# Supplementary material for: (1S,2S)-2-[(S)-2,2,2-Tri­fluoro-1-hy­droxy­eth­yl]-1-tetra­lol
Source: IUCrdata. 2023 Mar 15;8(Pt 3):x230217. doi: 10.1107/S2414314623002171 (PMC10171325; doi:10.1107/S2414314623002171)
Supplement: Supplementary file 1 [file x-08-x230217-sup1.cif]

##############################################################################
#                                                                            #
# This CIF contains the data for a data article accepted for                 #
# publication in IUCrData. It conforms to the requirements of                #
# Notes for Authors for IUCrData, and has been                               #
# peer reviewed under the auspices of IUCrData.                              #
#                                                                            #
# Full details of the Crystallographic Information File format               #
# are given in the paper "The Crystallographic Information File (CIF):       #
# a New Standard Archive File for Crystallography" by S. R. Hall, F. H.      #
# Allen and I. D. Brown [Acta Cryst. (1991), A47, 655-685].                  #
#                                                                            #
# The current version of the core CIF dictionary is obtainable from          #
# ftp://ftp.iucr.org/pub/cif_core.dic.                                       #
#                                                                            #
# Software is freely available for graphical display of the structure(s)     #
# in this CIF. For information consult the CIF software page                 #
# http://www.iucr.org/resources/cif/software.                                #
#                                                                            #
# This file may be used for bona fide research purposes within the           #
# scientific community so long as proper attribution is given to the data    # 
# article from which it was obtained.                                        #
#                                                                            #
##############################################################################
data_I
_audit_creation_method
;
Olex2 1.5
(compiled 2022.04.07 svn.rca3783a0 for OlexSys, GUI svn.r6498)
;
_journal_date_recd_electronic     2023-03-03
_journal_date_accepted     2023-03-07
_journal_name_full     'IUCrData'
_journal_year     2023
_journal_volume     8
_journal_issue      3
_journal_page_first     0
_journal_page_last     0
_journal_paper_category     HO
_journal_paper_doi     10.1107/S2414314623002171
_journal_coeditor_code     TK4089
_publ_contact_author_name     'Matic Lozin\<sek'
_publ_contact_author_address
;
Department of Inorganic Chemistry and Technology, Jo\<zef Stefan Institute,
 Jamova cesta 39, 1000 Ljubljana, Slovenia
;
_publ_contact_author_email     matic.lozinsek@ijs.si
_publ_contact_author_fax     ?
_publ_contact_author_phone     ?
_publ_section_title
;
(1<i>S</i>,2<i>S</i>)-2-[(<i>S</i>)-2,2,2-Trifluoro-1-hydroxyethyl]-1-tetralol
;
loop_
    _publ_author_name
    _publ_author_footnote
    _publ_author_address
    'Radan, Kristian' .
;
Department of Inorganic Chemistry and Technology, Jo\<zef Stefan Institute,
Jamova cesta 39, 1000 Ljubljana,
Slovenia
;
    'Cotman, Andrej Emanuel' .
;
Department of Pharmaceutical Chemistry, Faculty of Pharmacy,
University of Ljubljana, A\<skerceva cesta 7, 1000 Ljubljana,
Slovenia
;
    'Lozin\<sek, Matic' .
;
Department of Inorganic Chemistry and Technology, Jo\<zef Stefan Institute,
Jamova cesta 39, 1000 Ljubljana,
Slovenia
;
_publ_section_synopsis
;
The title enantiopure tetralol derivative synthesized by asymmetric transfer
hydrogenation crystallizes in the Sohncke space group <i>P</i>2~1~2~1~2~1~ and
features one molecule in the asymmetric unit. In the crystal, molecules are
hydrogen-bonded into chains running parallel to [010].
;
_chemical_name_systematic
;\
(1<i>S</i>,2<i>S</i>)-2-[(<i>S</i>)-2,2,2-Trifluoro-1-hydroxyethyl]-\
1,2,3,4-tetrahydronaphthalen-1-ol
;
_chemical_name_common
;\
(1<i>S</i>,2<i>S</i>)-2-[(<i>S</i>)-2,2,2-Trifluoro-1-hydroxyethyl]-1-tetralol
;
_chemical_formula_moiety     'C12 H13 F3 O2'
_chemical_formula_sum     'C12 H13 F3 O2'
_chemical_formula_iupac     'C12 H13 F3 O2'
_chemical_formula_weight     246.22
_chemical_melting_point     ?
_chemical_absolute_configuration     ad
_space_group_crystal_system     orthorhombic
_space_group_name_H-M_alt     'P 21 21 21'
_space_group_name_Hall     'P 2ac 2ab'
loop_
    _space_group_symop_operation_xyz
    'x, y, z'
    '-x+1/2, -y, z+1/2'
    'x+1/2, -y+1/2, -z'
    '-x, y+1/2, -z+1/2'
_cell_length_a     7.75558(10)
_cell_length_b     9.02843(10)
_cell_length_c     15.5656(2)
_cell_angle_alpha     90
_cell_angle_beta     90
_cell_angle_gamma     90
_cell_volume     1089.92(2)
_cell_formula_units_Z     4
_cell_measurement_reflns_used     29238
_cell_measurement_theta_min     2.8500
_cell_measurement_theta_max     75.6470
_cell_measurement_temperature     99.99(10)
_exptl_crystal_description     cube
_exptl_crystal_colour     colourless
_exptl_crystal_size_max     0.083
_exptl_crystal_size_mid     0.071
_exptl_crystal_size_min     0.056
_exptl_crystal_density_diffrn     1.501
_exptl_crystal_density_meas     ?
_exptl_crystal_density_method     ?
_exptl_crystal_F_000     512
loop_
    _exptl_crystal_face_index_h
    _exptl_crystal_face_index_k
    _exptl_crystal_face_index_l
    _exptl_crystal_face_perp_dist
    0 -2 1 0.0434
    2 2 -1 0.0337
    0 1 0 0.0293
    0 0 1 0.0234
    -1 0 0 0.0347
    0 1 -2 0.0312
    2 1 -2 0.0335
    -1 -1 2 0.0457
    1 0 2 0.0318
    -1 -1 -2 0.0391
    -1 2 2 0.0375
    2 1 -9 0.0199
    5 -1 4 0.0406
    -4 1 -6 0.0350
    1 -2 -9 0.0272
    0 -5 -6 0.0326
    -1 -6 -2 0.0372
    -1 -5 3 0.0410
_exptl_absorpt_coefficient_mu     1.170
_exptl_absorpt_correction_type     gaussian
_exptl_absorpt_process_details
;
(CrysAlisPro; Rigaku OD, 2022)
;
_exptl_absorpt_correction_T_min     0.886
_exptl_absorpt_correction_T_max     1.000
_diffrn_ambient_temperature     99.99(10)
_diffrn_source     'micro-focus sealed X-ray tube'
_diffrn_radiation_type     'Cu K\a'
_diffrn_radiation_wavelength     1.54184
_diffrn_radiation_monochromator     mirror
_diffrn_measurement_device_type
                                  'XtaLAB Synergy-S, Dualflex, Eiger2 R CdTe 1M'
_diffrn_measurement_device     'four-circle diffractometer'
_diffrn_measurement_method     '\w scans'
_diffrn_detector     'Hybrid Pixel Array Detector'
_diffrn_detector_area_resol_mean     13.3333
_diffrn_reflns_number     38720
_diffrn_reflns_av_R_equivalents     0.0532
_diffrn_reflns_av_unetI/netI     0.0129
_diffrn_reflns_theta_min     5.665
_diffrn_reflns_theta_max     76.130
_diffrn_reflns_theta_full     67.684
_diffrn_measured_fraction_theta_max     1.000
_diffrn_measured_fraction_theta_full     1.000
_diffrn_reflns_limit_h_min     -9
_diffrn_reflns_limit_h_max     8
_diffrn_reflns_limit_k_min     -11
_diffrn_reflns_limit_k_max     11
_diffrn_reflns_limit_l_min     -19
_diffrn_reflns_limit_l_max     19
_diffrn_radiation_probe     x-ray
_refine_special_details     ?
_reflns_number_total     2273
_reflns_number_gt     2255
_reflns_threshold_expression     'I > 2\s(I)'
_refine_ls_structure_factor_coef     Fsqd
_refine_ls_matrix_type     full
_refine_ls_R_factor_all     0.0291
_refine_ls_R_factor_gt     0.0288
_refine_ls_wR_factor_gt     0.0725
_refine_ls_wR_factor_ref     0.0727
_refine_ls_goodness_of_fit_ref     1.064
_refine_ls_restrained_S_all     1.064
_refine_ls_number_reflns     2273
_refine_ls_number_parameters     207
_refine_ls_number_restraints     0
_refine_ls_hydrogen_treatment     refall
_refine_ls_weighting_scheme     calc
_refine_ls_weighting_details
              'w=1/[\s^2^(Fo^2^)+(0.0325P)^2^+0.4546P] where P=(Fo^2^+2Fc^2^)/3'
_atom_sites_solution_hydrogens     difmap
_atom_sites_solution_primary     iterative
_atom_sites_solution_secondary     ?
_refine_ls_shift/su_max     0.000
_refine_ls_shift/su_mean     0.000
_refine_diff_density_max     0.352
_refine_diff_density_min     -0.170
_refine_ls_extinction_method
;
SHELXL-2019/2 (Sheldrick, 2015)
;
_refine_ls_extinction_coef     0.0016(4)
_refine_ls_extinction_expression
                                  'Fc^*^=kFc[1+0.001xFc^2^\l^3^/sin(2\q)]^-1/4^'
_refine_ls_abs_structure_details
;
Flack <i>x</i> determined using 929 quotients
[(<i>I</i>^+^)--(<i>I</i>^--^)]/[(<i>I</i>^+^)+(<i>I</i>^--^)]
(Parsons <i>et al.</i>,  2013)
;
_refine_ls_abs_structure_Flack     0.06(5)
loop_
    _atom_type_symbol
    _atom_type_description
    _atom_type_scat_dispersion_real
    _atom_type_scat_dispersion_imag
    _atom_type_scat_source
    'C' 'C' 0.0181 0.0091
                         'International Tables Vol C Tables 4.2.6.8 and 6.1.1.4'
    'H' 'H' 0.0000 0.0000
                         'International Tables Vol C Tables 4.2.6.8 and 6.1.1.4'
    'F' 'F' 0.0727 0.0534
                         'International Tables Vol C Tables 4.2.6.8 and 6.1.1.4'
    'O' 'O' 0.0492 0.0322
                         'International Tables Vol C Tables 4.2.6.8 and 6.1.1.4'
_computing_data_collection
;
CrysAlisPro (Rigaku OD, 2022)
;
_computing_cell_refinement
;
CrysAlisPro (Rigaku OD, 2022)
;
_computing_data_reduction
;
CrysAlisPro (Rigaku OD, 2022)
;
_computing_structure_solution
;
<i>olex2.solve</i> (Dolomanov <i>et al.</i>,  2009)
;
_computing_structure_refinement
;
<i>SHELXL2019/2</i> (Sheldrick, 2015)
;
_computing_molecular_graphics
;
Olex2 (Dolomanov <i>et al.</i>,  2009), DIAMOND (Brandenburg,
2005)
;
_computing_publication_material
;
Olex2 (Dolomanov <i>et al.</i>,  2009), publCIF (Westrip, 2010)
;
loop_
    _atom_site_type_symbol
    _atom_site_label
    _atom_site_fract_x
    _atom_site_fract_y
    _atom_site_fract_z
    _atom_site_U_iso_or_equiv
    _atom_site_adp_type
    _atom_site_calc_flag
    _atom_site_occupancy
    _atom_site_disorder_assembly
    _atom_site_disorder_group
    F F3 0.80337(19) 0.85568(15) 0.60230(9) 0.0345(3) Uani d 1 . .
    F F1 0.69235(19) 0.72956(16) 0.49867(9) 0.0322(3) Uani d 1 . .
    O O2 0.49295(19) 0.76829(16) 0.65842(10) 0.0237(3) Uani d 1 . .
    F F2 0.89287(17) 0.63500(16) 0.57649(10) 0.0355(4) Uani d 1 . .
    O O1 0.38269(19) 0.51110(16) 0.74976(9) 0.0198(3) Uani d 1 . .
    C C5 0.3786(3) 0.2240(2) 0.61093(12) 0.0179(4) Uani d 1 . .
    C C1 0.3588(2) 0.4939(2) 0.65812(12) 0.0171(4) Uani d 1 . .
    C C10 0.2838(3) 0.3406(2) 0.64639(12) 0.0178(4) Uani d 1 . .
    C C12 0.7506(3) 0.7194(2) 0.57933(14) 0.0248(5) Uani d 1 . .
    C C4 0.5590(3) 0.2478(2) 0.57692(13) 0.0203(4) Uani d 1 . .
    C C11 0.6192(3) 0.6587(2) 0.64276(13) 0.0201(4) Uani d 1 . .
    C C9 0.1166(3) 0.3148(2) 0.67633(14) 0.0211(4) Uani d 1 . .
    C C8 0.0440(3) 0.1739(3) 0.67329(14) 0.0243(4) Uani d 1 . .
    C C3 0.6458(3) 0.3820(2) 0.61755(13) 0.0196(4) Uani d 1 . .
    C C7 0.1391(3) 0.0578(2) 0.63868(14) 0.0239(4) Uani d 1 . .
    C C2 0.5296(2) 0.5175(2) 0.60927(13) 0.0178(4) Uani d 1 . .
    C C6 0.3043(3) 0.0827(2) 0.60742(13) 0.0212(4) Uani d 1 . .
    H H11 0.680(4) 0.646(3) 0.6961(16) 0.025(7) Uiso d 1 . .
    H H6 0.369(3) -0.005(3) 0.5850(16) 0.024(6) Uiso d 1 . .
    H H9 0.055(4) 0.395(3) 0.6995(17) 0.028(7) Uiso d 1 . .
    H H8 -0.071(4) 0.156(3) 0.6950(17) 0.031(7) Uiso d 1 . .
    H H3A 0.666(3) 0.359(3) 0.6794(16) 0.023(6) Uiso d 1 . .
    H H1A 0.277(3) 0.570(3) 0.6402(15) 0.015(5) Uiso d 1 . .
    H H4A 0.553(4) 0.266(3) 0.5136(17) 0.029(7) Uiso d 1 . .
    H H2A 0.498(3) 0.534(3) 0.5494(16) 0.022(6) Uiso d 1 . .
    H H4B 0.623(3) 0.155(3) 0.5878(17) 0.029(7) Uiso d 1 . .
    H H7 0.094(4) -0.037(3) 0.6371(18) 0.031(7) Uiso d 1 . .
    H H3B 0.757(3) 0.401(3) 0.5896(17) 0.024(6) Uiso d 1 . .
    H H1 0.415(4) 0.598(4) 0.755(2) 0.053(10) Uiso d 1 . .
    H H2 0.549(5) 0.848(4) 0.685(2) 0.059(10) Uiso d 1 . .
loop_
    _atom_site_aniso_label
    _atom_site_aniso_U_11
    _atom_site_aniso_U_22
    _atom_site_aniso_U_33
    _atom_site_aniso_U_12
    _atom_site_aniso_U_13
    _atom_site_aniso_U_23
    F3 0.0359(7) 0.0259(7) 0.0418(7) -0.0144(6) 0.0096(6) -0.0073(6)
    F1 0.0371(7) 0.0326(7) 0.0271(6) -0.0095(6) 0.0025(6) 0.0059(5)
    O2 0.0221(7) 0.0175(7) 0.0314(8) 0.0003(6) 0.0003(6) -0.0025(6)
    F2 0.0200(6) 0.0358(8) 0.0507(8) -0.0024(6) 0.0095(6) 0.0009(6)
    O1 0.0238(7) 0.0168(7) 0.0189(7) -0.0023(6) 0.0006(6) -0.0005(6)
    C5 0.0196(9) 0.0172(9) 0.0170(8) 0.0007(8) -0.0039(8) 0.0016(7)
    C1 0.0167(9) 0.0158(8) 0.0187(9) 0.0013(8) -0.0009(7) -0.0002(7)
    C10 0.0180(9) 0.0169(9) 0.0184(8) 0.0001(8) -0.0029(7) 0.0025(7)
    C12 0.0261(11) 0.0212(10) 0.0273(10) -0.0053(8) 0.0028(8) -0.0042(8)
    C4 0.0203(10) 0.0178(9) 0.0230(10) 0.0025(7) 0.0034(8) -0.0008(8)
    C11 0.0192(9) 0.0181(9) 0.0230(9) -0.0007(8) 0.0010(8) -0.0015(8)
    C9 0.0178(9) 0.0218(10) 0.0236(9) 0.0006(8) -0.0016(8) 0.0010(8)
    C8 0.0186(10) 0.0270(10) 0.0273(10) -0.0064(8) -0.0037(8) 0.0050(9)
    C3 0.0155(8) 0.0211(9) 0.0222(9) 0.0006(7) 0.0017(8) -0.0002(8)
    C7 0.0262(11) 0.0189(10) 0.0267(10) -0.0067(8) -0.0090(9) 0.0023(8)
    C2 0.0180(9) 0.0163(8) 0.0192(9) -0.0014(7) 0.0001(8) -0.0005(7)
    C6 0.0258(10) 0.0169(9) 0.0207(9) -0.0003(8) -0.0053(8) 0.0010(8)
_geom_special_details
;
 All esds (except the esd in the dihedral angle between two l.s. planes)
 are estimated using the full covariance matrix.  The cell esds are taken
 into account individually in the estimation of esds in distances, angles
 and torsion angles; correlations between esds in cell parameters are only
 used when they are defined by crystal symmetry.  An approximate (isotropic)
 treatment of cell esds is used for estimating esds involving l.s. planes.
;
loop_
    _geom_bond_atom_site_label_1
    _geom_bond_atom_site_label_2
    _geom_bond_site_symmetry_2
    _geom_bond_distance
    _geom_bond_publ_flag
    F3 C12 . 1.345(2) ?
    F1 C12 . 1.338(3) ?
    O2 C11 . 1.413(2) ?
    O2 H2 . 0.94(4) ?
    F2 C12 . 1.342(3) ?
    O1 C1 . 1.447(2) ?
    O1 H1 . 0.83(4) ?
    C5 C10 . 1.398(3) ?
    C5 C4 . 1.511(3) ?
    C5 C6 . 1.401(3) ?
    C1 C10 . 1.512(3) ?
    C1 C2 . 1.542(3) ?
    C1 H1A . 0.98(2) ?
    C10 C9 . 1.397(3) ?
    C12 C11 . 1.522(3) ?
    C4 C3 . 1.524(3) ?
    C4 H4A . 1.00(3) ?
    C4 H4B . 0.99(3) ?
    C11 C2 . 1.542(3) ?
    C11 H11 . 0.96(3) ?
    C9 C8 . 1.392(3) ?
    C9 H9 . 0.94(3) ?
    C8 C7 . 1.390(3) ?
    C8 H8 . 0.96(3) ?
    C3 C2 . 1.525(3) ?
    C3 H3A . 1.00(3) ?
    C3 H3B . 0.98(3) ?
    C7 C6 . 1.389(3) ?
    C7 H7 . 0.93(3) ?
    C2 H2A . 0.98(3) ?
    C6 H6 . 1.00(3) ?
loop_
    _geom_angle_atom_site_label_1
    _geom_angle_atom_site_label_2
    _geom_angle_atom_site_label_3
    _geom_angle_site_symmetry_1
    _geom_angle_site_symmetry_3
    _geom_angle
    _geom_angle_publ_flag
    C11 O2 H2 . . 107(2) ?
    C1 O1 H1 . . 103(2) ?
    C10 C5 C4 . . 121.21(17) ?
    C10 C5 C6 . . 119.02(18) ?
    C6 C5 C4 . . 119.76(18) ?
    O1 C1 C10 . . 105.47(15) ?
    O1 C1 C2 . . 111.18(15) ?
    O1 C1 H1A . . 106.8(14) ?
    C10 C1 C2 . . 113.45(16) ?
    C10 C1 H1A . . 111.3(14) ?
    C2 C1 H1A . . 108.5(14) ?
    C5 C10 C1 . . 122.30(17) ?
    C9 C10 C5 . . 119.60(18) ?
    C9 C10 C1 . . 118.03(17) ?
    F3 C12 C11 . . 111.16(18) ?
    F1 C12 F3 . . 106.85(18) ?
    F1 C12 F2 . . 106.60(18) ?
    F1 C12 C11 . . 114.03(18) ?
    F2 C12 F3 . . 106.17(17) ?
    F2 C12 C11 . . 111.57(18) ?
    C5 C4 C3 . . 112.12(16) ?
    C5 C4 H4A . . 109.0(16) ?
    C5 C4 H4B . . 106.6(16) ?
    C3 C4 H4A . . 107.5(16) ?
    C3 C4 H4B . . 112.4(16) ?
    H4A C4 H4B . . 109(2) ?
    O2 C11 C12 . . 108.89(16) ?
    O2 C11 C2 . . 108.96(16) ?
    O2 C11 H11 . . 106.0(16) ?
    C12 C11 C2 . . 112.35(17) ?
    C12 C11 H11 . . 105.9(16) ?
    C2 C11 H11 . . 114.5(17) ?
    C10 C9 H9 . . 117.8(17) ?
    C8 C9 C10 . . 121.10(19) ?
    C8 C9 H9 . . 121.1(17) ?
    C9 C8 H8 . . 120.9(17) ?
    C7 C8 C9 . . 119.2(2) ?
    C7 C8 H8 . . 119.9(17) ?
    C4 C3 C2 . . 110.02(16) ?
    C4 C3 H3A . . 107.8(16) ?
    C4 C3 H3B . . 110.2(15) ?
    C2 C3 H3A . . 110.1(15) ?
    C2 C3 H3B . . 109.8(15) ?
    H3A C3 H3B . . 109(2) ?
    C8 C7 H7 . . 120.7(17) ?
    C6 C7 C8 . . 120.20(19) ?
    C6 C7 H7 . . 119.1(17) ?
    C1 C2 C11 . . 109.55(16) ?
    C1 C2 H2A . . 105.9(15) ?
    C11 C2 H2A . . 108.1(15) ?
    C3 C2 C1 . . 110.76(16) ?
    C3 C2 C11 . . 111.62(16) ?
    C3 C2 H2A . . 110.7(15) ?
    C5 C6 H6 . . 121.9(14) ?
    C7 C6 C5 . . 120.86(19) ?
    C7 C6 H6 . . 117.2(14) ?
loop_
    _geom_torsion_atom_site_label_1
    _geom_torsion_atom_site_label_2
    _geom_torsion_atom_site_label_3
    _geom_torsion_atom_site_label_4
    _geom_torsion_site_symmetry_1
    _geom_torsion_site_symmetry_2
    _geom_torsion_site_symmetry_3
    _geom_torsion_site_symmetry_4
    _geom_torsion
    _geom_torsion_publ_flag
    F3 C12 C11 O2 . . . . 47.8(2) ?
    F3 C12 C11 C2 . . . . 168.61(17) ?
    F1 C12 C11 O2 . . . . -73.1(2) ?
    F1 C12 C11 C2 . . . . 47.8(2) ?
    O2 C11 C2 C1 . . . . -39.1(2) ?
    O2 C11 C2 C3 . . . . -162.14(16) ?
    F2 C12 C11 O2 . . . . 166.11(16) ?
    F2 C12 C11 C2 . . . . -73.1(2) ?
    O1 C1 C10 C5 . . . . -108.6(2) ?
    O1 C1 C10 C9 . . . . 68.1(2) ?
    O1 C1 C2 C11 . . . . -46.9(2) ?
    O1 C1 C2 C3 . . . . 76.7(2) ?
    C5 C10 C9 C8 . . . . 1.5(3) ?
    C5 C4 C3 C2 . . . . -52.3(2) ?
    C1 C10 C9 C8 . . . . -175.33(19) ?
    C10 C5 C4 C3 . . . . 23.6(3) ?
    C10 C5 C6 C7 . . . . -0.1(3) ?
    C10 C1 C2 C11 . . . . -165.55(16) ?
    C10 C1 C2 C3 . . . . -42.0(2) ?
    C10 C9 C8 C7 . . . . -0.9(3) ?
    C12 C11 C2 C1 . . . . -159.85(17) ?
    C12 C11 C2 C3 . . . . 77.1(2) ?
    C4 C5 C10 C1 . . . . -4.0(3) ?
    C4 C5 C10 C9 . . . . 179.31(17) ?
    C4 C5 C6 C7 . . . . 179.64(17) ?
    C4 C3 C2 C1 . . . . 62.5(2) ?
    C4 C3 C2 C11 . . . . -175.18(16) ?
    C9 C8 C7 C6 . . . . -0.1(3) ?
    C8 C7 C6 C5 . . . . 0.7(3) ?
    C2 C1 C10 C5 . . . . 13.3(3) ?
    C2 C1 C10 C9 . . . . -169.99(17) ?
    C6 C5 C10 C1 . . . . 175.72(17) ?
    C6 C5 C10 C9 . . . . -1.0(3) ?
    C6 C5 C4 C3 . . . . -156.10(18) ?
loop_
    _geom_hbond_atom_site_label_D
    _geom_hbond_atom_site_label_H
    _geom_hbond_atom_site_label_A
    _geom_hbond_site_symmetry_A
    _geom_hbond_distance_DH
    _geom_hbond_distance_HA
    _geom_hbond_distance_DA
    _geom_hbond_angle_DHA
    _geom_hbond_publ_flag
    O1 H1 O2 . 0.83(4) 2.23(4) 2.854(2) 133(3) yes
    O2 H2 O1 4_656 0.94(4) 1.87(4) 2.789(2) 168(3) yes
_shelx_space_group_comment
;
The symmetry employed for this shelxl refinement is uniquely defined
by the following loop, which should always be used as a source of
symmetry information in preference to the above space-group names.
They are only intended as comments.
;
_shelx_estimated_absorpt_T_min     0.909
_shelx_estimated_absorpt_T_max     0.937
_shelx_hkl_file
;
   0   0  -1    0.42    0.19
   0   0  -1    0.88    0.18
   0   0   1    0.43    0.16
   0   0   1    0.45    0.15
   0   0   1    0.36    0.21
   0   0  -2   14.87    0.60
   0   0   2   11.61    0.74
   0   0   3    0.55    0.44
   0   0  -3    0.59    0.45
   0   0   3    0.69    0.50
   0   0   3    0.46    0.62
   0   0   4 9953.21   82.62
   0   0  -4 9908.84   82.94
   0   0   4 9999.00   84.11
   0   0   4 9942.38   84.31
   0   0   4 9776.51   83.94
   0   0   5    3.03    0.60
   0   0   5    3.08    1.01
   0   0   5    2.08    0.84
   0   0  -5    3.27    0.76
   0   0   5    2.76    0.92
   0   0   5    2.62    0.91
   0   0   6   20.03    0.97
   0   0   6   20.97    1.00
   0   0  -6   20.75    1.18
   0   0   6   20.80    1.59
   0   0  -6   22.88    1.39
   0   0  -6   21.60    0.81
   0   0   6   22.89    1.72
   0   0   6   23.21    1.77
   0   0   7    1.67    0.40
   0   0  -7    2.10    0.61
   0   0   7    1.92    0.66
   0   0   7    1.79    0.65
   0   0   7    1.71    0.90
   0   0   7    2.28    1.17
   0   0   7    3.44    1.13
   0   0   7    1.87    0.78
   0   0  -7    2.79    0.52
   0   0  -7    1.81    0.68
   0   0  -7    2.10    0.61
   0   0  -7    1.65    0.55
   0   0   7    2.08    0.65
   0   0  -8  921.22   11.75
   0   0   8  942.22    9.78
   0   0  -8  943.33    9.39
   0   0   8  938.29    9.72
   0   0   8  925.96   11.63
   0   0  -8  893.82    8.82
   0   0  -8  879.73   10.58
   0   0   8  957.71   12.33
   0   0   8  957.47   13.01
   0   0  -8  935.37    9.50
   0   0   8  912.21    9.60
   0   0  -8  909.60    8.96
   0   0  -8  921.69    9.16
   0   0  -9    1.51    0.98
   0   0  -9    1.31    0.56
   0   0  -9    1.15    0.73
   0   0   9    1.56    0.78
   0   0  -9    1.21    0.64
   0   0   9    1.29    0.79
   0   0   9    1.78    0.76
   0   0  -9    1.49    0.69
   0   0   9    1.35    1.02
   0   0   9    1.62    0.90
   0   0   9    1.85    1.19
   0   0  -9    1.13    0.51
   0   0  10   29.38    2.04
   0   0  10   32.58    2.43
   0   0  10   31.26    2.62
   0   0 -10   32.39    2.25
   0   0 -10   36.13    1.72
   0   0  10   37.02    1.77
   0   0 -10   35.40    1.72
   0   0  10   30.54    1.64
   0   0  10   30.89    1.56
   0   0 -10   30.39    1.37
   0   0 -10   33.66    1.59
   0   0 -10   31.50    1.30
   0   0 -10   31.80    1.71
   0   0  10   33.07    1.65
   0   0  10   32.67    1.71
   0   0 -10   31.68    1.70
   0   0 -10   31.62    1.52
   0   0 -10   32.02    1.59
   0   0  11    0.32    0.74
   0   0  11   -0.27    1.04
   0   0 -11   -0.12    0.94
   0   0 -11   -0.04    0.83
   0   0  11    0.44    0.93
   0   0  11    0.59    0.85
   0   0 -11   -0.09    0.85
   0   0  11    0.07    0.79
   0   0  11    0.26    0.85
   0   0 -11    0.57    0.78
   0   0 -11   -0.02    0.67
   0   0  11   -0.02    0.84
   0   0  11    0.40    0.85
   0   0 -11    0.45    0.87
   0   0  11    0.30    0.92
   0   0 -11    0.24    0.78
   0   0  12  973.14   15.25
   0   0 -12  941.63   14.37
   0   0 -12 1032.30   12.39
   0   0  12 1032.53   13.26
   0   0  12  988.71   12.46
   0   0 -12 1025.16   12.57
   0   0 -12 1042.21   12.00
   0   0  12 1039.92   11.97
   0   0 -12 1015.04   11.33
   0   0 -12  974.79   11.62
   0   0  12 1031.96   12.91
   0   0  12 1002.21   12.29
   0   0 -12 1030.56   12.71
   0   0 -12 1015.22   12.21
   0   0  12 1002.89   12.61
   0   0  13    1.80    1.49
   0   0  13    1.49    0.99
   0   0 -13    0.94    0.76
   0   0 -13    1.58    1.03
   0   0  13    1.16    1.14
   0   0 -13    1.48    1.07
   0   0 -13    1.20    0.76
   0   0 -13    0.98    0.92
   0   0  13    1.62    0.97
   0   0  13    1.18    1.07
   0   0 -13    1.29    0.85
   0   0  13    1.87    0.98
   0   0 -13    1.46    1.08
   0   0  14    5.28    1.46
   0   0 -14    6.11    1.28
   0   0 -14    4.87    0.90
   0   0 -14    5.87    1.27
   0   0  14    4.20    1.01
   0   0 -14    4.52    1.13
   0   0 -14    3.64    0.81
   0   0  14    5.47    1.35
   0   0  14    4.71    1.74
   0   0 -14    4.52    1.29
   0   0 -14    4.32    1.00
   0   0 -15   -0.14    1.05
   0   0  15    0.52    0.74
   0   0 -15    0.27    0.57
   0   0  15    0.49    1.22
   0   0  15    1.11    1.00
   0   0 -15    0.38    1.06
   0   0 -15    0.39    0.89
   0   0  15    0.50    0.81
   0   0  15   -0.52    1.13
   0   0 -15    0.42    0.88
   0   0 -15    0.90    1.12
   0   0  15    0.25    1.25
   0   0  16    9.63    1.25
   0   0  16   10.70    1.64
   0   0 -16    9.36    1.41
   0   0  16    8.86    1.46
   0   0 -16    8.85    1.19
   0   0  16    7.79    0.99
   0   0  16   10.32    1.55
   0   0  16    9.50    1.25
   0   0 -16    8.93    1.46
   0   0 -16   10.07    1.10
   0   0  17   -0.15    0.78
   0   0 -17    0.15    0.97
   0   0 -17    0.50    0.86
   0   0  17    0.47    1.01
   0   0  17    0.39    0.81
   0   0 -17   -0.09    0.65
   0   0  18   22.05    1.43
   0   0 -18   22.05    1.43
   0   0  18   20.31    1.13
   0   0  18   22.52    1.53
   0   0  18   21.58    1.22
   0   0  18   21.84    1.46
   0   0 -18   19.00    1.05
   0   0 -18   22.30    1.32
   0   0  19    0.07    0.57
   0   0 -19   -0.07    0.67
   0   0 -19    0.08    0.51
   0   0  19    0.36    0.73
   0  -1   0    0.19    0.40
   0   1   0    0.32    0.36
   0  -1  -1  406.85    4.57
   0  -1   1  375.97    3.90
   0   1   1  403.18    3.98
   0   1  -1  386.54    4.44
   0   1   1  416.06    4.71
   0   1   1  383.91    4.54
   0  -1   1  362.48    4.58
   0   1  -2  493.35    5.94
   0  -1  -2  552.37    4.96
   0  -1   2  494.75    6.03
   0   1   2  529.07    6.29
   0   1   2  559.75    6.29
   0  -1   2  484.15    5.93
   0  -1  -3 1515.43   14.63
   0   1  -3 1549.41   15.07
   0  -1  -3 1558.40   13.43
   0  -1   3 1533.99   14.93
   0   1   3 1555.22   15.49
   0  -1   4    9.81    0.72
   0  -1  -4    4.17    0.79
   0   1  -4    8.99    0.38
   0  -1  -4    4.37    0.64
   0   1  -4    9.31    0.91
   0  -1  -4    3.92    0.80
   0   1   4    3.99    0.92
   0  -1   4    9.59    1.06
   0  -1   5   24.96    1.12
   0   1  -5   20.85    0.61
   0  -1  -5   22.67    1.18
   0   1   5   18.21    0.64
   0   1   5   19.96    1.62
   0  -1   5   26.05    1.53
   0  -1  -5   20.71    1.35
   0   1   5   23.75    1.58
   0  -1  -5   23.66    1.52
   0  -1   5   24.97    1.61
   0   1  -5   25.63    1.39
   0   1  -5   25.06    0.88
   0   1   5   21.52    0.91
   0  -1   5   23.94    0.97
   0   1   6    2.05    0.61
   0  -1   6    6.86    0.74
   0  -1   6    6.52    0.70
   0   1  -6    6.84    1.14
   0  -1   6    6.50    0.76
   0  -1   6    6.20    1.09
   0   1  -6    6.99    0.65
   0  -1   6    7.23    1.27
   0  -1  -6    1.99    0.84
   0   1   6    1.90    0.98
   0   1   6    1.89    1.14
   0   1  -6    6.28    0.74
   0   1  -6    6.17    0.67
   0   1   6    1.82    0.57
   0  -1  -6    2.13    0.62
   0  -1   6    7.19    0.75
   0   1  -6    6.86    0.66
   0  -1  -7   14.39    0.84
   0  -1   7   21.03    1.11
   0   1   7   14.33    0.98
   0   1   7   13.75    0.94
   0   1  -7   20.56    1.65
   0  -1   7   19.59    1.08
   0  -1   7   18.62    1.66
   0  -1  -7   13.82    1.35
   0   1   7   14.35    1.53
   0  -1   7   21.36    1.67
   0   1   7   15.93    1.72
   0   1  -7   20.20    1.25
   0   1  -7   20.08    0.93
   0  -1   7   20.96    1.79
   0   1   7   12.15    1.69
   0   1   7   13.73    0.90
   0   1  -7   19.73    0.95
   0   1  -7   20.76    1.00
   0  -1  -7   13.84    0.67
   0  -1   7   19.14    1.08
   0   1  -7   20.21    1.01
   0  -1  -7   13.54    0.76
   0  -1  -7   13.21    0.91
   0  -1   8   71.56    2.04
   0  -1  -8   50.29    1.54
   0   1   8   49.40    1.75
   0   1   8   49.73    1.74
   0   1  -8   70.88    2.99
   0  -1   8   75.94    3.06
   0  -1   8   72.61    3.06
   0  -1  -8   49.30    2.31
   0  -1  -8   48.01    1.27
   0   1   8   50.11    2.74
   0   1   8   48.91    3.05
   0  -1   8   72.77    3.38
   0   1  -8   70.39    1.78
   0  -1   8   71.60    2.00
   0  -1  -8   49.39    1.45
   0  -1  -8   47.23    1.31
   0   1  -8   70.64    1.86
   0  -1   8   73.71    2.07
   0   1   8   48.66    1.63
   0   1  -8   70.87    1.87
   0   1  -8   66.39    1.40
   0   1   9   40.13    1.69
   0  -1  -9   39.32    1.50
   0   1   9   38.19    1.72
   0  -1   9   49.74    1.88
   0   1  -9   43.69    1.24
   0   1  -9   41.68    1.14
   0  -1  -9   36.46    1.22
   0  -1   9   46.26    1.78
   0   1   9   38.92    1.59
   0  -1  -9   37.01    1.35
   0   1  -9   48.91    1.71
   0   1  -9   46.84    1.66
   0   1  -9   47.51    1.59
   0  -1   9   47.59    3.02
   0   1   9   39.60    2.63
   0  -1   9   45.15    2.59
   0   1   9   34.08    1.88
   0   1   9   38.06    2.30
   0  -1   9   44.79    2.68
   0  -1  -9   36.13    1.17
   0   1   9   41.18    3.00
   0  -1   9   45.97    2.97
   0   1  -9   50.01    2.75
   0  -1  10   29.02    2.43
   0  -1  10   30.92    2.38
   0   1  10   40.02    2.47
   0   1  10   39.83    2.08
   0   1  10   40.01    2.83
   0  -1  10   30.26    2.22
   0  -1 -10   39.57    1.26
   0   1 -10   31.57    2.40
   0  -1 -10   41.72    2.26
   0   1  10   41.52    1.87
   0   1 -10   30.85    1.59
   0   1  10   44.05    2.08
   0  -1  10   32.49    1.77
   0  -1 -10   45.89    1.98
   0   1 -10   33.62    1.69
   0   1  10   44.62    2.02
   0  -1 -10   38.71    1.30
   0  -1 -10   43.09    1.83
   0   1 -10   32.75    1.52
   0  -1  10   31.65    1.65
   0   1 -10   31.71    1.55
   0   1  10   42.51    1.78
   0  -1 -10   41.94    1.50
   0   1  10   43.01    1.97
   0  -1  10   33.21    1.72
   0   1 -10   31.08    1.74
   0   1  10   41.70    1.76
   0   1  10   43.30    1.92
   0  -1 -10   44.61    1.79
   0  -1 -10   42.50    1.65
   0   1  10   42.29    1.89
   0   1 -10   32.51    1.74
   0  -1  10   32.39    1.76
   0  -1 -10   44.51    1.97
   0   1 -10   31.75    1.65
   0  -1  11   49.24    3.26
   0  -1  11   49.40    2.89
   0   1  11   49.49    2.78
   0  -1  11   44.55    2.85
   0   1  11   54.01    3.64
   0   1 -11   45.85    3.00
   0  -1 -11   52.62    2.61
   0  -1 -11   53.63    1.96
   0   1  11   57.61    2.51
   0   1 -11   51.64    2.10
   0  -1  11   50.72    2.26
   0   1 -11   53.40    2.19
   0  -1 -11   59.80    2.39
   0   1  11   56.35    2.43
   0  -1 -11   53.72    1.77
   0   1  11   55.11    2.14
   0  -1 -11   54.78    2.15
   0   1  11   53.29    1.94
   0   1 -11   49.85    1.89
   0  -1 -11   50.12    1.54
   0  -1  11   47.65    2.09
   0   1 -11   48.73    1.99
   0   1  11   55.89    2.42
   0   1 -11   48.25    2.05
   0   1 -11   49.09    2.24
   0  -1  11   51.41    2.21
   0   1 -11   49.42    2.10
   0   1  11   56.87    2.27
   0  -1 -11   57.53    2.39
   0  -1  11   49.59    2.21
   0   1 -11   51.06    2.22
   0  -1 -11   55.72    1.95
   0  -1  12   47.31    2.88
   0   1  12   69.26    4.23
   0   1 -12   51.38    3.22
   0   1  12   80.03    3.05
   0  -1  12   51.07    2.45
   0   1 -12   53.93    2.26
   0  -1 -12   66.36    2.20
   0   1  12   71.08    2.91
   0   1 -12   54.53    2.36
   0   1 -12   50.83    2.15
   0   1 -12   52.69    2.06
   0  -1 -12   74.60    2.12
   0  -1  12   53.46    2.31
   0  -1 -12   75.40    2.57
   0   1  12   69.74    2.27
   0   1  12   71.59    2.57
   0   1  12   72.07    2.81
   0   1 -12   51.16    2.25
   0  -1  12   51.77    2.36
   0   1 -12   55.19    2.48
   0  -1 -12   71.28    2.84
   0   1 -12   54.27    2.36
   0  -1  12   48.84    1.81
   0   1  12   74.25    2.77
   0   1  13  355.24    9.90
   0   1  13  353.81    6.94
   0  -1 -13  340.56    6.38
   0  -1 -13  345.92    5.90
   0   1  13  329.12    6.10
   0   1 -13  329.59    5.97
   0  -1  13  318.93    6.44
   0  -1  13  334.46    6.83
   0  -1 -13  360.71    6.53
   0  -1 -13  321.54    5.30
   0  -1  13  326.17    6.49
   0   1  13  353.35    6.78
   0  -1 -13  348.48    6.67
   0   1 -13  336.93    6.24
   0   1  13  354.69    5.69
   0   1 -13  325.33    5.79
   0  -1 -13  382.10    6.29
   0  -1 -13  358.28    5.26
   0  -1  13  336.70    6.14
   0   1 -13  331.97    5.56
   0   1 -13  314.90    5.87
   0   1  13  360.80    6.86
   0  -1  13  333.08    6.33
   0  -1 -13  358.56    6.72
   0   1 -13  348.57    6.06
   0   1 -13  338.76    6.51
   0  -1  14    2.78    1.45
   0   1  14    1.21    1.53
   0   1  14    1.38    0.96
   0  -1  14    5.26    1.49
   0  -1 -14    2.02    1.10
   0  -1 -14    1.53    0.92
   0   1  14    1.78    0.95
   0   1 -14    4.86    1.12
   0  -1  14    4.11    1.28
   0  -1 -14    2.46    1.16
   0   1  14    1.37    1.20
   0  -1  14    5.00    1.27
   0   1  14    2.38    1.20
   0   1 -14    4.52    1.20
   0  -1 -14    1.24    0.59
   0   1 -14    4.47    1.02
   0  -1 -14    1.42    0.93
   0  -1  14    3.66    1.06
   0   1 -14    3.61    0.91
   0   1  14    1.17    0.76
   0  -1 -14    2.04    1.24
   0   1 -14    3.01    0.97
   0   1  14    1.47    1.15
   0   1  14    1.55    0.95
   0  -1  14    4.67    1.24
   0   1 -14    3.55    1.25
   0   1 -14    4.20    1.02
   0  -1 -14    1.63    1.13
   0   1  15   40.87    3.50
   0  -1 -15   41.17    1.90
   0  -1  15   50.26    2.75
   0  -1 -15   44.54    2.30
   0   1 -15   47.96    2.53
   0   1  15   40.34    2.07
   0   1  15   41.04    2.05
   0   1  15   44.81    2.59
   0  -1  15   46.05    2.48
   0  -1 -15   45.61    2.51
   0   1 -15   47.86    2.32
   0   1  15   47.23    2.55
   0  -1  15   48.81    2.24
   0  -1 -15   44.25    2.16
   0   1 -15   44.83    2.05
   0   1  15   44.34    2.52
   0   1  15   43.25    2.08
   0   1 -15   48.01    2.17
   0   1 -15   48.63    2.54
   0  -1 -15   45.23    1.92
   0   1  16    5.71    1.68
   0  -1 -16    5.12    1.17
   0  -1  16    6.27    1.42
   0  -1  16    6.47    1.28
   0   1  16    4.84    1.01
   0   1 -16    6.52    1.31
   0   1  16    4.59    0.88
   0  -1  16    6.06    1.28
   0   1  16    5.57    1.31
   0  -1  16    7.08    1.10
   0  -1 -16    5.70    1.06
   0   1 -16    5.57    1.30
   0   1  16    5.46    1.01
   0  -1 -16    5.45    0.87
   0   1 -16    7.56    1.35
   0   1 -16    6.90    1.03
   0   1  17   26.64    1.79
   0  -1  17   24.27    1.86
   0   1 -17   24.28    1.71
   0  -1  17   23.84    1.56
   0  -1 -17   26.99    1.66
   0   1 -17   25.00    1.50
   0  -1  17   25.59    1.70
   0   1 -17   25.91    1.74
   0  -1 -17   31.00    1.61
   0   1  17   28.56    1.47
   0  -1  17   27.55    1.62
   0   1 -17   26.83    1.45
   0   1 -17   25.60    1.77
   0   1  18    0.29    0.81
   0   1 -18    0.58    0.88
   0   1  18    0.54    0.88
   0  -1 -18    0.27    0.76
   0  -1  18   -0.11    0.66
   0  -1  18    0.41    0.72
   0   1 -18    0.04    0.62
   0  -1 -18    0.14    0.77
   0   1 -18    0.34    0.81
   0  -1  18    0.61    0.78
   0   1  19   17.05    1.04
   0  -1  19   13.24    0.85
   0  -1  19   15.30    0.93
   0   1 -19   16.21    1.02
   0  -1 -19   17.66    0.98
   0  -1  19   17.08    0.84
   0   1  19   17.15    1.08
   0   1 -19   17.51    1.07
   0  -1 -19   15.47    0.86
   0  -1  19   17.80    1.13
   0   2   0 2060.04   18.86
   0  -2   0 2055.26   19.63
   0   2   1   74.42    1.72
   0   2   1   75.62    1.81
   0  -2  -1   80.25    2.26
   0   2  -1   77.99    1.31
   0   2   2 1488.49   15.04
   0   2   2 1490.32   14.41
   0  -2   2 1479.05   15.04
   0   2  -2 1427.71   14.23
   0  -2  -2 1487.87   14.30
   0  -2  -2 1484.94   14.50
   0   2  -2 1460.68   14.65
   0  -2  -3  122.08    2.79
   0  -2  -3  120.42    2.82
   0  -2   3  119.96    3.19
   0   2   3  116.84    3.24
   0   2  -3  121.11    2.68
   0   2   3  123.74    2.75
   0   2   3  127.88    3.22
   0  -2  -3  130.27    3.12
   0  -2   3  117.97    3.08
   0   2   3  125.63    3.06
   0   2  -3  121.70    3.05
   0  -2   3  123.70    3.02
   0   2   4   74.44    2.67
   0  -2   4   50.92    2.20
   0  -2   4   52.50    2.18
   0   2   4   72.57    2.71
   0   2   4   76.36    2.54
   0  -2  -4   74.85    2.17
   0  -2  -4   72.47    1.61
   0   2  -4   55.10    2.21
   0  -2   4   55.32    2.11
   0   2   4   72.88    1.50
   0   2   4   75.74    1.57
   0   2  -5  240.51    4.08
   0   2   5  250.27    4.97
   0  -2   5  246.10    5.15
   0  -2  -5  238.89    4.16
   0  -2   5  241.67    4.79
   0  -2  -5  259.82    5.09
   0   2   5  235.24    5.33
   0  -2  -5  233.14    3.74
   0   2  -5  243.30    5.01
   0  -2   5  231.42    3.44
   0   2  -5  236.87    3.33
   0   2   5  224.84    3.21
   0  -2  -5  236.91    3.33
   0   2   5  231.53    3.33
   0   2  -5  229.83    3.02
   0  -2   6  867.16    8.99
   0   2   6  794.55    8.95
   0  -2  -6  807.77    9.82
   0   2   6  834.69   11.25
   0  -2   6  943.26   12.09
   0   2   6  842.02   12.07
   0   2  -6  912.89   10.51
   0  -2  -6  869.60   11.46
   0  -2   6  921.61   11.65
   0  -2   6  963.58   11.84
   0  -2   6  883.67    9.64
   0  -2  -6  806.98    9.57
   0   2  -6  855.93    8.45
   0   2  -6  846.88    8.69
   0  -2   6  902.90    9.23
   0   2  -6  914.07    9.00
   0   2   6  797.92    8.83
   0  -2   6  913.86    9.15
   0  -2   7    4.48    0.75
   0   2   7   13.42    0.95
   0  -2  -7   14.02    0.82
   0   2   7   16.43    1.92
   0   2   7   17.10    1.62
   0  -2   7    4.83    1.28
   0  -2   7    4.53    1.20
   0  -2  -7   13.95    1.05
   0  -2   7    4.52    1.24
   0   2  -7    2.80    0.39
   0   2  -7    4.61    1.26
   0  -2   7    3.82    0.65
   0  -2   7    4.42    0.82
   0   2  -7    4.16    0.67
   0  -2  -7   14.67    1.01
   0   2  -7    4.21    0.57
   0   2  -7    3.85    0.57
   0   2  -7    3.98    0.73
   0   2   7   14.35    0.99
   0  -2   8  307.98    4.74
   0  -2  -8  317.87    4.26
   0   2   8  318.99    4.68
   0  -2  -8  336.20    4.79
   0   2  -8  288.19    3.92
   0   2  -8  292.14    4.06
   0  -2  -8  303.80    3.99
   0   2  -8  297.60    4.42
   0  -2  -8  307.11    3.68
   0   2   8  321.60    4.47
   0  -2  -8  304.41    4.92
   0   2   8  352.26    8.12
   0  -2   8  313.36    7.02
   0   2   8  343.33    6.92
   0  -2   8  301.92    6.94
   0  -2   8  303.95    7.05
   0  -2   8  277.88    4.72
   0   2  -8  296.38    6.93
   0  -2   9   20.70    1.74
   0   2  -9   21.71    2.11
   0  -2  -9   20.49    1.38
   0   2   9   19.20    1.40
   0  -2   9   21.07    1.45
   0   2  -9   21.66    1.40
   0   2   9   17.49    1.36
   0  -2  -9   19.92    1.35
   0  -2  -9   18.14    1.39
   0   2   9   18.04    1.18
   0   2  -9   21.57    1.25
   0   2  -9   20.46    0.93
   0  -2  -9   17.61    0.94
   0   2  -9   21.26    1.02
   0   2  -9   22.08    1.24
   0  -2  -9   19.68    1.25
   0   2  -9   21.84    1.43
   0   2   9   18.80    1.34
   0   2   9   19.43    1.25
   0  -2  -9   18.11    1.05
   0   2  -9   19.66    1.27
   0  -2  -9   18.09    1.36
   0   2   9   19.65    2.27
   0  -2   9   20.88    2.15
   0   2   9   17.02    2.28
   0  -2   9   23.88    2.27
   0  -2   9   21.16    2.09
   0   2   9   18.82    1.82
   0  -2   9   20.86    1.95
   0  -2  10  329.62    7.70
   0   2  10  369.50    9.31
   0  -2  10  337.88    8.44
   0  -2  10  325.83    8.36
   0  -2  10  330.69    7.97
   0   2  10  353.59    9.36
   0   2  10  350.77    7.68
   0  -2 -10  311.07    5.88
   0  -2  10  308.66    6.72
   0   2 -10  330.37    7.94
   0   2  10  344.64    5.48
   0  -2 -10  366.17    5.58
   0  -2  10  331.65    5.53
   0   2 -10  331.59    5.21
   0  -2  10  343.50    6.00
   0   2  10  369.11    6.26
   0  -2  10  325.64    5.43
   0  -2 -10  363.63    6.03
   0  -2 -10  361.08    6.07
   0  -2 -10  367.38    6.07
   0   2  10  369.86    6.15
   0   2  10  355.13    5.34
   0   2 -10  329.42    5.19
   0  -2  10  336.78    5.68
   0  -2 -10  344.38    4.66
   0   2 -10  339.47    5.34
   0   2 -10  308.37    4.46
   0   2  10  370.26    6.09
   0   2 -10  329.90    5.78
   0  -2  10  340.44    5.80
   0   2  10  329.19    5.21
   0  -2 -10  362.04    5.05
   0  -2 -10  341.00    5.92
   0   2  10  348.69    5.60
   0  -2  10  307.35    5.11
   0   2  11  100.07    4.10
   0  -2  11   89.59    4.14
   0  -2  11   76.05    3.41
   0   2  11  101.71    5.13
   0   2  11  106.04    5.42
   0   2 -11   83.75    4.15
   0  -2  11   84.73    2.99
   0   2 -11   82.03    2.53
   0   2  11   97.97    3.24
   0   2  11   90.47    2.77
   0  -2 -11   95.57    2.92
   0  -2 -11   99.67    3.09
   0  -2  11   81.68    2.70
   0  -2 -11   93.81    2.75
   0  -2 -11   95.30    2.90
   0   2  11   97.42    3.18
   0   2 -11   83.91    2.69
   0  -2 -11  101.54    3.26
   0  -2 -11  102.05    3.17
   0   2  11   92.96    2.37
   0   2  11   99.66    2.75
   0   2 -11   84.41    2.57
   0   2 -11   86.29    2.66
   0  -2 -11  106.12    2.97
   0  -2 -11   95.87    2.23
   0  -2  11   90.60    2.94
   0   2 -11   84.98    2.93
   0   2  11   97.34    3.18
   0   2  11   92.27    2.68
   0  -2  11   87.36    2.93
   0   2 -11   88.17    2.98
   0  -2 -11  100.86    2.55
   0   2  11   99.39    2.96
   0  -2 -11   97.61    3.16
   0  -2  11   84.15    2.50
   0   2  11  102.87    3.13
   0   2  12  240.53    8.14
   0  -2  12  213.70    6.64
   0   2  12  237.24    4.77
   0   2 -12  220.37    4.43
   0  -2 -12  254.41    5.32
   0  -2  12  219.27    4.67
   0  -2 -12  232.62    4.89
   0  -2  12  230.56    5.25
   0   2  12  253.76    5.54
   0  -2 -12  238.01    4.64
   0   2  12  241.84    5.15
   0  -2 -12  252.88    4.98
   0   2 -12  234.53    4.79
   0   2  12  252.65    5.45
   0  -2 -12  258.21    5.33
   0  -2 -12  248.26    5.35
   0   2  12  240.38    4.67
   0  -2  12  229.30    4.94
   0   2  12  218.94    3.98
   0   2 -12  218.50    4.49
   0  -2 -12  250.92    4.93
   0   2 -12  214.72    4.84
   0   2 -12  228.91    5.11
   0   2  12  253.06    5.41
   0   2  12  227.06    4.52
   0   2 -12  230.40    5.16
   0  -2  12  225.73    5.05
   0   2  12  239.06    4.95
   0  -2  12  207.47    4.21
   0   2  13   17.95    2.69
   0  -2 -13   19.48    1.57
   0   2  13   19.21    1.69
   0  -2  13    8.24    1.21
   0   2 -13    6.68    1.07
   0   2  13   18.03    1.48
   0  -2 -13   18.34    1.43
   0  -2  13    8.49    1.48
   0  -2 -13   19.48    1.71
   0  -2 -13   19.12    1.58
   0  -2 -13   18.36    1.76
   0   2 -13    9.05    1.23
   0   2  13   17.42    1.76
   0  -2 -13   21.42    1.62
   0  -2  13    8.43    1.00
   0  -2  13    9.69    1.36
   0   2 -13    8.84    1.31
   0   2  13   20.37    1.86
   0  -2  13    9.80    1.44
   0   2  13   17.80    1.39
   0   2  13   20.79    1.67
   0   2  14  157.47    6.82
   0  -2  14  180.21    4.78
   0  -2  14  190.21    5.08
   0  -2 -14  154.12    3.63
   0   2  14  163.25    4.32
   0  -2 -14  155.00    4.10
   0   2  14  150.38    3.85
   0   2 -14  176.42    3.92
   0  -2 -14  170.94    4.66
   0   2  14  165.82    4.66
   0   2 -14  184.02    4.29
   0  -2  14  180.29    4.53
   0  -2  14  184.87    4.51
   0  -2 -14  170.58    4.13
   0   2 -14  172.49    4.28
   0  -2  14  186.90    4.80
   0   2  14  155.39    3.78
   0  -2  14  181.53    4.64
   0   2 -14  187.59    4.31
   0   2  15    8.43    2.13
   0  -2 -15    8.91    1.27
   0  -2 -15    8.31    1.18
   0  -2  15    9.46    1.65
   0   2  15    9.75    1.49
   0   2  15    8.95    1.31
   0  -2  15   10.03    1.48
   0   2  15    9.25    1.52
   0   2 -15    8.84    1.20
   0  -2 -15    8.61    1.46
   0  -2  15    9.70    1.37
   0  -2  15   11.06    1.36
   0  -2 -15    9.17    1.24
   0  -2  15    9.43    1.45
   0   2 -15   10.06    1.27
   0   2  15    8.93    1.09
   0  -2  15    9.83    1.43
   0   2 -15    9.23    1.27
   0  -2 -15    8.34    0.90
   0  -2  16    0.28    0.94
   0  -2 -16    1.33    1.17
   0  -2 -16    0.55    1.01
   0   2  16    0.24    1.14
   0  -2  16   -0.29    1.05
   0   2  16    0.29    1.07
   0   2 -16    0.33    1.05
   0  -2  16    0.50    1.14
   0  -2 -16    0.57    0.92
   0   2  16    0.25    0.80
   0  -2 -16    0.62    0.78
   0   2 -16    0.67    0.87
   0  -2  17   23.64    1.58
   0   2  17   24.66    1.70
   0   2 -17   25.13    1.69
   0  -2  17   24.68    1.80
   0  -2 -17   25.74    1.74
   0  -2  17   22.69    1.48
   0   2 -17   26.56    1.67
   0   2 -17   22.19    1.26
   0  -2 -17   24.27    1.56
   0   2  17   25.94    1.75
   0  -2 -17   26.76    1.51
   0  -2  17   26.03    1.72
   0  -2  17   25.83    1.60
   0   2 -17   28.36    1.50
   0  -2  18   11.31    0.97
   0   2 -18   13.35    1.15
   0  -2 -18   13.78    1.14
   0  -2  18   13.74    1.11
   0   2  18   13.38    1.19
   0   2 -18   12.19    1.18
   0  -2  18   12.28    1.05
   0   2  18   13.30    1.16
   0   2 -19    0.54    0.53
   0   2 -19    0.47    0.46
   0   2  19    1.98    0.68
   0   2 -19    0.58    0.54
   0   2  19    1.46    0.60
   0  -2  19    0.62    0.49
   0   2 -19    0.37    0.63
   0  -2 -19    1.76    0.57
   0  -2  19    1.07    0.67
   0   2  19    1.49    0.58
   0  -3   0    0.96    0.79
   0   3   0    1.79    0.63
   0  -3   0    1.34    0.82
   0  -3   0    1.38    0.87
   0  -3   0    1.27    0.54
   0   3   0    1.24    0.77
   0   3   0    0.49    0.42
   0  -3  -1  219.92    4.16
   0  -3   1  208.89    4.35
   0  -3  -1  219.81    4.43
   0   3  -1  206.46    3.91
   0  -3  -1  225.16    4.17
   0   3  -1  198.02    3.53
   0  -3  -1  226.27    4.72
   0   3   1  205.29    3.87
   0  -3   1  207.69    4.59
   0   3   1  211.23    2.86
   0   3   2    6.88    1.06
   0  -3   2    7.50    1.07
   0  -3   2    9.06    1.18
   0  -3  -2    6.28    0.93
   0   3   2    5.40    0.73
   0   3  -2    7.22    0.91
   0  -3   2    8.45    1.17
   0  -3   2    6.36    0.36
   0   3   2    5.53    0.82
   0   3   2    6.23    0.61
   0   3   2    6.44    0.66
   0  -3  -3   41.34    1.31
   0  -3   3   34.80    1.28
   0   3  -3   36.77    1.55
   0   3   3   39.02    1.48
   0  -3   3   38.29    1.97
   0   3   3   40.85    2.20
   0  -3   3   38.64    2.06
   0  -3  -3   41.66    1.96
   0  -3  -3   42.26    1.89
   0   3   3   41.36    1.94
   0  -3   3   35.66    2.06
   0   3   3   40.08    1.11
   0   3   3   39.44    1.25
   0   3   4    4.07    0.65
   0  -3  -4    6.63    0.73
   0   3  -4    7.87    0.70
   0   3   4    4.75    0.98
   0  -3  -4    5.18    0.99
   0  -3   4    8.46    1.28
   0   3   4    5.23    1.25
   0  -3   4    9.12    1.38
   0   3  -4    8.24    1.26
   0  -3  -4    4.83    0.63
   0  -3  -4    5.90    0.70
   0   3   4    5.50    0.69
   0  -3   4    8.15    0.79
   0   3   4    5.97    0.65
   0   3  -4    8.24    0.73
   0   3  -4    7.74    0.72
   0   3   4    5.50    0.68
   0   3  -4    7.05    0.69
   0   3  -5  423.63    4.94
   0   3   5  390.19    4.72
   0  -3  -5  401.02    4.95
   0   3   5  410.11    7.71
   0   3  -5  389.32    5.21
   0   3   5  416.04    7.86
   0  -3   5  422.24    7.55
   0   3   5  398.91    6.45
   0  -3  -5  404.35    6.47
   0  -3  -5  359.68    5.06
   0   3  -5  422.67    7.38
   0  -3   5  437.39    7.29
   0   3   5  389.02    4.85
   0   3  -5  414.00    4.64
   0   3  -5  412.21    4.95
   0  -3  -5  363.48    4.52
   0   3   5  400.39    4.96
   0   3  -5  420.24    4.83
   0  -3   5  408.85    5.07
   0   3  -5  407.18    4.70
   0  -3  -5  388.15    4.74
   0  -3  -5  379.25    4.81
   0   3   5  391.70    4.77
   0   3  -6   28.33    1.24
   0   3   6   20.06    1.09
   0   3   6   19.32    2.06
   0  -3   6   26.18    2.20
   0   3   6   20.38    1.54
   0  -3  -6   20.91    1.55
   0  -3   6   26.44    1.88
   0   3  -6   22.79    1.27
   0  -3   6   23.77    1.94
   0   3  -6   24.11    2.02
   0  -3  -6   17.68    1.08
   0  -3  -6   19.00    1.09
   0   3   6   21.63    1.18
   0  -3   6   23.61    1.28
   0   3   6   19.96    1.09
   0   3  -6   24.08    1.21
   0   3  -6   24.25    1.01
   0   3  -6   24.76    1.12
   0   3  -6   24.81    1.05
   0  -3  -6   18.70    0.96
   0  -3  -6   19.11    1.12
   0   3   7  926.58    9.98
   0   3   7  948.21   10.39
   0   3  -7 1014.60   10.54
   0   3  -7  904.83    9.54
   0   3  -7  990.81   10.10
   0   3  -7 1002.56   10.42
   0  -3  -7  972.50   10.32
   0   3  -7 1011.45    9.95
   0  -3  -7  912.63    9.73
   0  -3   7  979.39   10.74
   0   3   7  949.38   10.38
   0  -3  -7  949.06   11.99
   0  -3   7 1036.73   13.69
   0  -3   7  975.66   14.56
   0   3   7  953.41   14.85
   0  -3   7 1024.89   13.64
   0   3   7  934.59   12.14
   0  -3   7 1017.22   13.48
   0  -3   7  962.62   10.90
   0  -3  -7  921.28   10.67
   0  -3   8   28.53    1.37
   0  -3   8   33.38    2.28
   0  -3  -8   33.18    1.60
   0   3  -8   36.58    1.75
   0  -3  -8   33.39    1.74
   0   3  -8   36.66    1.58
   0   3  -8   34.94    1.31
   0   3  -8   31.98    1.14
   0   3   8   30.07    1.28
   0  -3   8   34.55    1.69
   0   3  -8   36.00    1.40
   0   3   8   33.18    1.57
   0  -3  -8   31.51    1.20
   0  -3   8   35.20    1.64
   0   3  -8   34.88    1.65
   0   3  -8   32.61    1.71
   0   3   8   31.51    1.43
   0   3   8   35.29    2.94
   0  -3   8   36.05    2.52
   0  -3   8   34.85    2.48
   0   3   8   32.00    1.91
   0   3   8   34.50    2.86
   0  -3  -8   29.09    1.72
   0  -3   9   48.69    3.11
   0   3   9   42.16    3.30
   0   3   9   33.91    2.00
   0  -3   9   45.89    2.98
   0  -3   9   48.54    2.74
   0   3  -9   48.88    3.18
   0  -3  -9   39.58    1.82
   0  -3  -9   40.12    1.92
   0  -3   9   45.54    2.02
   0   3   9   42.33    2.07
   0   3  -9   48.25    2.08
   0  -3  -9   41.28    1.92
   0   3   9   37.64    1.95
   0  -3  -9   40.44    2.01
   0  -3   9   46.20    2.05
   0   3   9   36.85    1.49
   0   3  -9   45.29    1.59
   0   3   9   43.31    1.96
   0   3  -9   47.99    2.05
   0   3  -9   45.61    1.80
   0   3  -9   46.93    2.03
   0   3  -9   49.53    1.96
   0   3  -9   44.34    1.86
   0   3   9   38.30    1.81
   0   3   9   37.98    1.65
   0  -3   9   46.27    1.90
   0  -3   9   44.71    1.83
   0  -3  -9   37.10    1.38
   0  -3  10   12.12    2.03
   0  -3  10   12.57    2.00
   0   3  10   14.09    2.45
   0  -3  10   13.66    1.74
   0  -3  10   12.47    1.55
   0   3 -10   14.14    2.04
   0  -3 -10   13.13    1.18
   0  -3  10   14.74    1.46
   0   3 -10   13.48    1.38
   0  -3 -10   13.47    1.29
   0  -3 -10   13.60    1.34
   0  -3 -10   13.16    1.33
   0  -3  10   13.56    1.29
   0   3  10   13.39    1.42
   0   3  10   12.84    1.40
   0  -3 -10   13.34    1.44
   0   3  10   13.64    1.07
   0  -3  10   13.61    1.40
   0   3 -10   14.13    1.38
   0   3 -10   13.23    1.16
   0   3 -10   14.06    1.39
   0  -3  10   13.86    1.28
   0  -3 -10   12.65    0.95
   0   3 -10   14.03    1.28
   0   3 -10   12.61    1.25
   0   3  10   12.81    1.31
   0   3  10   12.59    1.16
   0  -3  10   12.84    1.16
   0  -3  11    3.77    1.63
   0   3  11    2.39    1.80
   0  -3  11    2.59    1.15
   0   3  11    2.28    1.77
   0  -3 -11    1.24    0.91
   0  -3  11    1.74    0.95
   0  -3 -11    1.41    0.85
   0  -3  11    2.77    0.93
   0  -3  11    1.40    1.13
   0   3  11    1.84    1.06
   0  -3 -11    1.93    0.99
   0  -3 -11    1.80    1.04
   0   3  11    1.74    1.08
   0  -3 -11    2.00    1.11
   0   3 -11    2.37    0.89
   0   3  11    2.23    0.74
   0  -3  11    2.67    0.92
   0   3 -11    2.61    1.06
   0   3 -11    2.92    1.09
   0  -3  11    2.38    1.09
   0  -3 -11    1.86    0.63
   0   3 -11    2.14    0.97
   0   3 -11    3.27    1.05
   0  -3  11    2.31    0.81
   0   3  11    2.05    0.88
   0   3  11    1.71    1.02
   0   3  12  284.93    9.52
   0   3  12  282.99    9.33
   0   3  12  282.41    5.84
   0  -3 -12  291.09    5.63
   0  -3 -12  261.62    5.07
   0  -3 -12  295.66    5.82
   0   3  12  275.27    5.76
   0  -3 -12  273.99    5.32
   0  -3  12  238.40    5.13
   0  -3  12  252.40    5.71
   0   3 -12  247.47    4.90
   0   3  12  283.40    5.91
   0  -3 -12  280.47    5.89
   0   3  12  275.06    4.83
   0  -3  12  255.74    4.97
   0  -3 -12  298.69    5.50
   0   3 -12  256.80    5.51
   0  -3  12  256.86    5.56
   0   3 -12  260.50    5.25
   0   3  12  287.17    5.36
   0   3 -12  250.61    5.20
   0   3  13   55.29    4.32
   0   3  13   57.15    2.71
   0  -3  13   56.12    2.75
   0  -3 -13   59.05    2.58
   0   3  13   57.36    2.67
   0  -3 -13   55.81    2.40
   0  -3  13   53.12    2.37
   0  -3 -13   56.31    2.35
   0   3 -13   53.58    2.25
   0   3  13   59.41    2.78
   0  -3 -13   56.14    2.74
   0  -3  13   49.71    2.09
   0  -3 -13   56.72    2.52
   0   3 -13   53.99    2.61
   0   3 -13   53.89    2.57
   0  -3  13   55.39    2.67
   0   3 -13   54.23    2.41
   0   3 -13   57.09    2.46
   0  -3  14   19.53    1.53
   0  -3 -14   25.92    1.81
   0  -3  14   23.21    1.98
   0   3  14   24.47    1.89
   0  -3 -14   22.65    1.62
   0  -3 -14   23.19    1.59
   0   3  14   24.10    1.94
   0  -3 -14   24.27    1.88
   0   3  14   26.83    2.06
   0  -3  14   20.34    1.63
   0  -3 -14   24.55    2.01
   0   3 -14   17.67    1.41
   0  -3  14   25.28    1.86
   0  -3 -14   27.68    1.82
   0  -3  14   19.46    1.30
   0   3  14   25.96    2.02
   0   3 -14   21.02    1.71
   0  -3  14   22.26    1.82
   0   3  14   28.15    3.33
   0   3  15   12.31    1.64
   0  -3 -15   13.46    1.69
   0   3 -15   11.70    1.14
   0  -3  15   12.42    1.35
   0  -3 -15   14.06    1.54
   0  -3 -15   12.23    1.40
   0   3 -15   13.54    1.42
   0  -3  15   11.43    1.45
   0   3  15   12.50    1.62
   0  -3  15   12.14    1.52
   0  -3 -15   12.42    1.42
   0   3  15   13.12    1.42
   0  -3  15   13.27    1.66
   0   3  15   12.11    1.60
   0  -3  15   13.29    1.71
   0  -3 -15   12.33    1.26
   0  -3  16  238.72    4.92
   0   3 -16  232.27    4.52
   0  -3 -16  236.44    4.51
   0   3  16  214.48    4.45
   0   3 -16  235.39    4.86
   0   3  16  226.86    4.84
   0  -3  16  244.31    5.30
   0  -3 -16  218.34    4.27
   0  -3  16  242.32    5.11
   0  -3 -16  223.10    4.66
   0  -3  16  221.82    4.39
   0   3  16  235.66    5.02
   0  -3 -16  215.24    4.05
   0  -3 -17    0.07    0.79
   0  -3 -17    0.20    0.73
   0  -3  17    1.03    0.86
   0   3 -17    0.80    0.85
   0  -3  17    1.00    1.03
   0   3  17    0.52    0.88
   0   3 -17    0.28    0.83
   0   3 -17    1.50    0.78
   0   3 -18   17.93    1.11
   0  -3 -18   19.09    1.17
   0  -3  18   20.97    1.20
   0  -3 -18   17.50    1.14
   0   3  18   17.41    1.11
   0  -3  18   20.24    1.35
   0  -3  18   19.04    1.14
   0   3 -18   19.16    1.20
   0  -4   0  324.90    6.69
   0  -4   0  284.75    4.47
   0   4   0  305.93    5.23
   0  -4   0  331.31    6.43
   0  -4   0  325.36    6.13
   0   4   0  295.51    4.58
   0  -4   0  322.54    6.19
   0   4   0  309.80    4.05
   0  -4   0  311.95    4.32
   0   4   0  303.95    3.99
   0   4   0  299.43    3.81
   0   4   1  248.08    3.51
   0   4   1  235.91    4.93
   0  -4  -1  268.37    6.00
   0   4   1  248.14    4.40
   0  -4   1  280.05    5.78
   0   4  -1  270.02    5.06
   0  -4  -1  270.83    5.39
   0  -4  -1  264.22    5.38
   0  -4   1  263.99    5.10
   0   4  -1  257.58    4.42
   0  -4   1  278.56    5.78
   0  -4  -1  260.84    5.75
   0  -4   1  259.61    3.82
   0   4   1  251.90    3.50
   0   4  -1  254.67    3.48
   0   4  -1  241.47    3.21
   0   4   1  247.05    3.57
   0  -4  -1  248.43    3.77
   0   4  -1  254.60    3.43
   0  -4   1  252.10    3.84
   0   4   1  251.22    3.64
   0  -4  -2    1.39    0.65
   0   4   2    1.42    0.55
   0   4  -2    3.93    0.60
   0  -4   2    3.50    0.66
   0   4   2    1.55    0.78
   0  -4  -2    1.82    0.88
   0   4  -2    3.21    0.80
   0   4   2    1.68    0.53
   0  -4   2    3.18    1.07
   0  -4  -2    1.90    0.87
   0   4   2    1.59    1.13
   0  -4  -2    1.69    0.89
   0   4  -2    3.28    0.57
   0  -4  -2    1.04    0.61
   0   4  -2    3.28    0.53
   0   4  -2    3.13    0.52
   0   4   2    1.76    0.57
   0   4   3    2.12    0.62
   0   4  -3    0.98    0.58
   0  -4   3    1.93    0.64
   0  -4  -3    2.86    0.73
   0  -4   3    1.50    1.28
   0  -4  -3    2.82    1.14
   0  -4  -3    2.18    0.85
   0   4   3    3.09    0.67
   0  -4   3    1.32    1.10
   0  -4  -3    2.28    0.95
   0   4  -3    1.37    0.59
   0  -4  -3    2.52    0.81
   0  -4   3    1.64    1.07
   0  -4   3    1.65    0.69
   0  -4   3    1.64    0.64
   0  -4   3    1.72    0.77
   0   4  -3    1.26    0.44
   0   4  -3    1.43    0.45
   0  -4  -3    2.25    0.64
   0   4   3    1.96    0.63
   0   4   3    2.52    0.67
   0   4   3    2.09    0.53
   0   4   4  724.40    7.85
   0  -4   4  762.21    8.43
   0  -4  -4  799.30    8.66
   0  -4   4  812.57   11.83
   0  -4  -4  783.56   10.14
   0   4   4  762.45    9.07
   0  -4  -4  793.96    9.93
   0  -4  -4  794.18   11.21
   0  -4   4  801.20   11.50
   0   4   4  807.90   11.10
   0  -4   4  815.02   12.04
   0   4  -4  780.38    8.35
   0  -4   4  755.42    8.45
   0   4  -4  719.12    7.46
   0   4   4  745.93    8.49
   0   4   4  750.76    8.03
   0  -4  -4  740.21    8.06
   0  -4   4  779.50    8.77
   0  -4  -4  761.38    8.37
   0   4  -4  729.99    7.47
   0   4   5  134.46    2.61
   0  -4   5  158.69    2.97
   0  -4  -5  141.84    2.98
   0   4  -5  160.66    2.95
   0  -4   5  164.16    4.96
   0  -4   5  164.06    5.07
   0   4   5  138.88    5.00
   0  -4  -5  134.38    3.36
   0  -4   5  162.84    4.92
   0  -4  -5  142.87    4.23
   0   4   5  142.09    4.17
   0   4   5  125.57    2.94
   0  -4   5  157.71    3.09
   0  -4  -5  135.77    2.81
   0   4   5  134.99    2.69
   0   4  -5  160.27    2.87
   0  -4  -5  135.31    2.78
   0   4  -5  138.82    2.14
   0   4   5  136.70    2.92
   0  -4  -5  127.31    2.68
   0  -4  -5  134.96    2.69
   0   4   6  133.65    2.75
   0   4  -6  142.95    2.98
   0  -4  -6  127.91    2.64
   0   4   6  129.73    2.80
   0  -4  -6  131.33    2.78
   0  -4   6  137.41    3.07
   0  -4  -6  132.72    2.86
   0   4   6  136.31    2.97
   0   4   6  136.56    3.04
   0   4   6  136.30    4.11
   0  -4  -6  137.42    4.19
   0   4   6  119.09    2.86
   0  -4  -6  129.05    3.16
   0  -4   6  141.32    4.23
   0   4   6  142.45    5.26
   0  -4   6  149.88    4.85
   0  -4  -6  123.68    2.86
   0  -4   7   26.14    2.08
   0  -4  -7   18.99    1.72
   0   4   7   21.35    2.47
   0   4   7   19.32    1.69
   0  -4   7   25.18    2.05
   0  -4   7   26.84    2.32
   0  -4  -7   22.38    1.43
   0   4   7   20.60    1.38
   0  -4  -7   20.81    1.45
   0  -4   7   30.70    1.65
   0   4   7   19.53    1.50
   0  -4  -7   21.53    1.52
   0  -4  -7   20.76    1.29
   0  -4   7   25.95    1.56
   0  -4  -7   19.18    1.29
   0  -4  -7   18.94    1.09
   0   4   7   18.54    1.22
   0   4   7   21.44    1.44
   0   4  -7   26.54    1.51
   0  -4   7   25.64    1.46
   0   4  -7   25.19    1.51
   0  -4   7   26.68    1.54
   0   4  -7   26.79    1.44
   0   4   7   19.75    1.25
   0   4   7   18.55    1.03
   0  -4  -8  137.36    4.22
   0   4   8  148.96    6.02
   0   4   8  129.96    4.10
   0  -4   8  166.26    5.30
   0  -4   8  164.08    5.15
   0  -4   8  164.80    5.30
   0  -4   8  161.79    3.84
   0  -4  -8  138.37    3.51
   0   4   8  138.86    3.50
   0   4  -8  166.86    3.87
   0  -4  -8  136.63    3.48
   0   4   8  141.66    3.69
   0   4   8  140.57    3.50
   0  -4  -8  136.47    3.32
   0  -4  -8  142.53    3.67
   0  -4  -8  142.50    2.92
   0  -4   8  162.87    3.73
   0   4   8  137.47    3.25
   0   4   8  133.34    2.59
   0  -4  -8  140.94    3.26
   0  -4  -8  140.79    3.28
   0   4   8  134.88    3.59
   0   4  -8  159.44    3.67
   0   4  -8  160.81    3.54
   0  -4   8  166.67    3.71
   0  -4   8  164.48    3.66
   0   4  -8  157.95    3.33
   0   4   8  132.63    2.88
   0   4  -8  160.20    3.81
   0   4  -8  170.03    3.61
   0   4   8  136.17    3.25
   0   4   9  141.70    6.19
   0   4   9  142.66    6.16
   0  -4   9  146.28    5.18
   0  -4   9  150.29    5.35
   0  -4   9  149.99    5.14
   0  -4   9  149.05    3.82
   0   4  -9  147.28    3.87
   0  -4  -9  140.00    3.64
   0   4   9  133.34    3.65
   0  -4  -9  138.93    3.82
   0  -4  -9  136.79    3.50
   0   4   9  137.70    3.64
   0  -4  -9  140.14    3.39
   0  -4   9  161.22    3.87
   0   4   9  129.90    2.69
   0   4   9  140.02    3.78
   0   4  -9  148.88    3.51
   0   4  -9  145.89    3.67
   0   4  -9  148.32    3.41
   0   4   9  132.88    3.02
   0  -4   9  145.48    3.66
   0   4  -9  149.99    3.84
   0   4  -9  160.94    3.66
   0   4   9  143.58    3.48
   0  -4   9  151.92    3.63
   0   4  10   49.93    3.98
   0   4  10   50.14    4.01
   0  -4  10   49.50    3.33
   0  -4  10   48.95    3.25
   0  -4  10   47.66    2.96
   0  -4 -10   47.65    2.28
   0   4 -10   44.93    2.31
   0  -4  10   47.21    2.26
   0   4  10   45.72    2.26
   0  -4 -10   47.85    2.22
   0  -4 -10   49.25    2.42
   0   4  10   46.20    2.31
   0  -4 -10   45.62    2.15
   0  -4 -10   49.27    2.13
   0  -4  10   49.13    2.36
   0  -4  10   49.84    1.92
   0  -4  10   51.40    2.25
   0  -4 -10   44.16    1.76
   0   4 -10   46.98    2.25
   0   4  10   49.17    2.39
   0   4 -10   49.49    2.27
   0   4 -10   45.77    2.03
   0   4 -10   51.45    2.24
   0  -4  10   45.52    2.12
   0   4 -10   48.43    2.38
   0   4  10   49.06    2.19
   0   4 -10   46.61    2.04
   0   4  10   47.15    1.89
   0  -4  11    8.29    1.85
   0   4  11    5.78    2.11
   0  -4  11    7.99    1.33
   0   4  11    8.12    1.33
   0  -4  11    6.41    1.34
   0  -4 -11    7.63    1.25
   0   4  11    7.74    1.36
   0  -4 -11    7.12    1.36
   0  -4 -11    7.18    1.19
   0   4 -11    6.65    0.91
   0   4  11    7.71    1.32
   0  -4  11    8.22    1.37
   0  -4  11    7.38    1.23
   0  -4  11    6.79    0.89
   0   4  11    7.56    1.37
   0   4 -11    7.89    1.30
   0   4 -11    6.91    1.07
   0   4 -11    7.68    1.29
   0   4  11    6.52    0.99
   0   4 -11    7.98    1.26
   0   4 -11    6.36    1.30
   0   4  11    5.89    0.95
   0   4 -11    8.60    1.20
   0  -4  11    6.81    1.14
   0  -4 -11    6.47    0.77
   0   4  12  290.63    9.80
   0  -4 -12  313.79    5.87
   0   4  12  304.51    6.29
   0  -4  12  309.39    6.37
   0  -4  12  286.66    5.74
   0   4  12  309.81    6.15
   0   4 -12  266.30    4.83
   0  -4 -12  308.79    5.98
   0  -4 -12  303.85    6.31
   0   4  12  306.82    6.20
   0  -4  12  298.95    6.05
   0  -4  12  293.14    5.52
   0   4  12  307.69    6.30
   0   4 -12  298.33    5.99
   0   4 -12  299.22    5.98
   0   4  12  270.96    4.94
   0   4 -12  288.88    5.55
   0   4 -12  305.19    5.74
   0   4  12  280.58    5.18
   0   4  13   12.06    1.51
   0   4  13   10.71    1.48
   0  -4 -13   10.26    1.45
   0  -4  13    5.18    1.13
   0  -4 -13   11.27    1.37
   0  -4  13    5.95    1.37
   0  -4 -13   12.09    1.48
   0   4  13   11.58    1.52
   0   4 -13    5.36    0.82
   0  -4  13    7.00    1.41
   0  -4  13    6.75    1.11
   0   4 -13    5.88    1.31
   0   4  13   12.88    1.63
   0   4 -13    5.95    1.38
   0   4 -13    5.74    1.27
   0   4 -13    5.80    1.25
   0   4 -13    6.39    1.13
   0  -4  14    3.65    1.36
   0   4  14    0.75    1.07
   0  -4 -14    1.14    1.02
   0   4  14    0.73    1.01
   0  -4  14    3.08    1.01
   0   4 -14    3.88    1.16
   0   4  14    0.92    1.12
   0  -4 -14    0.71    0.94
   0  -4  14    3.47    0.93
   0   4  14    1.25    1.13
   0  -4  14    3.46    1.23
   0   4  14    0.67    0.81
   0   4 -14    3.55    1.03
   0   4 -15    6.74    1.20
   0   4  15    6.46    1.17
   0  -4  15    8.77    1.45
   0   4  15    5.92    1.19
   0  -4 -15    6.42    1.12
   0  -4  15    8.37    1.24
   0   4 -15    8.53    1.25
   0   4  15    5.49    1.29
   0  -4 -15    5.51    1.13
   0  -4  15    7.79    1.27
   0   4 -15    6.67    1.13
   0   4 -15    7.24    1.28
   0  -4  16   10.50    1.18
   0   4 -16   10.76    1.19
   0   4  16    7.63    1.26
   0  -4 -16    8.54    1.11
   0  -4 -16    7.54    0.99
   0   4 -16   10.15    1.18
   0  -4 -16    7.60    1.06
   0   4  16    7.83    1.11
   0  -4  16   10.83    1.37
   0   4  16    8.71    1.18
   0   4 -16   11.13    1.15
   0   4 -16   10.69    1.23
   0  -4 -17    3.06    0.85
   0   4 -17    4.65    0.86
   0   4  17    4.06    0.85
   0  -4  17    5.18    0.83
   0   4  17    3.37    0.92
   0  -4  17    5.82    0.95
   0   4 -17    5.53    0.95
   0   4 -17    5.04    0.86
   0   4  17    4.09    0.91
   0  -4 -17    3.78    0.81
   0   4  18    5.49    0.70
   0   4 -18    4.47    0.72
   0  -4 -18    5.99    0.71
   0  -4 -18    4.97    0.57
   0  -4  18    5.71    0.74
   0  -4 -18    6.89    0.77
   0  -4  18    4.51    0.69
   0   4 -18    4.18    0.61
   0  -5   0    5.05    0.87
   0   5   0    4.03    0.73
   0   5   0    4.23    0.63
   0   5   0    4.77    0.74
   0   5   0    4.48    0.66
   0  -5   0    4.50    0.76
   0  -5   0    5.14    0.88
   0  -5   0    4.45    1.29
   0  -5   0    5.41    1.36
   0  -5   0    4.51    1.05
   0  -5   0    5.68    1.52
   0   5  -1   62.29    1.71
   0   5   1   54.75    1.78
   0   5  -1   64.59    1.76
   0   5   1   48.36    1.21
   0  -5   1   66.90    2.09
   0  -5  -1   54.19    1.88
   0   5   1   55.01    1.65
   0   5  -1   61.26    1.54
   0  -5  -1   59.51    2.89
   0   5   1   55.88    2.16
   0  -5   1   68.41    3.29
   0  -5   1   69.40    3.31
   0  -5   1   64.23    2.78
   0  -5  -1   57.33    2.86
   0  -5  -1   53.40    2.36
   0   5  -1   60.60    1.58
   0  -5   1   63.13    1.87
   0  -5   1   67.97    2.01
   0  -5  -1   55.18    1.81
   0  -5   1   67.33    2.01
   0  -5  -1   55.72    1.79
   0   5   1   51.05    1.65
   0   5   2   49.53    1.73
   0  -5  -2   50.07    1.82
   0   5  -2   52.27    1.56
   0   5   2   46.08    1.28
   0   5   2   49.53    1.64
   0   5  -2   50.95    1.32
   0  -5   2   55.59    1.93
   0   5  -2   55.83    1.56
   0   5  -2   48.69    1.33
   0  -5   2   58.00    1.91
   0  -5  -2   50.77    1.73
   0   5   2   46.65    1.66
   0  -5   2   55.60    1.76
   0  -5  -2   52.53    2.68
   0  -5  -2   51.33    2.64
   0   5   2   49.85    3.10
   0  -5   2   53.50    2.70
   0  -5  -2   49.99    2.35
   0   5   3    0.10    0.64
   0   5  -3    0.14    0.42
   0   5  -3    0.19    0.46
   0  -5   3    0.13    0.76
   0   5   3    0.38    0.44
   0  -5  -3    0.37    0.72
   0  -5  -3    0.54    0.67
   0  -5   3    2.04    1.46
   0  -5   3    0.12    0.68
   0   5   3    0.09    0.63
   0  -5  -3    0.02    0.73
   0  -5  -3    0.26    0.90
   0  -5  -3    0.64    0.88
   0  -5   3    0.33    0.99
   0  -5  -3    0.47    0.89
   0   5   3    1.14    1.32
   0  -5  -3    0.85    1.16
   0  -5   4    0.71    1.24
   0  -5  -4    1.69    1.13
   0  -5   4    0.69    1.07
   0  -5  -4    1.44    0.88
   0  -5  -4    1.73    0.84
   0   5   4    2.85    1.58
   0   5  -4    0.57    0.74
   0  -5  -4    2.00    0.75
   0   5   4    2.15    0.73
   0   5  -4    0.84    0.42
   0  -5  -4    1.90    0.65
   0  -5   4    0.76    0.79
   0  -5  -4    1.85    0.75
   0  -5   4    1.07    0.74
   0   5   4    1.86    0.78
   0   5  -4    1.09    0.44
   0   5   4    1.59    0.51
   0  -5   4    1.50    1.35
   0   5   4    1.51    0.81
   0  -5  -4    1.38    0.76
   0   5   4    1.49    0.77
   0   5  -4    0.90    0.76
   0  -5   4    1.23    0.74
   0   5  -4    0.84    0.64
   0   5   4    1.44    0.46
   0  -5  -4    1.48    0.69
   0  -5  -4    2.44    0.80
   0   5   5 1272.45   18.55
   0  -5  -5 1161.68   14.32
   0  -5   5 1212.35   17.79
   0  -5  -5 1264.22   16.81
   0  -5  -5 1197.29   14.82
   0   5   5 1245.60   13.64
   0   5  -5 1190.59   13.31
   0  -5  -5 1247.03   13.22
   0   5   5 1223.42   13.28
   0  -5  -5 1256.71   13.23
   0  -5  -5 1189.02   12.61
   0  -5  -5 1168.81   12.40
   0  -5   5 1199.61   13.36
   0  -5   5 1185.27   13.03
   0  -5  -5 1192.91   12.80
   0   5   5 1167.43   12.27
   0   5   5 1237.89   13.10
   0  -5   5 1223.03   17.52
   0   5   5 1221.49   13.48
   0  -5   5 1187.12   12.94
   0   5   5 1188.35   13.26
   0   5  -5 1172.97   13.46
   0  -5  -5 1239.44   12.81
   0  -5   5 1174.30   12.78
   0   5  -5 1213.79   12.66
   0   5   5 1142.91   12.00
   0  -5   5 1185.44   12.92
   0  -5  -5 1255.02   13.24
   0  -5  -6   20.06    1.51
   0  -5   6   13.12    1.54
   0   5   6   21.99    2.64
   0  -5  -6   20.44    2.05
   0  -5   6   14.13    2.03
   0  -5  -6   20.81    1.47
   0   5   6   19.68    1.42
   0   5  -6   13.48    1.28
   0   5   6   21.36    1.55
   0  -5  -6   20.31    1.44
   0  -5   6   13.33    1.23
   0   5   6   20.15    1.23
   0  -5   6   12.90    1.33
   0  -5  -6   20.61    1.27
   0  -5  -6   22.08    1.40
   0  -5  -6   20.96    1.29
   0  -5  -6   20.54    1.31
   0  -5   6   13.02    1.19
   0   5   6   20.09    1.49
   0  -5   6   12.94    1.13
   0   5  -6   13.70    1.30
   0   5   6   21.37    1.45
   0   5  -6   12.36    1.07
   0  -5  -6   21.39    1.33
   0   5  -6   14.13    1.16
   0   5  -6   11.48    1.27
   0   5   6   20.37    1.48
   0   5   6   20.40    1.16
   0  -5   6   12.12    1.16
   0  -5   7  317.12    7.16
   0  -5   7  325.38    7.34
   0  -5   7  340.79    8.47
   0   5   7  345.33    5.93
   0  -5  -7  344.60    5.91
   0  -5   7  358.58    6.16
   0   5   7  355.13    6.27
   0  -5  -7  345.31    5.97
   0   5  -7  357.91    6.12
   0  -5  -7  336.61    5.49
   0  -5  -7  346.10    5.66
   0   5   7  337.78    5.38
   0  -5   7  348.11    5.83
   0  -5  -7  346.57    5.51
   0  -5  -7  353.19    5.32
   0  -5   7  345.12    5.64
   0  -5  -7  349.96    5.43
   0  -5  -7  340.23    5.63
   0  -5   7  329.86    5.45
   0   5   7  352.80    6.14
   0   5   7  345.68    5.87
   0   5  -7  329.01    5.58
   0   5  -7  352.47    6.02
   0   5   7  338.03    5.25
   0  -5   7  321.90    5.40
   0  -5   7  351.14    5.91
   0   5  -7  348.58    5.56
   0   5  -7  319.81    5.01
   0   5  -7  350.81    6.11
   0  -5  -7  349.43    5.45
   0  -5   8    1.89    1.18
   0  -5   8    1.78    1.13
   0  -5   8    0.68    1.28
   0  -5  -8    0.45    0.92
   0   5   8    0.40    0.97
   0  -5   8    2.29    1.03
   0   5   8    0.14    0.88
   0  -5  -8    0.37    0.95
   0  -5  -8    0.49    0.77
   0  -5   8    1.69    1.00
   0  -5   8    1.73    0.88
   0  -5   8    1.60    1.04
   0  -5  -8    0.31    0.64
   0  -5  -8    0.37    0.82
   0  -5   8    1.36    0.78
   0   5   8    0.64    0.97
   0  -5  -8    0.54    0.73
   0   5  -8    0.91    0.90
   0   5   8   -0.20    0.78
   0   5  -8    1.47    1.00
   0   5  -8    1.38    0.75
   0   5   8    0.40    0.70
   0  -5   8    1.36    0.80
   0  -5  -8    0.51    0.75
   0   5  -8    1.33    0.87
   0  -5   9   44.23    2.98
   0  -5   9   44.25    2.91
   0  -5   9   46.17    3.22
   0  -5  -9   64.05    2.59
   0   5   9   63.80    2.76
   0  -5  -9   65.99    2.63
   0   5   9   62.76    2.57
   0  -5   9   53.63    2.48
   0  -5  -9   61.89    2.37
   0  -5  -9   59.69    2.34
   0  -5   9   47.82    2.04
   0  -5   9   49.56    2.35
   0  -5   9   48.91    2.38
   0   5   9   62.62    2.68
   0  -5  -9   61.54    2.22
   0   5  -9   48.24    2.20
   0   5   9   63.06    2.42
   0   5  -9   51.06    2.30
   0   5  -9   46.87    1.92
   0   5  -9   49.33    2.38
   0  -5  -9   60.77    2.11
   0  -5   9   49.45    2.31
   0   5   9   60.80    2.29
   0   5  -9   51.52    2.20
   0  -5  10    3.75    1.26
   0  -5  10    4.16    1.41
   0   5  10    4.55    1.33
   0  -5 -10    4.26    1.19
   0   5 -10    3.84    1.20
   0  -5 -10    4.69    1.22
   0  -5  10    3.78    1.22
   0   5  10    3.51    1.13
   0  -5 -10    4.28    1.01
   0  -5  10    4.77    1.17
   0  -5  10    4.29    1.25
   0  -5 -10    3.59    1.03
   0  -5  10    3.82    0.92
   0  -5 -10    3.45    0.89
   0   5 -10    4.71    1.18
   0   5  10    4.27    1.25
   0   5 -10    3.62    1.10
   0   5  10    3.54    0.99
   0   5 -10    4.47    0.99
   0   5 -10    4.99    1.11
   0  -5 -10    3.98    0.79
   0  -5  10    4.29    1.08
   0   5  10    4.22    1.13
   0   5 -10    4.89    0.97
   0   5 -10    4.86    1.26
   0  -5  11   13.14    1.62
   0  -5 -11   10.47    1.42
   0   5  11    9.95    1.38
   0  -5  11   15.63    1.63
   0  -5 -11    9.06    1.26
   0  -5  11   12.03    1.12
   0  -5  11   13.11    1.45
   0  -5 -11    9.97    1.05
   0   5  11   10.30    1.57
   0   5 -11   12.98    1.50
   0   5  11    8.85    1.14
   0   5 -11   13.04    1.49
   0  -5  11   13.56    1.55
   0   5 -11   11.88    1.33
   0  -5 -11    8.66    0.93
   0   5 -11   12.87    1.58
   0   5 -11   12.17    1.25
   0   5  11    9.82    1.29
   0   5 -11   12.88    1.42
   0  -5  11   13.82    1.45
   0  -5  12    0.19    0.98
   0  -5 -12    0.70    1.04
   0  -5  12    0.74    1.15
   0  -5 -12    0.65    1.08
   0  -5  12    0.69    1.06
   0   5  12    0.22    0.94
   0  -5 -12    0.32    0.92
   0  -5 -12    0.65    0.96
   0   5 -12    0.51    1.08
   0   5  12    0.21    1.18
   0   5 -12   -0.08    0.94
   0   5 -12    0.21    0.85
   0  -5  12    0.22    1.09
   0   5  12    0.08    0.68
   0   5 -12    0.41    0.96
   0  -5  12    0.29    0.90
   0   5  12    0.23    0.95
   0   5 -12    0.44    0.86
   0  -5  13   17.36    1.59
   0   5  13   14.50    1.53
   0   5  13   13.95    1.64
   0  -5  13   18.96    1.83
   0  -5 -13   13.64    1.43
   0  -5 -13   13.56    1.39
   0   5 -13   15.20    1.55
   0   5 -13   17.32    1.66
   0   5  13   14.61    1.68
   0  -5  13   16.00    1.58
   0   5  13   11.84    1.32
   0   5 -13   14.35    1.41
   0   5  14   12.06    1.35
   0   5  14   12.77    1.52
   0  -5  14   16.08    1.69
   0  -5  14   14.89    1.35
   0  -5 -14   11.63    1.29
   0  -5 -14   11.14    1.22
   0   5  14   11.82    1.53
   0   5 -14   14.63    1.51
   0   5 -14   14.22    1.44
   0  -5  14   13.69    1.34
   0  -5  14   14.15    1.46
   0   5  14   11.31    1.13
   0   5 -14   15.06    1.46
   0   5 -14   13.18    1.30
   0   5  15    2.95    1.00
   0  -5 -15    2.62    0.85
   0  -5 -15    2.56    0.86
   0  -5  15    2.46    0.86
   0   5  15    2.80    0.96
   0   5 -15    1.74    0.96
   0   5  15    2.71    1.10
   0  -5 -15    2.63    0.96
   0   5  15    2.46    0.94
   0   5  15    2.95    0.99
   0   5 -15    1.55    0.83
   0  -5  15    2.58    1.14
   0  -5  15    1.57    1.05
   0   5 -15    1.43    0.96
   0   5 -15    1.91    0.86
   0  -5 -16    0.31    0.77
   0   5  16    0.02    0.77
   0   5 -16    0.33    0.63
   0  -5  16    0.17    0.86
   0  -5 -16   -0.07    0.62
   0  -5  16   -0.22    0.93
   0  -5 -16    0.18    0.69
   0  -5 -16    0.32    0.68
   0   5  16    0.43    0.77
   0  -5 -16    0.44    0.64
   0   5 -16   -0.26    0.78
   0   5  16    0.01    0.69
   0   5  16    0.55    0.84
   0  -5 -16    0.34    0.72
   0   5 -16    0.19    0.75
   0  -5 -17   30.30    1.21
   0  -5  17   27.39    1.32
   0  -5 -17   26.24    1.01
   0   5  17   27.20    1.11
   0   5 -17   29.23    1.23
   0  -5 -17   29.83    1.17
   0   5 -17   28.93    1.21
   0  -6   0  172.13    4.74
   0  -6   0  180.41    5.78
   0  -6   0  168.35    4.37
   0   6   0  179.51    3.53
   0  -6   0  190.90    3.94
   0   6   0  176.97    3.20
   0   6   0  178.03    4.00
   0  -6   0  182.05    3.90
   0  -6   0  179.68    3.76
   0   6   0  181.95    3.94
   0  -6   0  179.45    3.94
   0   6   0  177.51    3.97
   0   6   0  173.83    3.72
   0   6   0  173.42    3.93
   0  -6   0  186.74    3.88
   0  -6   0  180.97    3.69
   0  -6  -1  131.43    4.78
   0  -6   1  117.40    4.77
   0  -6  -1  119.35    3.72
   0  -6   1  119.06    4.11
   0  -6  -1  121.92    3.71
   0   6   1  134.15    5.37
   0   6  -1  109.89    2.37
   0  -6  -1  132.19    3.22
   0   6   1  126.45    2.77
   0   6   1  125.75    3.02
   0   6  -1  121.23    2.77
   0  -6   1  124.49    3.19
   0   6   1  126.58    3.33
   0  -6   1  114.56    2.90
   0   6   1  127.75    3.48
   0  -6  -1  132.17    3.25
   0   6  -1  114.06    3.23
   0  -6   1  123.73    3.14
   0  -6  -1  127.23    3.13
   0   6  -1  119.75    3.25
   0   6  -1  118.70    3.13
   0   6   1  122.70    3.27
   0  -6   1  117.70    3.20
   0   6   1  126.55    3.17
   0   6   1  126.21    3.31
   0  -6  -1  127.53    3.29
   0   6  -1  112.32    2.97
   0  -6   1  119.24    3.06
   0  -6   1  121.49    3.06
   0  -6   1  115.52    2.89
   0  -6  -1  131.22    3.22
   0   6   1  129.67    3.33
   0   6  -1  117.71    3.14
   0  -6  -1  125.14    3.07
   0  -6  -1  129.50    3.06
   0   6   2  509.18   10.96
   0  -6  -2  512.37    9.73
   0  -6  -2  457.64    7.63
   0  -6  -2  481.94    8.23
   0  -6   2  466.46    9.07
   0  -6   2  469.50   10.22
   0   6  -2  464.21    6.68
   0   6   2  500.43    7.36
   0  -6  -2  477.47    6.52
   0  -6  -2  508.03    7.13
   0   6  -2  459.04    6.23
   0   6   2  509.24    6.66
   0   6   2  525.09    7.02
   0  -6   2  495.34    7.15
   0  -6  -2  508.67    7.16
   0   6   2  512.88    7.59
   0  -6   2  497.42    7.18
   0  -6   2  462.72    6.61
   0  -6   2  484.82    7.04
   0   6  -2  487.51    7.35
   0   6   2  514.02    7.40
   0   6   2  497.75    7.11
   0   6  -2  478.30    7.04
   0  -6  -2  498.89    7.28
   0   6   2  492.66    7.16
   0  -6   2  473.87    7.14
   0   6  -2  471.06    7.03
   0  -6   2  483.49    6.89
   0   6   2  514.53    7.41
   0  -6   2  491.31    6.98
   0  -6  -2  509.48    6.98
   0  -6  -2  520.79    6.88
   0   6   3  147.46    5.83
   0  -6  -3  135.41    4.58
   0  -6   3  154.98    5.16
   0  -6  -3  139.64    4.73
   0   6   3  148.14    3.67
   0   6  -3  169.45    3.64
   0   6  -3  168.10    4.00
   0  -6  -3  138.30    3.15
   0  -6  -3  144.33    3.42
   0   6   3  143.58    3.27
   0   6  -3  157.68    3.00
   0  -6  -3  133.63    2.85
   0  -6   3  164.38    6.11
   0  -6   3  170.84    3.80
   0   6   3  149.80    3.84
   0  -6   3  149.48    3.25
   0  -6  -3  145.92    3.52
   0  -6   3  164.73    3.67
   0   6  -3  164.22    3.89
   0  -6   3  154.91    3.69
   0   6   3  139.07    3.48
   0   6  -3  160.34    3.61
   0   6   3  137.68    3.42
   0  -6  -3  148.38    3.62
   0   6  -3  162.78    3.67
   0  -6   3  168.47    3.66
   0  -6  -3  144.27    3.25
   0  -6  -3  143.95    3.38
   0  -6   3  163.78    3.67
   0  -6   3  163.01    3.50
   0   6   3  143.49    3.65
   0  -6  -3  141.16    3.50
   0  -6  -4   36.54    2.40
   0   6   4   38.28    3.27
   0   6   4   34.07    1.88
   0   6  -4   45.73    2.04
   0  -6   4   45.37    2.08
   0  -6  -4   34.49    1.71
   0  -6  -4   35.82    1.69
   0   6   4   35.60    1.76
   0   6  -4   44.22    1.45
   0   6   4   32.78    1.31
   0  -6  -4   33.44    1.48
   0  -6   4   47.19    3.42
   0  -6  -4   35.44    1.81
   0   6  -4   44.28    2.06
   0   6   4   35.46    1.97
   0  -6   4   45.41    2.01
   0   6  -4   45.74    2.16
   0   6  -4   44.46    1.93
   0  -6  -4   35.16    1.88
   0   6   4   33.57    1.73
   0  -6  -4   35.95    1.63
   0   6   4   35.74    1.94
   0  -6   4   45.81    2.00
   0  -6   4   46.90    2.06
   0  -6  -4   34.62    1.86
   0   6   5    1.27    1.61
   0  -6  -5    0.60    0.73
   0   6   5    0.96    0.96
   0  -6  -5    0.70    0.87
   0  -6  -5    0.62    0.81
   0   6  -5    0.33    0.80
   0  -6   5    0.92    0.86
   0   6   5    0.58    0.56
   0  -6  -5    0.76    0.78
   0   6   5    0.87    0.88
   0   6   5    1.04    0.85
   0  -6  -5    1.24    0.77
   0  -6  -5    0.44    0.70
   0  -6  -5    0.92    0.88
   0  -6   5   -0.12    1.40
   0  -6   5    0.41    0.79
   0   6   5    0.91    0.98
   0   6  -5    0.84    0.76
   0   6   5    0.36    0.71
   0  -6  -5    0.67    0.85
   0   6  -5    0.42    0.90
   0   6   5    0.54    0.90
   0  -6  -5    0.79    0.95
   0  -6  -5    1.31    0.66
   0  -6  -5    0.76    0.79
   0  -6   5    0.08    0.79
   0   6   6    0.79    1.69
   0  -6   6    0.61    1.42
   0   6  -6    1.51    0.92
   0  -6  -6    0.27    0.87
   0   6   6    0.79    0.96
   0  -6  -6    0.67    0.92
   0  -6   6    0.49    0.93
   0  -6  -6    0.21    0.69
   0  -6  -6    0.48    0.74
   0  -6   6    0.66    0.98
   0  -6  -6    0.22    0.76
   0  -6  -6   -0.06    0.81
   0   6   6    0.84    0.98
   0  -6   6    1.44    0.82
   0  -6  -6    0.39    0.84
   0   6  -6    0.51    0.78
   0  -6  -6    0.92    0.90
   0   6  -6    1.12    0.97
   0   6  -6    0.66    0.73
   0   6   6    0.44    0.88
   0  -6   6    0.45    0.85
   0  -6  -6    0.22    0.78
   0   6  -6    0.63    0.95
   0  -6  -6   -0.09    0.60
   0  -6   7  496.42   11.24
   0   6  -7  484.68    9.91
   0   6   7  515.54    8.32
   0  -6   7  543.82    8.37
   0   6  -7  543.81    8.17
   0  -6  -7  515.02    7.90
   0  -6  -7  515.02    7.89
   0   6   7  497.92    7.26
   0  -6   7  512.45    7.69
   0  -6  -7  498.14    7.06
   0  -6  -7  507.50    7.19
   0  -6  -7  513.99    7.35
   0  -6   7  524.98    8.11
   0  -6  -7  526.66    7.65
   0  -6   7  496.60    7.50
   0   6   7  516.40    8.18
   0   6   7  530.83    8.05
   0   6  -7  475.76    7.08
   0  -6  -7  510.30    8.01
   0   6  -7  515.02    8.17
   0  -6   7  491.18    7.45
   0   6   7  468.62    6.57
   0  -6   7  530.28    8.03
   0   6  -7  517.41    7.37
   0  -6  -7  460.41    6.31
   0   6   7  524.28    8.15
   0  -6  -7  515.48    7.35
   0  -6   8    1.03    1.33
   0   6  -8    1.27    0.56
   0  -6  -8    1.36    1.12
   0  -6   8    1.10    1.12
   0  -6  -8    2.05    1.13
   0   6  -8    1.66    1.10
   0  -6  -8    2.06    0.86
   0   6   8    1.98    1.13
   0   6   8    1.71    0.89
   0  -6  -8    2.01    0.86
   0  -6  -8    1.81    0.92
   0  -6  -8    2.20    0.79
   0  -6   8    1.12    0.89
   0   6   8    2.66    1.09
   0  -6  -8    1.90    0.94
   0  -6   8    1.58    0.85
   0   6   8    2.37    1.05
   0   6  -8    1.20    0.89
   0   6  -8    1.55    1.01
   0   6  -8    1.20    0.75
   0  -6  -8    1.30    0.96
   0   6  -8    1.87    0.87
   0  -6  -8    2.09    0.86
   0  -6   8    1.78    1.03
   0   6  -8    1.37    1.08
   0   6   8    1.03    1.02
   0  -6   8    1.32    0.88
   0   6   9    2.24    1.77
   0  -6   9    3.17    1.39
   0   6   9    3.13    1.27
   0  -6  -9    3.99    1.24
   0   6  -9    3.38    1.18
   0  -6  -9    3.21    1.18
   0  -6   9    3.37    1.23
   0  -6  -9    2.96    0.92
   0  -6  -9    2.80    0.90
   0   6   9    2.63    0.99
   0  -6  -9    3.42    1.02
   0  -6   9    2.79    0.97
   0   6   9    3.08    1.22
   0  -6  -9    3.32    0.96
   0  -6   9    3.24    0.89
   0   6  -9    2.73    0.82
   0   6  -9    3.29    1.09
   0  -6  -9    2.75    1.19
   0   6  -9    2.91    0.99
   0   6   9    3.44    1.08
   0   6  -9    3.30    1.21
   0   6  -9    3.26    0.96
   0  -6   9    3.02    1.11
   0   6  -9    2.51    0.71
   0   6   9    3.60    1.19
   0  -6  -9    3.08    0.85
   0   6  10  151.66    7.01
   0  -6 -10  158.26    4.30
   0   6  10  163.45    4.59
   0  -6  10  191.03    4.77
   0  -6 -10  152.94    3.84
   0   6  10  153.54    3.91
   0  -6 -10  156.17    3.84
   0  -6 -10  151.17    3.79
   0  -6  10  176.16    3.91
   0   6 -10  197.32    4.60
   0  -6 -10  158.67    3.74
   0   6  10  164.64    4.51
   0   6  10  160.42    4.54
   0  -6 -10  157.92    4.29
   0   6  10  157.74    3.98
   0   6 -10  178.89    4.31
   0   6 -10  188.53    4.27
   0  -6  10  187.36    4.40
   0  -6  10  184.88    4.47
   0   6 -10  178.20    4.61
   0  -6 -10  147.23    3.45
   0   6 -10  181.08    4.17
   0   6 -10  171.17    3.57
   0   6  10  159.60    4.25
   0  -6 -11  121.50    3.40
   0  -6 -11  129.98    3.81
   0  -6  11  152.61    4.25
   0   6  11  127.31    4.01
   0  -6 -11  120.98    3.36
   0   6  11  122.94    3.47
   0  -6  11  137.79    3.23
   0  -6 -11  116.49    3.05
   0   6  11  125.84    3.97
   0   6 -11  148.48    3.96
   0   6  11  128.87    3.99
   0   6 -11  149.43    3.77
   0   6 -11  146.18    3.74
   0  -6  11  147.41    3.88
   0  -6 -11  123.23    3.78
   0   6  11  123.81    3.36
   0  -6  11  147.09    3.89
   0   6 -11  147.48    3.69
   0   6  11  121.72    3.66
   0   6 -11  148.16    4.14
   0  -6 -11  113.95    2.83
   0   6  12   15.53    1.69
   0  -6  12   10.48    1.35
   0  -6 -12   15.24    1.61
   0  -6 -12   14.36    1.37
   0  -6 -12   17.55    1.38
   0   6  12   15.22    1.39
   0  -6 -12   18.08    1.45
   0   6  12   15.73    1.73
   0   6  12   16.25    1.68
   0   6 -12   12.58    1.44
   0   6  12   14.85    1.18
   0   6 -12   11.97    1.27
   0  -6  12   12.21    1.42
   0   6 -12   12.45    1.33
   0  -6  12   12.22    1.36
   0   6  12   15.40    1.42
   0  -6  13    3.90    1.06
   0  -6 -13    2.02    0.89
   0  -6 -13    3.63    0.93
   0   6  13    2.56    0.95
   0  -6 -13    2.11    0.88
   0   6 -13    4.68    1.18
   0   6 -13    3.68    1.05
   0   6  13    2.45    1.13
   0   6  13    2.57    1.10
   0  -6  13    4.09    1.04
   0   6 -13    4.28    1.09
   0   6  13    2.56    0.90
   0  -6  14   58.29    2.05
   0  -6  14   60.89    2.44
   0  -6 -14   58.15    2.06
   0   6  14   58.00    2.06
   0  -6 -14   57.93    1.98
   0  -6 -14   61.99    2.05
   0   6 -14   63.95    2.40
   0   6  14   63.45    2.37
   0  -6  14   65.03    2.29
   0   6 -14   65.70    2.30
   0   6 -15   56.31    1.99
   0   6  15   49.71    1.86
   0   6  15   46.03    1.61
   0  -6 -15   50.28    1.78
   0  -6  15   52.59    2.01
   0   6  15   52.08    2.00
   0  -6  15   57.75    2.15
   0  -6 -15   48.71    1.65
   0   6 -15   54.84    1.89
   0  -6 -16    3.37    0.56
   0  -6  16    3.54    0.72
   0  -6 -16    3.97    0.61
   0   6 -16    3.34    0.59
   0  -6 -16    3.75    0.68
   0   6 -16    3.66    0.75
   0   6  16    3.57    0.76
   0  -6 -16    3.53    0.69
   0  -6  16    3.35    0.64
   0   6 -16    3.10    0.69
   0   7   0    3.15    1.71
   0  -7   0    1.75    1.35
   0   7   0    2.06    0.65
   0   7   0    2.04    0.81
   0  -7   0    2.89    1.04
   0   7   0    2.80    1.02
   0  -7   0    2.46    1.02
   0  -7   0    2.38    0.92
   0   7   0    2.57    1.12
   0   7   0    2.77    0.99
   0   7   0    2.38    1.02
   0  -7   0    3.03    1.00
   0  -7   0    2.92    1.00
   0   7   0    2.79    1.03
   0  -7   1    1.59    1.40
   0  -7   1    2.61    1.03
   0   7   1    5.20    1.87
   0  -7  -1    5.68    1.54
   0  -7   1    2.20    1.08
   0   7   1    5.51    0.99
   0  -7  -1    5.54    0.89
   0  -7  -1    6.49    1.18
   0   7   1    5.48    0.86
   0   7  -1    3.10    0.86
   0   7  -1    3.13    1.07
   0   7   1    6.19    1.15
   0  -7  -1    5.96    1.10
   0  -7   1    2.75    1.01
   0   7  -1    2.97    1.07
   0  -7   1    3.33    1.08
   0  -7  -1    5.07    1.08
   0  -7   1    2.83    0.91
   0   7   1    4.55    1.10
   0  -7  -1    5.11    1.15
   0   7  -1    3.36    1.03
   0  -7   1    2.77    1.03
   0   7  -1    3.96    1.13
   0   7   1    5.41    1.02
   0   7   1    5.42    1.16
   0   7  -1    3.32    1.06
   0  -7  -1    5.37    1.08
   0  -7  -1    6.29    1.12
   0  -7  -1    6.26    1.13
   0   7   1    6.17    1.18
   0  -7   1    3.56    0.99
   0  -7  -2  519.55   10.58
   0   7   2  537.35   12.23
   0  -7   2  519.89   11.59
   0   7   2  525.20    7.23
   0  -7  -2  515.31    7.16
   0  -7  -2  543.96    7.91
   0  -7   2  528.29    8.07
   0   7   2  520.77    7.66
   0   7  -2  510.39    6.97
   0   7   2  535.83    8.20
   0   7  -2  512.13    7.31
   0  -7  -2  535.64    8.07
   0  -7   2  538.99    8.15
   0  -7   2  504.65    7.43
   0   7  -2  537.92    8.35
   0  -7   2  543.72    8.01
   0  -7  -2  528.31    7.90
   0   7   2  526.46    8.18
   0   7   2  519.07    7.91
   0   7   2  513.10    7.83
   0   7  -2  524.13    8.00
   0  -7  -2  542.51    8.20
   0   7  -2  555.67    8.45
   0   7  -2  539.46    8.08
   0  -7   2  522.95    8.07
   0  -7   2  538.12    7.99
   0  -7   2  529.97    7.88
   0  -7   2  533.66    7.78
   0   7   2  535.39    8.26
   0  -7  -2  512.17    7.72
   0  -7  -2  540.77    7.65
   0  -7   3   24.49    2.76
   0   7   3   21.21    2.79
   0  -7  -3   18.97    2.04
   0   7   3   20.26    1.57
   0  -7  -3   21.44    1.33
   0  -7  -3   19.45    1.35
   0   7  -3   24.20    1.26
   0  -7  -3   18.33    1.11
   0  -7  -3   21.26    1.57
   0   7  -3   23.08    1.51
   0   7  -3   24.10    1.83
   0   7   3   20.03    1.64
   0   7   3   21.09    1.80
   0  -7  -3   20.70    1.64
   0  -7   3   25.58    1.77
   0   7  -3   24.94    1.78
   0  -7  -3   20.36    1.59
   0   7   3   18.93    1.45
   0   7   3   19.84    1.64
   0  -7   3   23.77    1.72
   0  -7  -3   20.19    1.60
   0   7   3   19.97    1.58
   0   7  -3   24.17    1.64
   0  -7  -3   20.02    1.51
   0   7   3   20.48    1.68
   0  -7   3   25.54    1.64
   0  -7   3   25.17    1.73
   0  -7   3   26.22    1.75
   0  -7  -3   20.82    1.43
   0  -7  -4   37.90    2.59
   0   7   4   41.15    3.63
   0   7  -4   30.64    1.81
   0   7   4   45.05    2.19
   0  -7  -4   40.77    1.89
   0  -7  -4   40.73    1.62
   0  -7  -4   40.39    1.77
   0  -7  -4   44.20    2.18
   0   7   4   42.02    2.36
   0  -7  -4   43.35    2.17
   0  -7   4   33.79    1.99
   0  -7  -4   43.67    2.25
   0   7   4   43.99    2.02
   0   7  -4   35.34    2.13
   0   7  -4   31.33    1.81
   0   7   4   43.90    2.17
   0  -7   4   31.81    1.78
   0  -7  -4   43.00    1.89
   0  -7  -4   46.28    2.28
   0  -7   4   33.26    1.93
   0   7   4   42.12    2.24
   0   7   5  395.95   10.90
   0   7   5  424.90    7.31
   0   7   5  403.01    6.87
   0   7  -5  411.18    6.81
   0  -7  -5  415.04    6.66
   0  -7  -5  390.74    5.80
   0  -7  -5  401.42    6.13
   0  -7  -5  403.65    6.40
   0  -7   5  408.07    6.93
   0  -7   5  390.54   10.49
   0   7   5  425.13    7.56
   0  -7   5  401.10    6.81
   0   7  -5  370.98    6.44
   0   7  -5  406.43    7.27
   0   7   5  386.46    6.29
   0   7   5  405.46    6.93
   0   7   5  419.08    7.17
   0  -7  -5  419.12    7.15
   0  -7   5  393.25    6.31
   0  -7  -5  399.70    6.08
   0  -7  -5  417.17    6.69
   0   7  -5  416.26    7.17
   0   7   5  409.01    7.20
   0  -7   5  405.61    6.84
   0   7   6  184.90    7.55
   0   7   6  192.53    4.84
   0   7   6  183.88    4.34
   0  -7   6  207.55    4.85
   0   7  -6  198.55    4.60
   0  -7  -6  183.38    3.76
   0  -7  -6  192.61    4.04
   0  -7   6  198.45    4.58
   0  -7  -6  184.80    4.15
   0   7   6  177.84    6.46
   0  -7   6  190.14    7.18
   0   7  -6  194.37    6.58
   0   7   6  191.53    4.95
   0  -7   6  185.15    4.43
   0   7   6  191.45    4.60
   0   7   6  196.80    4.73
   0   7  -6  186.95    4.20
   0  -7  -6  187.38    4.63
   0   7  -6  201.34    4.91
   0  -7   6  195.67    4.47
   0  -7  -6  190.44    4.27
   0  -7   6  203.10    4.73
   0   7  -6  196.49    4.78
   0  -7  -6  186.80    3.83
   0  -7  -6  181.25    3.68
   0  -7   6  194.18    4.04
   0   7   7   72.28    3.02
   0   7   7   68.72    2.59
   0   7  -7   88.84    3.10
   0  -7  -7   71.89    2.47
   0  -7  -7   67.98    2.42
   0  -7   7   90.48    3.01
   0  -7   7   82.94    4.75
   0   7  -7   78.83    4.04
   0  -7  -7   72.99    2.75
   0  -7   7   80.68    2.81
   0   7  -7   78.95    2.76
   0   7   7   73.38    2.91
   0  -7  -7   72.19    2.90
   0   7   7   70.48    2.87
   0  -7   7   83.43    2.89
   0  -7  -7   71.57    2.58
   0  -7   7   88.68    3.12
   0  -7   7   82.56    2.46
   0   7   7   77.28    3.07
   0   7  -7   88.37    3.23
   0  -7   8   95.61    3.47
   0   7   8  121.45    3.91
   0   7  -8   92.35    3.25
   0   7   8  111.61    3.13
   0  -7  -8  120.32    3.08
   0  -7   8   96.82    3.10
   0  -7  -8  119.29    3.14
   0   7  -8   88.23    2.37
   0  -7  -8  125.57    3.48
   0  -7   8   88.51    2.90
   0  -7  -8  123.95    3.76
   0   7  -8   91.81    2.86
   0   7  -8   95.14    3.31
   0   7  -8   86.20    2.62
   0   7   8  123.91    3.65
   0  -7   8   91.47    2.97
   0  -7   8   97.95    3.34
   0   7   8  120.25    3.72
   0   7  -8   94.81    3.38
   0  -7  -8  124.35    3.27
   0   7   9  210.22    8.12
   0   7  -9  211.28    4.95
   0   7   9  240.67    5.51
   0  -7   9  214.45    5.16
   0  -7   9  195.75    4.22
   0  -7  -9  231.24    4.68
   0  -7   9  211.97    4.48
   0  -7  -9  231.94    4.48
   0   7   9  232.38    4.92
   0   7  -9  202.76    4.17
   0   7  -9  215.90    4.89
   0   7  -9  196.56    4.08
   0  -7   9  214.14    4.51
   0  -7  -9  238.39    5.24
   0  -7  -9  227.57    4.41
   0  -7   9  211.93    4.93
   0   7  -9  210.84    4.95
   0   7   9  236.76    5.21
   0   7  10   42.38    2.43
   0  -7  10   37.19    2.20
   0  -7  10   42.36    2.31
   0   7 -10   39.01    2.06
   0  -7 -10   43.11    1.94
   0   7  10   45.72    2.49
   0  -7  10   38.25    1.81
   0   7  10   43.93    2.09
   0  -7  10   40.06    1.97
   0   7 -10   36.09    1.70
   0   7 -10   39.86    2.09
   0  -7 -10   46.25    2.35
   0  -7  10   41.20    2.16
   0   7  10   43.96    2.24
   0   7 -10   37.18    2.17
   0  -7 -10   40.65    1.75
   0  -7  10   37.36    1.77
   0   7  11   19.52    1.79
   0  -7  11   19.29    1.69
   0  -7  11   18.68    1.67
   0  -7 -11   19.08    1.28
   0   7  11   20.22    1.74
   0   7 -11   18.67    1.52
   0  -7 -11   19.94    1.37
   0   7  11   17.87    1.33
   0  -7 -11   18.59    1.61
   0  -7  11   18.20    1.40
   0   7 -11   18.40    1.44
   0   7 -11   18.68    1.60
   0   7  11   19.33    1.56
   0  -7  11   19.23    1.55
   0  -7  12   43.49    2.15
   0  -7  12   42.41    2.01
   0   7  12   35.41    2.05
   0   7  12   35.76    2.01
   0   7 -12   42.77    1.91
   0  -7 -12   35.87    1.62
   0  -7  12   41.28    1.82
   0   7  12   35.00    1.93
   0  -7 -12   35.82    1.91
   0   7  12   35.69    1.78
   0  -7  13   99.98    2.65
   0  -7 -13   96.53    2.69
   0  -7  13  100.07    2.91
   0  -7 -13   93.84    2.31
   0  -7 -13   93.47    2.38
   0   7 -13   93.85    2.49
   0   7  13   92.47    2.76
   0   7  13  100.21    2.83
   0   7 -13   98.05    2.34
   0  -7 -13   99.03    2.76
   0  -7  13   99.16    2.51
   0   7 -13  107.23    2.73
   0   7  13   97.24    2.48
   0  -7  14    1.00    0.60
   0  -7  14    1.97    0.77
   0  -7  14    2.13    0.85
   0   7 -14    1.59    0.81
   0   7  14    0.86    0.73
   0  -7 -14    0.95    0.73
   0   7  14    1.12    0.79
   0   7 -14    1.36    0.70
   0  -7 -15    0.16    0.56
   0  -7 -15   -0.26    0.57
   0   7 -15   -0.03    0.59
   0   7  15   -0.12    0.59
   0   7 -15   -0.03    0.45
   0   8   0  439.62   11.27
   0  -8   0  420.27   10.23
   0  -8   0  415.95    6.16
   0  -8   0  464.75    7.59
   0   8   0  454.92    7.82
   0  -8   0  470.19    7.71
   0   8   0  461.04    7.95
   0  -8   0  466.32    7.61
   0  -8   0  438.66    7.18
   0   8   0  473.28    7.75
   0   8   0  447.25    7.67
   0  -8   0  447.83    7.61
   0   8   0  470.79    7.78
   0  -8   0  473.09    7.50
   0  -8   0  463.56    7.33
   0  -8   0  468.18    7.50
   0   8   1    7.07    1.97
   0   8  -1    4.32    1.89
   0  -8  -1    8.80    1.80
   0  -8  -1    7.32    0.96
   0  -8  -1    9.93    1.36
   0  -8   1    4.14    1.20
   0   8   1    8.43    1.39
   0   8  -1    3.96    1.28
   0  -8  -1    8.40    1.33
   0  -8  -1    6.87    1.24
   0  -8   1    4.71    1.21
   0   8  -1    3.87    1.17
   0   8   1    8.62    1.46
   0  -8   1    4.62    1.20
   0  -8   1    4.10    1.02
   0  -8  -1    7.79    1.30
   0   8   1    9.24    1.37
   0   8   1    8.11    1.37
   0   8   1    8.39    1.33
   0   8  -1    4.76    1.15
   0  -8   1    4.36    1.19
   0   8  -1    4.46    1.25
   0  -8  -1   10.93    1.43
   0  -8   1    4.76    1.13
   0  -8  -1    7.92    1.24
   0   8  -1    3.78    1.16
   0  -8  -1    7.93    1.26
   0   8  -2   32.85    3.21
   0  -8  -2   32.54    2.75
   0   8   2   33.41    3.38
   0  -8   2   37.16    2.15
   0  -8  -2   33.35    1.64
   0  -8  -2   38.55    2.12
   0  -8  -2   32.98    1.49
   0   8   2   36.46    2.14
   0   8   2   35.89    2.27
   0  -8  -2   37.29    2.18
   0  -8   2   35.19    2.11
   0   8  -2   32.89    2.11
   0  -8  -2   36.47    2.06
   0  -8  -2   34.04    2.11
   0   8  -2   35.41    2.18
   0   8   2   33.37    1.96
   0   8  -2   35.07    2.03
   0  -8   2   33.22    2.08
   0   8   2   36.43    2.15
   0   8   2   36.44    2.04
   0  -8   2   38.50    2.13
   0  -8  -2   38.75    2.01
   0   8   2   34.18    2.11
   0  -8  -2   38.10    1.96
   0  -8  -2   36.69    2.13
   0  -8   2   35.58    1.94
   0   8   3   82.04    5.00
   0   8  -3   72.42    4.54
   0  -8  -3   78.71    2.57
   0   8   3   86.32    3.08
   0   8  -3   73.49    2.47
   0  -8   3   80.33    2.89
   0  -8  -3   78.35    2.31
   0  -8  -3   78.25    2.48
   0  -8  -3   86.17    3.04
   0  -8   3   77.80    2.95
   0   8  -3   74.38    2.98
   0  -8  -3   84.92    2.99
   0  -8  -3   81.72    3.01
   0   8  -3   76.23    2.86
   0   8   3   81.95    2.83
   0  -8  -3   83.79    3.13
   0   8   3   76.58    2.85
   0   8   3   86.07    3.17
   0   8   3   81.50    3.14
   0  -8  -3   86.32    2.82
   0  -8   3   80.10    2.97
   0  -8  -3   85.48    2.75
   0  -8   3   84.43    2.83
   0   8   4    0.69    1.56
   0  -8   4    1.54    0.96
   0   8  -4    0.19    0.78
   0  -8  -4    0.84    0.84
   0   8   4    1.22    1.03
   0  -8  -4    1.50    0.83
   0  -8  -4    1.13    0.70
   0  -8  -4    0.73    0.94
   0   8  -4    0.88    1.44
   0   8   4    1.82    1.49
   0  -8  -4    0.53    1.01
   0  -8  -4    1.38    1.01
   0  -8  -4    0.97    1.05
   0  -8   4    1.53    1.02
   0   8   4    1.26    1.04
   0   8  -4    0.75    0.89
   0  -8  -4    1.08    1.08
   0   8   4    0.80    0.82
   0  -8   4    0.17    0.80
   0   8  -4    0.61    1.00
   0   8   4    0.20    1.04
   0  -8   4   -0.08    1.00
   0  -8  -4    1.27    0.86
   0  -8  -4    1.08    0.86
   0   8   5    0.85    1.59
   0   8   5    0.60    1.32
   0   8  -5    0.76    1.31
   0  -8  -5    0.65    0.69
   0  -8   5    2.26    1.08
   0  -8  -5    1.06    0.86
   0  -8   5    1.85    1.06
   0   8  -5    1.01    0.85
   0   8   5    0.87    0.91
   0  -8  -5    0.97    0.92
   0   8   5    0.95    1.16
   0  -8   5    0.90    0.95
   0  -8  -5    0.33    0.96
   0  -8  -5    0.97    1.07
   0   8  -5    2.00    1.16
   0  -8  -5    0.58    1.03
   0   8  -5    1.25    0.92
   0   8   5    0.22    0.68
   0   8   5    0.88    0.94
   0  -8   5    1.12    1.08
   0   8  -5    1.82    1.16
   0  -8  -5    0.72    0.75
   0   8   5    1.09    1.04
   0  -8  -5    0.99    0.78
   0  -8   5    1.49    0.80
   0   8   6  183.30    3.86
   0  -8  -6  186.57    4.15
   0  -8   6  189.52    4.43
   0  -8  -6  181.33    3.70
   0  -8  -6  176.44    4.17
   0   8   6  173.86    4.15
   0  -8   6  186.85    4.59
   0   8  -6  173.32    4.16
   0  -8  -6  192.67    4.30
   0  -8   6  177.78    4.28
   0   8   6  195.16    4.98
   0   8  -6  168.62    3.96
   0  -8  -6  193.99    4.71
   0   8   6  193.54    4.57
   0   8  -6  187.10    4.34
   0   8   6  190.65    4.64
   0  -8  -6  171.56    3.51
   0   8  -6  186.20    4.56
   0  -8  -6  180.03    3.67
   0  -8   6  173.74    3.70
   0  -8   6  188.96    4.57
   0  -8  -6  188.55    4.28
   0  -8   6  189.94    4.45
   0   8  -7   52.96    1.91
   0   8  -7   52.57    2.30
   0  -8  -7   50.22    2.29
   0   8   7   48.24    2.07
   0  -8   7   56.54    2.57
   0   8   7   51.43    2.60
   0  -8  -7   51.62    2.33
   0  -8   7   49.97    2.22
   0  -8  -7   52.17    2.15
   0  -8  -7   48.92    1.88
   0  -8   7   55.80    2.37
   0  -8  -7   48.63    2.01
   0   8   7   51.35    2.40
   0  -8  -7   53.87    2.52
   0   8  -7   51.47    2.20
   0   8  -7   58.11    2.60
   0   8   7   51.57    2.44
   0  -8  -7   50.40    2.16
   0   8  -7   55.59    2.52
   0  -8   7   57.16    2.53
   0  -8   7   54.57    2.34
   0  -8  -8   31.33    1.86
   0  -8  -8   31.32    1.90
   0  -8  -8   29.35    1.55
   0  -8   8   26.13    1.62
   0  -8  -8   32.57    1.82
   0  -8  -8   27.97    1.44
   0  -8   8   27.25    1.67
   0   8   8   30.51    1.90
   0   8   8   31.71    1.89
   0   8  -8   26.07    1.83
   0  -8  -8   32.63    2.00
   0   8  -8   25.36    1.55
   0  -8   8   26.76    1.83
   0   8   8   30.29    2.00
   0   8  -8   24.33    1.78
   0  -8   9   53.19    2.32
   0  -8  -9   60.43    2.40
   0  -8  -9   60.89    2.26
   0  -8  -9   61.24    2.40
   0  -8   9   51.62    1.95
   0  -8   9   51.10    2.02
   0  -8  -9   65.97    2.59
   0   8  -9   55.73    2.33
   0   8   9   64.16    2.49
   0   8  -9   52.80    1.94
   0   8   9   63.66    2.39
   0   8  -9   55.58    2.37
   0  -8   9   51.87    2.05
   0  -8   9   56.12    2.40
   0   8   9   62.47    2.54
   0  -8  10    1.75    1.04
   0  -8 -10    1.99    0.97
   0  -8  10    1.63    0.95
   0  -8 -10    0.96    0.60
   0   8 -10    1.61    0.89
   0  -8 -10    1.58    0.81
   0  -8 -10    2.33    0.91
   0   8 -10    1.09    0.82
   0   8  10    1.97    0.96
   0  -8 -10    2.72    1.07
   0   8 -10    1.60    0.93
   0   8  10    1.59    0.81
   0  -8  10    1.36    0.67
   0   8 -10    1.94    0.94
   0   8  10    1.36    0.95
   0  -8  10    1.20    0.93
   0  -8  11   46.15    1.94
   0  -8 -11   36.72    1.77
   0   8 -11   47.75    1.92
   0   8  11   35.86    1.86
   0   8 -11   44.30    1.71
   0  -8 -11   38.10    1.66
   0  -8 -11   36.05    1.66
   0   8  11   39.67    1.84
   0   8 -11   44.43    1.78
   0  -8 -11   39.94    1.86
   0  -8  11   44.93    1.89
   0   8  11   36.88    1.71
   0  -8  12   70.09    2.15
   0  -8  12   65.51    2.07
   0  -8 -12   70.11    2.13
   0   8 -12   72.04    2.13
   0  -8 -12   63.52    1.86
   0  -8 -12   65.30    1.97
   0   8 -12   70.46    1.95
   0  -8 -12   70.40    2.17
   0   8  12   68.85    2.14
   0   8  12   64.26    1.92
   0   8 -12   73.79    2.04
   0  -8  13    1.03    0.56
   0  -8  13    1.80    0.70
   0  -8 -13    1.72    0.70
   0  -8 -13    1.06    0.61
   0   8 -13    1.19    0.67
   0   8 -13    1.28    0.46
   0  -8 -13    0.89    0.64
   0   8  13    1.03    0.64
   0   8 -13    1.66    0.56
   0   9   0    1.34    1.09
   0  -9   0    1.03    1.12
   0  -9   0    0.26    0.99
   0  -9   0    1.11    0.94
   0  -9   0    0.64    0.99
   0   9   0    1.18    1.00
   0   9   0    0.36    0.99
   0  -9   0    0.44    0.95
   0  -9   1  143.32    3.82
   0  -9   1  129.89    3.17
   0  -9   1  145.24    3.94
   0  -9  -1  133.79    3.60
   0   9  -1  132.12    3.91
   0  -9  -1  136.31    3.78
   0   9   1  133.94    3.95
   0   9   1  137.22    3.71
   0   9  -1  139.08    3.88
   0   9   1  134.80    3.88
   0   9   1  134.07    3.82
   0  -9  -1  134.00    3.79
   0   9  -1  135.66    3.76
   0  -9  -1  136.04    3.64
   0  -9   1  141.50    3.62
   0  -9  -2   10.32    1.33
   0  -9   2   15.44    1.51
   0  -9   2   14.17    1.26
   0   9   2    9.23    1.34
   0  -9  -2   10.33    1.35
   0   9   2   10.10    1.47
   0  -9   2   14.43    1.49
   0  -9  -2   10.19    1.40
   0   9   2    9.83    1.38
   0   9   2    9.72    1.18
   0   9   2   11.43    1.31
   0   9  -2   15.12    1.58
   0  -9  -2    9.98    1.39
   0   9  -2   14.37    1.46
   0   9   2   10.25    1.46
   0  -9  -2   10.23    1.22
   0  -9   2   13.78    1.30
   0  -9   2   16.78    1.61
   0  -9  -3   51.80    2.30
   0  -9   3   43.45    2.02
   0   9   3   48.98    2.30
   0   9   3   51.64    2.56
   0  -9   3   44.24    2.25
   0  -9  -3   53.33    2.35
   0  -9  -3   51.29    2.37
   0  -9   3   40.79    1.80
   0  -9  -3   51.69    2.28
   0   9   3   51.52    2.11
   0   9  -3   45.71    2.33
   0   9  -3   46.87    2.27
   0   9   3   48.92    2.06
   0  -9  -3   53.56    2.45
   0   9   3   53.79    2.51
   0   9  -3   43.71    2.15
   0   9   3   54.07    2.45
   0  -9   3   45.90    2.19
   0  -9   3   41.62    1.91
   0  -9   3   46.43    2.27
   0  -9  -3   51.64    2.14
   0   9  -3   43.97    2.24
   0   9  -4   14.11    1.27
   0   9   4   18.08    1.34
   0  -9  -4   17.57    1.43
   0  -9   4   15.18    1.39
   0   9   4   16.89    1.44
   0  -9  -4   18.07    1.47
   0  -9  -4   17.96    1.61
   0  -9  -4   19.11    1.61
   0  -9   4   15.08    1.48
   0   9   4   19.56    1.80
   0  -9  -4   19.24    1.63
   0   9   4   18.07    1.69
   0   9  -4   14.35    1.37
   0   9  -4   14.40    1.45
   0   9   4   18.41    1.28
   0   9   4   19.81    1.72
   0  -9   4   14.20    1.17
   0  -9  -4   19.26    1.36
   0  -9   4   15.63    1.48
   0   9  -4   13.63    1.45
   0  -9   4   14.51    1.39
   0   9  -5   12.93    1.17
   0   9   5   16.24    1.25
   0  -9  -5   14.03    1.25
   0  -9   5   14.02    1.40
   0   9   5   14.33    1.31
   0  -9   5   13.19    1.34
   0  -9  -5   14.17    1.18
   0  -9  -5   16.04    1.50
   0  -9  -5   15.81    1.47
   0   9   5   16.62    1.63
   0  -9   5   12.95    1.34
   0  -9  -5   16.25    1.38
   0   9  -5   12.71    1.39
   0   9  -5   11.31    1.19
   0   9   5   16.15    1.43
   0   9  -5   13.03    1.36
   0  -9  -5   16.78    1.54
   0   9   5   15.28    1.56
   0   9  -5   12.42    1.37
   0  -9   5   11.91    1.40
   0  -9   5   13.87    1.40
   0  -9  -5   14.71    1.11
   0   9   6    0.02    0.63
   0   9  -6    1.28    0.69
   0  -9  -6    0.02    0.72
   0  -9   6    0.27    0.88
   0  -9   6    1.36    0.95
   0  -9  -6    0.30    0.77
   0   9   6    1.06    1.12
   0  -9   6    0.88    0.88
   0  -9  -6    0.04    0.90
   0  -9  -6    0.78    0.80
   0  -9  -6    0.29    0.87
   0  -9  -6    0.57    0.95
   0   9   6    0.21    0.91
   0   9  -6    1.11    0.97
   0   9  -6    0.89    0.89
   0   9   6    0.50    0.87
   0   9  -6    1.48    0.95
   0   9   6    0.31    0.95
   0  -9   6    1.08    0.94
   0   9  -7    1.42    0.63
   0  -9   7    1.78    0.95
   0  -9  -7    2.55    0.85
   0  -9   7    1.82    0.77
   0  -9  -7    2.90    0.80
   0   9   7    4.00    1.19
   0  -9   7    2.34    0.86
   0  -9   7    3.27    0.92
   0   9   7    2.90    0.99
   0   9   7    2.74    0.95
   0  -9  -7    2.67    1.00
   0   9  -7    2.13    0.85
   0   9  -7    3.32    1.03
   0   9  -7    2.26    0.93
   0  -9   7    1.86    0.91
   0  -9  -8   33.33    1.58
   0  -9   8   29.54    1.67
   0  -9   8   29.55    1.49
   0  -9   8   28.48    1.40
   0  -9  -8   31.74    1.58
   0   9   8   32.61    1.86
   0   9   8   30.93    1.62
   0   9  -8   29.28    1.44
   0   9  -8   29.50    1.66
   0  -9  -8   33.44    1.74
   0   9   8   32.68    1.68
   0  -9   8   31.64    1.56
   0  -9   8   29.89    1.68
   0   9   8   33.38    1.78
   0   9  -8   30.38    1.62
   0  -9  -9   19.94    1.25
   0  -9  -9   20.86    1.29
   0  -9  -9   16.23    0.97
   0   9   9   19.58    1.23
   0   9   9   19.42    1.28
   0  -9  -9   21.10    1.39
   0   9  -9   20.08    1.33
   0   9  -9   19.47    1.03
   0   9   9   21.13    1.38
   0  -9   9   20.59    1.13
   0  -9   9   21.91    1.38
   0   9  -9   19.61    1.27
   0  -9 -10    3.56    0.77
   0  -9 -10    4.05    0.75
   0  -9 -10    3.47    0.61
   0   9 -10    2.55    0.77
   0   9  10    4.31    0.79
   0  -9 -10    4.66    0.87
   0   9  10    3.84    0.81
   0  -9  10    2.93    0.79
   0   9  11   36.25    1.44
   0  -9 -11   34.99    1.21
   0  -9 -11   37.67    1.40
   0   9  11   35.11    1.27
   0   9  11   34.01    1.22
   0   9 -11   37.44    1.33
   0  -9 -11   34.70    1.26
   0  -9  11   36.32    1.35
   0 -10   0   29.86    1.38
   0 -10   0   31.93    1.67
   0 -10   0   32.65    1.59
   0 -10   0   31.71    1.77
   0 -10   0   31.67    1.70
   0  10   0   32.12    1.66
   0  10   0   31.23    1.72
   0  10   0   35.62    1.68
   0 -10   1    0.52    0.70
   0 -10  -1    1.40    0.86
   0  10  -1    1.00    0.82
   0  10   1    1.16    0.94
   0 -10   1    0.28    0.89
   0 -10   1    0.49    0.68
   0 -10   1    0.43    0.83
   0 -10  -1    1.05    0.85
   0  10   1    1.59    0.81
   0  10  -1    0.83    0.82
   0  10   1    1.29    0.94
   0  10   1    1.04    0.79
   0  10  -1    0.18    0.77
   0 -10   2   31.92    1.54
   0 -10  -2   35.64    1.61
   0  10  -2   34.76    1.70
   0 -10   2   33.86    1.71
   0  10   2   36.48    1.94
   0 -10   2   34.48    1.78
   0 -10  -2   35.30    1.69
   0  10   2   36.79    1.88
   0  10   2   33.72    1.56
   0  10  -2   33.52    1.69
   0 -10  -2   35.29    1.76
   0  10  -2   34.38    1.71
   0  10   2   35.29    1.65
   0 -10   3    0.70    0.84
   0 -10   3    0.78    0.77
   0  10  -3    0.34    0.78
   0 -10  -3   -0.07    0.66
   0  10   3    0.12    0.96
   0 -10  -3    0.48    0.79
   0 -10   3    1.09    0.88
   0 -10  -3    0.20    0.72
   0  10   3    0.04    0.56
   0  10  -3    0.82    0.74
   0  10  -3    0.92    0.86
   0 -10  -3    0.17    0.81
   0  10  -3    0.47    0.84
   0  10   3    0.08    0.87
   0  10  -3    0.28    0.67
   0  10   3    0.36    0.72
   0 -10   4   53.35    1.94
   0  10  -4   50.00    1.89
   0 -10   4   53.98    2.01
   0 -10   4   54.95    2.04
   0 -10  -4   63.34    2.09
   0  10   4   63.20    2.33
   0 -10  -4   61.10    1.99
   0  10  -4   56.31    2.05
   0  10   4   66.61    2.30
   0 -10  -4   64.89    2.20
   0  10  -4   53.99    2.06
   0  10   4   63.56    1.95
   0  10   4   62.28    1.91
   0  10  -4   51.23    1.78
   0  10  -4   53.75    1.80
   0  10  -5  116.07    2.44
   0  10   5  116.32    2.45
   0 -10  -5  113.81    2.84
   0  10  -5  116.42    2.78
   0  10  -5  111.54    2.66
   0 -10   5  115.99    2.77
   0 -10  -5  116.67    2.83
   0 -10  -5  112.17    2.61
   0  10   5  117.17    3.05
   0 -10   5  113.25    2.73
   0  10  -6    5.53    0.65
   0 -10  -6    3.88    0.70
   0 -10  -6    4.61    0.87
   0  10   6    4.56    0.98
   0 -10   6    6.41    0.85
   0 -10   6    6.41    0.90
   0  10  -6    7.04    0.85
   0 -10   6    7.13    0.93
   0  10  -6    7.53    1.00
   0  10  -6    6.72    0.87
   0 -10  -6    4.77    0.90
   0  10   6    4.62    0.87
   0  10   7   31.89    1.53
   0 -10   7   29.58    1.27
   0  10   7   32.54    1.38
   0  10  -7   30.69    1.23
   0 -10  -7   30.65    1.40
   0  10  -7   30.86    1.42
   0  10   8    0.52    0.69
   0  10  -8    0.29    0.64
   0  10   8    0.31    0.55
   0 -10  -8    0.43    0.62
   0  10  -8    0.40    0.44
   0 -10   8    0.10    0.46
   0  10   9   21.57    0.97
   0  10  -9   23.70    0.98
   0 -10  -9   21.44    0.94
   0  11   0    0.58    0.53
   0  11   0    0.42    0.59
   0 -11   0    0.44    0.64
   0  11   0    0.49    0.60
   0  11   1    9.15    0.70
   0  11  -1   17.13    0.96
   0  11   1   12.27    0.91
   0 -11  -1    9.39    0.71
   0 -11   1   15.68    1.02
   0  11  -1   16.34    0.94
   0  11   2   45.38    1.50
   0 -11   2   49.21    1.52
   0 -11  -2   47.24    1.45
   0  11   2   47.69    1.38
   0  11  -2   51.55    1.41
   0 -11   3    0.24    0.56
   0 -11  -3    0.38    0.54
   0 -11  -3    0.38    0.52
   0 -11   3    0.62    0.57
   0  11  -3    0.24    0.55
   0  11   3    0.38    0.60
   0  11  -3    0.27    0.47
   0  11   3    0.63    0.47
   0  11  -3    0.32    0.48
   0  11   4   42.29    1.32
   0  11  -4   34.97    1.11
   0  11  -4   34.66    1.17
   0 -11   4   33.61    1.19
   0 -11  -4   41.18    1.22
   0 -11   4   35.23    1.12
  -1   0   0    0.19    0.39
  -1   0  -1 1768.69   15.58
   1   0  -1 1732.01   15.31
  -1   0   1 1745.14   15.64
  -1   0   1 1741.90   15.88
  -1   0  -1 1730.25   15.53
  -1   0   2   11.63    0.71
  -1   0   2   11.31    0.62
  -1   0  -2   15.94    0.79
   1   0   2   16.48    0.72
  -1   0   2   10.71    0.67
  -1   0  -2   15.89    0.78
   1   0  -2   11.40    0.79
   1   0  -2   11.48    0.69
  -1   0  -3  260.12    3.44
  -1   0   3  291.28    3.22
  -1   0   3  288.07    3.55
  -1   0  -3  249.88    3.45
   1   0  -3  280.89    4.33
  -1   0   3  285.83    3.52
  -1   0   3  281.39    3.53
  -1   0  -3  265.67    3.47
   1   0   3  256.15    3.96
   1   0  -3  293.38    4.44
   1   0   3  252.46    3.71
   1   0  -3  278.95    4.26
  -1   0   4 2435.98   21.56
  -1   0  -4 2370.77   21.59
  -1   0   4 2450.86   21.63
  -1   0   4 2444.23   21.64
   1   0   4 2640.80   23.39
   1   0  -4 2303.44   21.47
  -1   0  -4 2497.41   22.26
  -1   0  -4 2566.06   21.68
  -1   0  -4 2401.11   21.56
  -1   0  -4 2639.44   21.83
  -1   0   4 2488.69   21.16
  -1   0   4 2437.34   21.88
   1   0   4 2602.26   23.78
   1   0   4 2515.56   23.53
   1   0  -4 2509.24   23.70
   1   0   4 2559.62   22.81
   1   0  -4 2546.41   23.76
   1   0   5   65.31    2.21
   1   0   5   64.73    2.24
  -1   0  -5   60.75    1.80
   1   0  -5   36.54    1.57
  -1   0  -5   63.62    1.48
   1   0   5   64.88    2.41
   1   0   5   63.40    2.32
   1   0   5   61.81    2.40
   1   0   5   60.05    1.33
   1   0   6   79.37    1.84
  -1   0  -6   78.90    1.86
   1   0   6   81.16    2.84
   1   0   6   83.47    2.70
   1   0   6   81.22    2.35
  -1   0  -6   79.09    2.33
   1   0   6   80.49    3.03
   1   0   6   81.76    3.02
   1   0   6   79.64    2.98
  -1   0  -6   80.84    1.85
   1   0   6   77.69    1.77
   1   0   7  642.78    7.46
   1   0   7  668.57    9.38
   1   0  -7  753.50    8.78
  -1   0  -7  658.85    8.69
   1   0   7  654.68    8.45
  -1   0  -7  615.10    7.34
  -1   0   7  701.91    8.30
   1   0   7  669.61   10.49
  -1   0   7  729.49    8.92
   1   0  -7  787.73   10.23
   1   0   7  693.78   10.57
   1   0   7  673.69   10.45
  -1   0  -7  639.26    6.92
   1   0   7  635.59    7.28
  -1   0  -7  666.41    7.47
  -1   0   7  718.35    7.40
   1   0  -7  722.78    7.42
   1   0   8 1224.85   12.18
   1   0   8 1229.74   14.43
   1   0   8 1173.24   12.91
  -1   0  -8 1243.47   13.83
   1   0  -8 1189.53   15.61
   1   0   8 1271.15   16.46
   1   0   8 1297.52   16.51
   1   0   8 1291.58   16.46
   1   0   8 1251.45   16.35
   1   0  -8 1160.23   14.69
  -1   0   8 1109.51   13.42
   1   0  -8 1129.38   11.71
  -1   0  -8 1255.46   12.12
   1   0   8 1235.13   11.96
  -1   0   8 1071.36   11.58
  -1   0  -8 1162.38   11.36
   1   0  -8 1148.78   11.58
   1   0   9  551.60    6.87
   1   0   9  572.74    7.05
   1   0  -9  444.41    6.11
  -1   0   9  429.28    6.05
   1   0  -9  453.15    6.19
  -1   0  -9  542.14    6.06
  -1   0  -9  570.14    6.82
   1   0  -9  447.12    6.04
   1   0   9  564.48   10.59
  -1   0   9  442.57    8.61
   1   0  -9  444.65    5.92
   1   0  -9  463.89    8.62
   1   0   9  571.16   10.54
   1   0  -9  436.41    7.83
   1   0   9  575.61   10.53
  -1   0  -9  555.55    8.21
   1   0   9  487.02    6.81
   1   0 -10   94.93    3.38
   1   0  10   67.81    3.92
   1   0  10   67.31    3.95
   1   0  10   69.45    3.43
   1   0 -10  102.51    4.00
  -1   0  10   97.30    4.00
   1   0  10   70.20    3.91
   1   0 -10  100.08    2.34
   1   0  10   66.95    3.65
  -1   0 -10   55.07    2.13
  -1   0  10   88.20    2.79
  -1   0  10   83.79    2.60
   1   0  10   55.31    2.11
  -1   0 -10   57.96    2.22
  -1   0  10   90.06    2.74
   1   0 -10  101.10    2.51
  -1   0 -10   64.12    1.87
   1   0 -10   99.82    2.42
   1   0 -10   99.04    2.52
  -1   0 -10   65.10    2.22
  -1   0  10   95.26    2.46
  -1   0  10   93.08    2.82
  -1   0 -10   57.43    2.16
  -1   0 -10   56.35    2.18
   1   0 -10   89.50    2.78
   1   0 -10   93.66    2.72
   1   0  10   59.03    2.17
  -1   0  10   93.46    2.75
   1   0 -10   96.38    2.56
   1   0  10   62.41    2.34
   1   0 -10  100.06    2.82
  -1   0 -10   61.55    2.36
   1   0 -10   95.21    2.60
   1   0  10   65.37    2.29
   1   0  11    3.10    1.29
  -1   0  11    6.88    1.59
   1   0  11    3.28    1.64
   1   0  11    4.54    1.63
   1   0 -11    8.98    0.95
   1   0 -11    7.17    1.16
   1   0 -11    9.27    1.66
   1   0  11    5.11    0.96
  -1   0 -11    5.28    1.05
  -1   0  11    8.55    1.18
  -1   0  11    8.85    1.27
  -1   0 -11    4.12    0.77
  -1   0  11    9.50    1.22
  -1   0 -11    4.07    1.01
   1   0 -11    9.48    1.05
  -1   0 -11    4.10    0.72
  -1   0 -11    4.24    1.00
  -1   0  11    9.16    1.04
   1   0 -11    9.16    0.96
   1   0 -11   10.93    1.08
  -1   0 -11    4.09    0.98
  -1   0 -11    4.74    0.99
   1   0  11    4.17    0.97
   1   0 -11    8.52    1.21
  -1   0  11    8.23    1.17
   1   0 -11    8.74    1.12
   1   0 -11    9.46    1.21
   1   0  11    4.79    1.06
  -1   0 -11    3.68    1.04
   1   0  11    5.88    1.11
   1   0 -11   10.59    1.16
  -1   0 -11    4.50    0.84
  -1   0  12   10.23    1.82
   1   0  12    8.22    1.66
   1   0  12   10.58    2.00
   1   0  12   10.09    2.20
   1   0 -12   13.05    1.08
   1   0 -12   10.64    1.80
  -1   0  12   18.19    1.70
  -1   0 -12   14.72    1.53
   1   0 -12   17.88    1.58
   1   0  12   12.29    1.32
   1   0  12   13.15    1.53
  -1   0 -12   14.67    1.41
  -1   0 -12   12.73    1.38
  -1   0 -12   12.49    1.07
  -1   0  12   17.11    1.59
  -1   0 -12   11.56    1.31
  -1   0  12   13.65    1.21
   1   0  12   10.67    1.27
   1   0 -12   12.35    1.22
   1   0 -12   14.50    1.16
   1   0 -12   13.15    1.27
  -1   0 -12   11.03    1.27
  -1   0 -12   12.03    1.29
   1   0  12   12.13    1.32
  -1   0 -12   10.29    1.37
   1   0 -12   15.21    1.34
  -1   0 -12   10.78    1.11
   1   0  12   11.23    1.44
   1   0 -12   14.12    1.53
   1   0 -12   14.22    1.34
  -1   0  13    7.04    1.70
   1   0  13   12.61    1.93
   1   0  13   13.70    2.21
   1   0 -13    5.32    1.47
  -1   0 -13   18.82    1.73
   1   0  13   15.00    1.46
  -1   0  13    7.24    1.47
   1   0  13   16.94    1.75
   1   0 -13    7.88    1.32
  -1   0 -13   16.38    1.65
  -1   0  13    6.81    1.27
   1   0  13   15.06    1.44
   1   0 -13    5.81    0.89
   1   0 -13    6.62    1.05
  -1   0 -13   16.82    1.49
  -1   0  13    6.08    0.98
   1   0  13   14.86    1.54
   1   0 -13    7.22    1.12
   1   0  13   17.20    1.70
   1   0  13   15.34    1.49
   1   0 -13    7.49    1.32
  -1   0 -13   15.46    1.30
   1   0  13   16.12    1.62
   1   0 -13    6.23    1.18
  -1   0 -13   15.01    1.63
   1   0  14    0.58    1.57
   1   0 -14    0.59    1.08
  -1   0  14    0.10    1.21
  -1   0  14    0.53    1.05
   1   0  14    0.61    1.17
  -1   0 -14    0.61    1.19
  -1   0  14    0.15    1.01
   1   0  14    1.02    1.19
   1   0 -14    0.24    0.86
   1   0  14    1.47    0.99
  -1   0 -14    1.82    0.99
  -1   0  14    0.27    0.74
   1   0 -14    1.31    0.80
   1   0  14    1.59    1.20
  -1   0 -14    0.81    1.06
  -1   0  14    0.29    1.04
   1   0  14    0.93    1.16
   1   0 -14    0.40    1.02
  -1   0 -14    0.90    0.77
   1   0  15    0.98    1.48
   1   0  15    1.37    1.21
   1   0 -15    2.22    1.12
   1   0  15    0.85    0.88
  -1   0  15    3.39    1.17
  -1   0  15    1.17    1.21
   1   0 -15    1.28    0.82
  -1   0 -15    1.08    1.14
  -1   0  15    1.86    1.14
   1   0  15    2.31    1.30
   1   0 -15    2.26    0.81
  -1   0 -15    2.18    1.04
   1   0  15    1.79    0.98
   1   0 -15    1.88    0.93
   1   0 -15    1.39    1.22
   1   0  15    0.30    1.18
  -1   0 -15    1.61    1.08
  -1   0  15    1.74    1.08
  -1   0 -15    1.27    0.76
   1   0 -15    2.42    1.22
   1   0  16   19.61    2.47
   1   0  16   25.69    1.54
   1   0 -16   27.30    1.79
  -1   0  16   27.07    1.85
  -1   0 -16   26.77    1.87
   1   0  16   26.77    1.95
   1   0  16   24.42    1.56
   1   0 -16   26.03    1.80
  -1   0 -16   25.00    1.64
   1   0  16   25.15    1.92
  -1   0  16   25.21    1.82
   1   0 -16   28.23    2.00
  -1   0 -16   26.44    1.84
   1   0  16   23.44    1.54
   1   0 -16   24.50    1.53
   1   0  16   26.80    1.96
   1   0  16   23.32    1.53
  -1   0  16   25.17    1.74
   1   0 -16   25.25    1.88
  -1   0 -16   24.51    1.37
   1   0 -16   26.05    1.59
   1   0 -17   14.44    1.39
  -1   0 -17   16.04    1.50
  -1   0  17   14.63    1.37
  -1   0  17   15.40    1.32
   1   0  17   17.65    1.58
  -1   0  17   14.65    1.38
   1   0 -17   15.81    1.53
  -1   0 -17   14.30    1.26
   1   0  17   17.06    1.58
  -1   0 -17   16.22    1.21
  -1   0 -17   15.57    1.39
  -1   0  17   18.14    1.42
   1   0  17   16.79    1.20
   1   0 -17   18.17    1.24
   1   0 -18   13.96    1.15
  -1   0  18   13.50    1.17
  -1   0 -18    9.37    0.92
  -1   0 -18   10.17    1.08
   1   0 -18   14.93    1.31
  -1   0  18   14.49    1.12
  -1   0  18   14.07    1.12
   1   0 -18   14.00    1.17
  -1   0 -18   10.12    1.17
   1   0  18   11.36    1.16
  -1   0  18   14.74    1.34
  -1   0  18   12.73    1.02
  -1   0 -19    6.80    0.78
   1   0 -19    4.79    0.70
   1   0 -19    5.41    0.84
  -1   0  19    4.66    0.84
   1   0  19    5.12    0.75
   1   0 -19    4.02    0.67
   1   0  19    5.82    0.80
   1   1 -19   11.17    0.75
   1  -1  19   14.07    0.95
  -1   1  19   12.21    0.91
  -1  -1 -19   11.66    0.77
   1   1 -19   14.80    1.01
  -1  -1 -19   13.93    0.85
  -1   1  19   14.46    1.04
   1  -1  19   11.85    0.94
   1  -1  19   14.40    0.95
   1   1 -18    8.79    0.95
   1   1 -18   12.40    1.21
   1  -1  18    8.01    1.09
  -1  -1 -18    6.59    0.92
  -1   1  18    9.10    0.95
   1  -1  18    9.32    1.15
   1  -1  18    9.48    0.87
  -1  -1 -18    7.19    0.89
   1   1 -18   10.02    1.12
  -1   1  18    9.14    1.17
  -1  -1 -17    4.04    1.07
   1  -1  17    2.97    1.16
  -1   1  17    3.49    0.94
   1   1 -17    2.88    1.10
  -1   1  17    3.34    1.19
   1  -1  17    3.32    0.84
  -1  -1 -17    3.16    1.07
   1  -1  17    4.40    1.13
  -1  -1 -17    4.24    0.95
  -1   1  17    3.78    1.11
   1  -1  17    3.44    0.89
   1   1 -17    3.49    1.14
  -1   1  17    3.95    0.98
   1  -1  17    5.25    1.18
   1  -1  17    4.22    0.93
  -1   1  17    3.93    0.92
   1   1 -17    3.91    0.88
   1   1 -17    4.10    1.14
  -1   1  16   18.78    1.55
   1  -1  16   20.71    1.85
  -1  -1 -16   15.48    1.54
   1   1 -16   16.23    1.38
   1  -1  16   17.89    1.45
  -1  -1 -16   16.49    1.61
   1   1 -16   16.88    1.54
  -1  -1 -16   15.91    1.51
  -1   1  16   19.35    1.70
   1   1 -16   17.90    1.68
  -1  -1 -16   19.28    1.49
   1  -1  16   21.32    1.58
  -1   1  16   19.81    1.63
   1  -1  16   21.02    1.82
  -1   1  16   19.79    1.52
   1   1 -16   18.61    1.69
   1   1 -16   18.95    1.41
   1  -1  15    7.06    1.91
   1  -1  15    8.77    1.55
  -1  -1 -15    9.68    1.43
  -1   1  15    9.48    1.31
   1   1 -15   11.85    1.37
  -1  -1 -15    8.83    1.37
  -1  -1 -15    9.50    1.42
  -1  -1 -15    7.52    0.87
  -1   1  15    9.37    1.44
   1   1 -15   11.30    1.48
   1   1 -15   11.66    1.21
  -1  -1 -15    8.58    1.28
   1  -1  15    8.00    1.28
   1  -1  15    8.14    1.50
   1  -1  15    8.55    1.31
  -1   1  15    8.74    1.27
  -1  -1 -15    8.25    0.91
   1   1 -15   12.41    1.35
   1   1 -15   11.51    1.55
  -1   1  14   28.08    2.89
   1   1 -14   21.26    2.42
  -1  -1 -14   32.85    1.65
  -1  -1 -14   33.28    2.15
  -1   1  14   25.90    1.60
  -1   1  14   28.59    1.95
   1  -1  14   23.51    2.08
  -1   1  14   32.42    2.29
   1  -1  14   20.78    1.70
   1   1 -14   23.48    1.73
   1   1 -14   23.72    1.87
  -1  -1 -14   35.57    2.17
  -1  -1 -14   33.83    1.66
  -1  -1 -14   36.32    2.07
   1   1 -14   23.53    1.55
   1   1 -14   25.30    1.63
   1  -1  14   21.49    1.73
  -1   1  14   30.68    2.17
   1  -1  14   22.39    1.91
   1  -1  14   22.22    1.76
  -1   1  14   29.10    1.90
   1  -1  14   21.10    1.35
  -1  -1 -14   34.04    1.60
   1   1 -14   24.87    1.82
   1   1 -14   22.96    1.87
  -1   1  13   22.92    2.64
   1  -1  13   11.45    2.26
   1  -1  13   11.23    1.93
   1  -1  13   10.61    1.92
   1   1 -13   26.48    2.59
  -1   1  13   26.66    1.87
  -1   1  13   25.21    1.61
   1  -1  13   14.33    1.73
   1   1 -13   33.62    1.96
   1  -1  13   13.03    1.50
  -1   1  13   28.12    2.13
  -1  -1 -13   19.59    1.38
  -1  -1 -13   20.33    1.79
   1   1 -13   35.24    2.08
  -1  -1 -13   20.88    1.79
  -1  -1 -13   20.32    1.42
   1  -1  13   12.66    1.53
  -1  -1 -13   16.35    1.61
   1   1 -13   30.61    1.79
   1   1 -13   30.26    1.70
   1   1 -13   29.08    1.70
  -1   1  13   25.41    1.95
  -1   1  13   24.61    1.72
   1   1 -13   31.10    2.05
   1  -1  13   13.28    1.45
   1   1 -13   32.97    1.95
   1  -1  13   10.80    1.49
   1   1 -13   33.26    2.09
  -1  -1 -13   19.29    1.29
   1  -1  12  118.12    5.10
   1  -1  12  110.57    4.91
   1  -1  12  113.50    5.38
  -1   1  12  116.19    5.22
   1   1 -12  112.48    4.92
  -1   1  12  123.61    3.86
  -1  -1 -12   92.79    2.77
   1   1 -12  122.55    3.39
  -1   1  12  113.30    3.15
  -1  -1 -12   97.73    3.28
  -1   1  12  122.88    3.58
   1  -1  12  119.50    3.51
  -1  -1 -12   98.37    3.28
   1   1 -12  114.63    3.08
   1   1 -12  113.92    3.00
  -1  -1 -12   94.06    3.04
   1  -1  12  122.39    3.46
  -1   1  12  109.43    2.69
   1  -1  12  118.91    3.50
   1   1 -12  114.01    2.97
   1   1 -12  113.08    3.13
  -1   1  12  117.68    3.65
   1   1 -12  116.44    3.60
  -1   1  12  118.02    3.36
   1  -1  12  120.29    3.46
   1   1 -12  111.14    3.48
   1  -1  12  115.70    3.49
   1   1 -12  115.01    3.32
  -1  -1 -12   96.97    2.65
   1   1 -12  118.37    3.57
  -1   1  11   46.38    3.28
   1  -1  11   35.34    3.23
   1  -1  11   37.45    2.94
   1  -1  11   36.31    2.91
   1  -1  11   40.19    3.21
   1   1 -11   50.77    3.31
  -1  -1 -11   58.54    2.42
  -1  -1 -11   53.87    1.87
  -1  -1 -11   56.33    2.07
   1  -1  11   36.37    1.94
  -1   1  11   51.29    2.45
  -1  -1 -11   57.55    2.36
  -1   1  11   45.68    1.98
  -1  -1 -11   59.99    2.39
  -1  -1 -11   58.33    2.40
   1  -1  11   36.41    2.01
  -1  -1 -11   53.62    1.59
   1   1 -11   49.15    1.63
   1   1 -11   52.86    1.97
   1   1 -11   52.69    1.97
   1  -1  11   36.56    1.93
   1   1 -11   51.91    2.00
  -1   1  11   47.12    1.71
  -1  -1 -11   55.14    2.22
   1   1 -11   47.40    1.54
  -1   1  11   50.80    2.33
   1   1 -11   52.04    2.33
   1  -1  11   36.75    1.95
   1   1 -11   52.89    2.30
   1  -1  11   36.40    1.95
   1   1 -11   50.77    2.27
   1   1 -11   52.59    2.16
   1   1 -10  178.87    3.46
   1   1 -10  176.21    4.90
   1  -1  10  172.92    6.15
   1  -1  10  166.02    5.63
  -1   1  10  203.49    6.21
   1  -1  10  177.30    5.96
   1   1 -10  182.90    5.72
  -1  -1 -10  191.43    3.70
  -1  -1 -10  198.28    4.17
   1  -1  10  177.51    3.91
   1   1 -10  177.87    3.68
  -1  -1 -10  203.63    4.14
  -1   1  10  220.56    4.61
  -1  -1 -10  198.90    4.14
  -1  -1 -10  188.61    4.07
   1   1 -10  181.54    4.12
  -1   1  10  213.56    4.39
   1   1 -10  181.37    4.03
   1   1 -10  184.00    3.75
   1  -1  10  177.22    3.67
   1  -1  10  174.19    3.88
   1   1 -10  178.63    3.79
   1   1 -10  180.59    3.55
   1   1 -10  181.08    3.51
  -1  -1 -10  189.35    3.81
  -1   1  10  195.67    3.43
   1   1 -10  180.94    3.66
   1  -1  10  174.25    3.88
  -1  -1 -10  170.81    2.94
   1  -1   9   63.12    2.13
   1   1  -9   76.13    2.21
  -1   1   9  102.05    2.61
   1  -1   9   58.31    1.95
   1  -1   9   51.07    2.32
   1  -1   9   59.12    2.64
  -1  -1  -9   75.08    2.37
   1  -1   9   66.97    3.41
  -1   1   9  107.52    4.21
   1  -1   9   63.26    3.58
   1   1  -9   71.19    2.60
   1   1  -9   76.36    2.08
  -1   1   9   99.07    2.84
   1  -1   9   65.50    3.48
   1   1  -9   74.51    3.00
  -1  -1  -9   75.55    1.73
   1   1  -9   74.11    2.09
  -1   1   9  100.18    2.16
   1   1  -9   75.45    2.18
   1   1  -9   71.87    2.02
  -1  -1  -9   83.27    2.33
   1  -1   9   62.50    2.15
  -1   1   8 1034.98   11.22
   1  -1   8 1065.75   11.36
   1  -1   8 1073.66   11.06
   1   1  -8 1081.14   11.15
   1  -1   8 1103.71   13.29
  -1  -1  -8 1153.69   11.89
   1   1  -8  927.19   10.97
   1  -1   8 1045.44   13.44
   1   1  -8 1107.83   14.54
  -1   1   8 1011.31   11.99
   1   1  -8 1078.28   13.31
   1  -1   8 1165.04   15.55
  -1   1   8 1087.56   15.66
   1   1  -8 1083.14   10.94
  -1   1   8 1103.22   14.78
   1  -1   8 1160.57   15.04
   1  -1   8 1131.42   11.49
  -1  -1  -8 1099.01   10.24
   1   1  -8 1079.89   11.01
  -1   1   8  978.33   10.39
   1   1  -8 1030.10   10.75
  -1   1   8 1052.27   10.87
   1  -1   7  604.76    6.80
  -1   1   7  682.50    7.19
  -1  -1  -7  581.81    6.39
   1   1  -7  580.53    6.88
   1  -1   7  617.04    7.05
  -1  -1  -7  574.58    7.20
   1  -1   7  601.42    8.65
   1   1  -7  555.12    7.21
   1  -1   7  631.31    8.98
   1  -1   7  659.05   10.18
  -1   1   7  562.24    6.34
   1   1  -7  586.16    6.72
  -1   1   7  640.91    7.90
  -1   1   7  705.80   10.09
   1   1  -7  596.32    9.33
   1  -1   7  657.48   10.19
   1   1  -7  547.87    6.51
   1   1  -7  587.86    6.79
   1  -1   7  644.83    7.18
  -1   1   7  669.35    6.84
  -1   1   6   36.22    1.28
   1   1  -6   32.14    1.19
  -1  -1  -6   46.14    1.41
  -1   1   6   32.10    0.99
  -1  -1  -6   44.02    1.12
  -1  -1  -6   43.28    1.08
   1  -1   6   33.74    1.83
   1  -1   6   34.29    2.08
  -1   1   6   31.00    0.91
   1   1  -6   29.40    1.89
  -1   1   6   38.40    2.13
  -1   1   6   35.91    1.46
   1   1  -6   29.87    1.18
  -1   1   6   36.45    1.14
   1   1  -6   30.82    1.17
   1  -1   6   33.45    1.25
  -1  -1  -5  278.78    3.67
   1  -1   5  314.21    5.08
  -1   1   5  264.84    3.60
  -1  -1  -5  271.78    3.60
  -1  -1  -5  275.23    3.48
   1   1  -5  244.59    4.86
  -1   1   5  283.88    5.17
   1  -1   5  296.21    4.64
   1   1  -5  264.25    5.22
   1  -1   5  296.83    5.21
  -1   1   5  268.85    4.01
  -1   1   4 3821.42   35.20
  -1  -1  -4 4070.30   35.21
  -1  -1  -4 4155.89   35.33
  -1   1   4 4222.50   35.34
  -1  -1  -4 3844.97   34.20
   1   1  -4 4253.37   37.42
   1  -1   4 4353.48   37.09
  -1   1   4 4175.06   37.02
   1  -1   4 4287.05   36.28
   1   1  -4 4313.43   37.49
   1  -1   4 4266.26   36.21
   1   1  -4 4084.47   34.58
  -1   1   3 2451.93   21.33
  -1   1   3 2466.40   21.36
  -1  -1  -3 2437.86   21.31
  -1  -1  -3 2479.58   21.64
  -1   1   3 2484.47   22.46
   1  -1   3 2400.80   21.71
   1   1  -3 2436.84   22.55
  -1   1   3 2387.54   22.34
   1  -1   3 2419.72   21.71
  -1  -1  -2  764.83    8.03
  -1  -1  -2  702.69    8.21
  -1   1   2  748.27    7.90
   1  -1   2  702.60    7.00
  -1   1   2  782.78    7.27
   1   1  -2  723.44    8.18
   1   1  -2  748.43    8.39
   1   1  -1 2654.91   23.39
  -1  -1  -1 2659.65   23.73
  -1  -1  -1 2753.65   23.77
  -1   1   1 2636.58   23.58
  -1   1   1 2563.35   22.97
   1   1  -1 2688.23   23.65
  -1  -1   0   75.33    1.79
  -1   1   0   81.55    1.88
   1   1   0   79.71    1.96
   1   1   0   74.62    1.42
  -1  -1   0   76.40    1.58
   1   1   0   74.13    1.68
  -1   1   0   79.88    1.23
   1   1   0   75.93    1.59
  -1  -1   1 2669.73   22.53
   1  -1  -1 2600.65   23.25
  -1   1  -1 2607.49   23.65
  -1  -1   1 2723.05   23.90
   1  -1  -1 2687.45   23.09
  -1  -1   1 2820.31   23.42
  -1  -1   1 2722.14   22.93
   1  -1  -1 2702.97   22.74
   1   1   1 2805.64   23.72
  -1  -1   2  701.95    7.12
  -1   1  -2  746.16    7.78
  -1  -1   2  728.15    6.79
   1  -1  -2  710.43    7.35
  -1   1  -2  735.83    7.81
   1   1   2  736.76    8.12
   1  -1  -2  763.45    8.38
   1   1   2  721.49    8.21
  -1  -1   3 2297.86   21.06
   1   1   3 2476.22   22.18
  -1   1  -3 2472.62   21.85
   1   1   3 2521.51   22.93
  -1   1  -3 2389.04   21.79
  -1   1  -3 2506.72   22.38
   1  -1  -3 2411.27   20.54
   1   1   3 2449.46   22.60
   1   1   3 2530.26   23.05
   1  -1  -3 2428.29   22.40
   1   1   3 2557.13   23.09
   1  -1  -3 2489.92   23.03
   1  -1  -3 2388.69   22.82
   1   1   3 2448.72   22.45
  -1  -1   4 3898.01   35.44
  -1   1  -4 4366.07   36.55
  -1   1  -4 4169.35   35.53
   1  -1  -4 4365.91   36.98
   1   1   4 4253.92   36.13
  -1   1  -4 4209.41   35.56
  -1  -1   4 3944.50   35.46
  -1  -1   4 3781.84   34.86
   1   1   4 4150.19   37.68
  -1  -1   4 3929.02   36.45
   1  -1  -4 4333.32   37.56
   1  -1  -4 4299.93   37.49
   1   1   4 4215.15   37.08
   1   1   4 4136.16   37.27
   1  -1  -4 4317.09   37.50
   1   1   4 4330.96   37.76
   1  -1  -5  286.23    4.87
   1   1   5  292.56    4.32
  -1  -1   5  237.18    3.50
  -1   1  -5  309.44    4.70
  -1   1  -5  306.60    4.98
  -1  -1   5  244.22    3.48
   1  -1  -5  283.00    4.92
   1  -1  -5  248.66    3.80
  -1  -1   5  234.43    3.51
  -1   1  -5  287.63    3.73
  -1  -1   5  246.43    4.06
   1  -1  -5  288.87    5.37
   1   1   5  290.78    5.27
   1   1   5  296.70    5.62
   1   1   5  296.98    5.40
  -1  -1   6   27.49    0.94
   1  -1  -6   37.50    1.95
   1  -1  -6   35.92    1.90
  -1   1  -6   32.42    1.57
  -1   1  -6   32.92    1.83
  -1  -1   6   29.89    1.14
  -1   1  -6   29.05    0.98
   1   1   6   50.15    2.55
   1   1   6   49.56    2.40
   1   1   6   54.47    2.59
  -1  -1   6   28.88    1.50
   1  -1  -6   41.94    2.19
   1   1   6   51.53    2.50
   1  -1  -6   41.23    2.24
  -1  -1   6   29.93    1.19
   1   1   6   49.67    1.42
   1   1   6   49.08    1.27
   1  -1  -6   39.68    1.28
   1  -1  -6   38.95    1.24
   1  -1  -6   39.29    1.30
  -1   1  -6   35.47    1.27
  -1   1  -6   31.76    1.12
   1   1   7  594.81    7.04
  -1  -1   7  533.78    6.75
   1  -1  -7  703.03    9.44
  -1   1  -7  614.06    8.87
  -1   1  -7  571.07    8.01
   1  -1  -7  721.57   10.13
   1   1   7  624.90   10.17
   1  -1  -7  694.15    9.60
   1   1   7  600.75    9.73
  -1  -1   7  575.86    8.34
  -1  -1   7  540.90    7.33
   1   1   7  605.98    9.97
   1   1   7  595.62    9.85
   1   1   7  612.91   10.09
   1   1   7  573.94    6.52
  -1   1  -7  606.13    6.67
  -1   1  -7  609.90    6.94
   1  -1  -7  674.70    7.07
   1  -1  -7  670.09    7.08
  -1  -1   7  564.03    6.88
   1   1   7  590.59    6.92
  -1  -1   8  983.24   10.34
   1  -1  -8 1046.75   10.99
   1   1   8 1188.66   11.64
  -1   1  -8 1102.30   13.70
  -1  -1   8  946.28   10.74
  -1   1  -8  932.45   12.11
  -1   1  -8 1109.31   11.27
   1   1   8 1183.36   11.46
  -1   1  -8 1110.73   10.88
   1  -1  -8 1065.68   11.09
  -1  -1   8 1043.81   11.18
   1  -1  -8 1114.19   14.69
   1   1   8 1276.96   16.27
   1   1   8 1195.47   15.54
   1   1   8 1269.32   15.88
  -1  -1   8 1047.42   13.27
  -1  -1   8  968.25   11.83
   1  -1  -8 1085.32   14.03
  -1   1  -9   61.82    1.87
   1   1   9   83.44    2.34
   1  -1  -9  109.88    2.26
  -1   1  -9   58.83    2.00
   1  -1  -9  109.94    2.42
   1  -1  -9  107.21    2.55
  -1  -1   9   74.32    2.23
  -1  -1   9   68.39    1.76
   1  -1  -9  108.13    2.49
  -1   1  -9   59.29    2.00
   1   1   9   79.23    2.40
   1   1   9   85.06    4.01
   1   1   9   84.02    4.05
  -1  -1   9   69.12    2.46
   1  -1  -9  113.63    3.94
   1  -1  -9  117.79    4.32
   1  -1 -10  203.62    3.40
   1  -1 -10  208.23    5.58
   1   1  10  196.57    6.58
   1   1  10  183.31    6.31
   1   1  10  187.27    6.50
  -1   1 -10  177.95    3.69
   1   1  10  195.75    4.24
  -1  -1  10  186.84    4.24
  -1  -1  10  185.69    4.02
   1  -1 -10  213.19    4.29
  -1   1 -10  184.57    3.80
  -1  -1  10  182.32    3.96
   1  -1 -10  209.59    3.68
  -1  -1  10  175.70    3.72
  -1   1 -10  173.40    3.68
  -1   1 -10  170.48    3.35
   1   1  10  186.27    3.87
   1  -1 -10  202.58    3.47
  -1   1 -10  170.49    3.81
  -1   1 -10  168.02    3.85
  -1  -1  10  178.97    3.98
  -1   1 -10  178.13    3.65
   1  -1 -10  204.19    4.21
   1  -1 -10  194.15    3.77
   1  -1 -10  210.87    3.84
   1   1  10  191.44    4.00
  -1   1 -10  170.16    3.88
   1  -1 -11   50.21    2.86
   1   1  11   58.39    3.16
   1   1  11   60.67    3.79
   1  -1 -11   48.82    1.68
  -1  -1  11   45.42    2.81
   1   1  11   57.15    3.44
  -1   1 -11   39.13    1.83
   1   1  11   55.81    2.45
   1  -1 -11   53.74    2.28
  -1  -1  11   48.38    2.19
  -1  -1  11   52.03    2.39
  -1  -1  11   48.05    2.20
  -1   1 -11   38.99    1.89
   1  -1 -11   53.75    2.32
   1  -1 -11   49.08    1.72
   1   1  11   57.05    2.26
   1  -1 -11   49.19    2.05
  -1  -1  11   50.75    2.08
   1  -1 -11   50.53    1.89
  -1   1 -11   35.70    1.83
   1   1  11   56.48    2.40
  -1   1 -11   36.84    1.95
  -1   1 -11   33.45    1.82
  -1  -1  11   50.72    2.26
  -1  -1  11   51.41    2.25
   1   1  11   52.57    2.04
   1  -1 -11   49.70    1.99
   1  -1 -11   50.42    1.97
  -1   1 -11   36.30    1.95
   1   1  11   56.52    2.31
   1  -1 -11   50.74    2.27
  -1   1 -11   34.40    1.77
   1   1  12   95.84    4.97
   1  -1 -12  116.25    2.63
  -1  -1  12  102.40    4.30
   1   1  12   83.36    3.83
   1   1  12   87.63    4.38
   1  -1 -12  107.90    4.32
   1   1  12   98.15    3.36
  -1  -1  12  119.59    3.73
  -1   1 -12  117.90    3.21
  -1  -1  12  111.36    3.35
   1  -1 -12  121.08    3.60
  -1  -1  12  118.13    3.48
   1   1  12   96.35    3.34
  -1   1 -12  119.54    3.34
   1  -1 -12  118.99    2.96
  -1  -1  12  115.48    3.19
  -1   1 -12  116.95    3.24
   1  -1 -12  121.02    3.23
   1   1  12   98.19    3.12
   1  -1 -12  116.48    2.70
  -1  -1  12  119.60    3.61
  -1   1 -12  111.84    3.26
   1   1  12  101.06    3.37
  -1   1 -12  122.28    3.43
   1   1  12   90.55    2.83
  -1  -1  12  109.97    3.43
   1  -1 -12  116.65    3.17
   1  -1 -12  120.50    3.11
  -1   1 -12  121.02    3.20
   1  -1 -12  113.84    3.52
   1   1  12   97.47    3.24
  -1   1 -12  114.84    3.48
   1  -1 -13   25.66    1.56
  -1   1 -13   12.75    1.59
   1   1  13   20.06    1.86
  -1  -1  13   32.14    1.94
  -1  -1  13   33.45    2.19
   1  -1 -13   28.37    1.97
   1  -1 -13   26.81    1.95
  -1   1 -13   14.35    1.48
   1   1  13   20.55    1.87
  -1  -1  13   33.90    2.06
   1  -1 -13   25.06    1.48
   1   1  13   18.37    1.63
   1  -1 -13   26.54    1.74
   1   1  13   18.46    1.44
  -1  -1  13   29.70    1.77
   1  -1 -13   22.10    1.23
  -1   1 -13   12.95    1.43
  -1   1 -13   12.30    1.41
   1   1  13   21.48    1.83
  -1   1 -13   11.74    1.33
  -1  -1  13   32.58    2.07
   1   1  13   18.51    2.76
   1   1  13   14.25    2.06
   1  -1 -13   24.94    1.88
  -1   1 -13   13.30    1.54
   1  -1 -13   25.29    1.59
  -1   1 -13   13.73    1.31
   1   1  14   36.10    2.28
   1  -1 -14   28.13    1.58
  -1   1 -14   21.63    1.91
   1   1  14   39.57    2.35
  -1  -1  14   24.38    1.83
   1  -1 -14   31.97    2.13
   1  -1 -14   31.58    2.08
  -1  -1  14   25.27    1.70
   1  -1 -14   31.53    1.82
   1   1  14   37.24    2.12
   1   1  14   35.95    1.87
   1  -1 -14   30.32    1.57
   1   1  14   36.75    2.29
  -1  -1  14   24.58    1.96
  -1   1 -14   21.70    1.66
  -1   1 -14   24.55    1.91
  -1   1 -14   22.55    1.56
   1  -1 -14   31.49    2.11
   1   1  14   33.36    3.46
   1   1  15    7.65    2.06
   1  -1 -15    9.90    1.20
   1   1  15    9.44    1.43
   1  -1 -15    8.91    1.34
  -1   1 -15    8.57    1.43
   1  -1 -15    9.95    1.56
  -1   1 -15    9.11    1.40
   1   1  15    9.39    1.50
  -1  -1  15   10.22    1.43
   1  -1 -15    9.19    1.48
   1  -1 -15    8.63    0.94
   1  -1 -15    8.70    1.16
   1   1  15    8.40    1.07
   1   1  15   10.06    1.47
  -1  -1  15   10.73    1.47
   1   1  15    8.26    1.09
  -1   1 -15    9.74    1.46
  -1   1 -15    9.72    1.17
   1   1  16   16.92    2.49
  -1   1 -16   19.29    1.75
   1   1  16   15.66    1.44
   1  -1 -16   17.05    1.33
   1  -1 -16   18.51    1.56
   1  -1 -16   18.82    1.64
  -1  -1  16   17.12    1.60
   1   1  16   16.66    1.73
  -1   1 -16   19.02    1.42
  -1  -1  16   18.35    1.54
  -1   1 -16   19.49    1.63
   1  -1 -16   20.34    1.75
   1  -1 -16   21.22    1.48
   1   1  16   18.65    1.69
  -1  -1  16   17.43    1.62
  -1  -1  16   16.60    1.55
   1  -1 -16   21.66    1.40
  -1   1 -16   20.69    1.38
  -1   1 -16   19.82    1.69
  -1  -1  17    3.51    1.04
   1   1  17    3.28    1.06
   1  -1 -17    3.63    0.98
  -1   1 -17    4.09    1.15
   1  -1 -17    3.49    0.84
  -1  -1  17    2.89    0.99
   1  -1 -17    3.64    0.77
  -1   1 -17    3.13    0.75
  -1   1 -17    4.09    0.83
  -1  -1  17    4.12    0.99
   1   1  17    4.18    1.17
   1  -1 -17    3.60    1.12
  -1   1 -17    4.43    1.04
  -1  -1  18    9.59    0.97
  -1   1 -18    8.35    0.89
   1   1  18    7.92    1.12
   1  -1 -18    7.96    1.08
  -1   1 -18    8.15    0.99
  -1   1 -18    8.38    1.12
   1  -1 -18    7.94    0.88
   1   1  18    7.47    1.02
  -1  -1  18   10.05    1.08
  -1  -1  18   11.18    1.07
  -1   1 -19   13.21    0.91
   1   1  19   14.33    1.02
   1  -1 -19   14.49    0.87
  -1  -1  19   15.82    0.88
  -1  -2 -19   13.48    0.79
   1   2 -19   12.86    0.89
   1  -2  19   11.89    0.87
  -1   2  19   14.18    0.95
  -1   2  18    3.21    0.80
   1  -2  18    3.99    0.96
  -1  -2 -18    2.48    0.66
   1  -2  18    2.78    0.81
  -1  -2 -18    2.68    0.80
   1  -2  18    3.85    0.78
   1  -2  18    2.02    0.63
   1  -2  18    3.46    0.95
  -1  -2 -18    2.71    0.78
   1   2 -18    2.10    0.89
  -1   2  18    3.16    0.93
   1  -2  17   40.58    1.96
  -1   2  17   35.37    1.80
   1  -2  17   41.63    2.06
   1  -2  17   41.86    2.16
  -1  -2 -17   33.24    1.75
  -1   2  17   37.56    1.98
   1   2 -17   39.66    1.94
   1  -2  17   34.82    1.70
   1   2 -17   39.53    1.73
   1   2 -17   39.24    1.96
  -1   2  16   39.49    1.91
   1  -2  16   45.61    2.47
  -1   2  16   42.00    2.32
   1  -2  16   45.55    2.25
   1   2 -16   36.71    1.91
  -1  -2 -16   49.33    2.34
   1  -2  16   45.68    2.14
  -1  -2 -16   50.46    2.10
  -1   2  16   40.03    2.10
   1   2 -16   33.97    1.62
   1  -2  16   46.21    2.37
  -1   2  16   39.33    1.82
   1   2 -16   36.15    2.10
   1   2 -15  188.22    4.13
   1  -2  15  205.52    5.23
  -1   2  15  192.05    4.17
  -1   2  15  201.82    5.00
  -1  -2 -15  193.94    4.59
  -1   2  15  191.23    4.48
  -1  -2 -15  203.21    4.11
   1  -2  15  191.38    4.67
   1  -2  15  205.45    4.91
  -1  -2 -15  205.86    4.94
   1   2 -15  205.57    4.61
  -1  -2 -15  205.17    4.14
  -1   2  15  200.36    4.99
  -1  -2 -15  211.51    4.53
   1  -2  15  207.66    4.74
   1   2 -15  197.19    4.22
   1  -2  15  206.87    5.02
  -1   2  15  205.83    4.86
  -1   2  15  192.15    4.29
   1  -2  15  203.10    4.74
   1   2 -15  200.96    4.86
   1   2 -14   44.76    2.09
  -1  -2 -14   40.94    2.25
  -1   2  14   44.88    2.14
  -1  -2 -14   40.41    1.96
   1  -2  14   37.57    2.25
   1  -2  14   38.23    2.48
  -1   2  14   48.58    2.35
  -1  -2 -14   42.09    2.42
   1   2 -14   46.11    2.32
  -1  -2 -14   42.93    2.02
  -1   2  14   47.06    2.58
  -1  -2 -14   39.74    2.13
   1  -2  14   37.27    2.19
   1   2 -14   44.68    2.10
   1   2 -14   45.79    2.14
   1  -2  14   35.34    2.19
  -1   2  14   45.66    2.18
   1   2 -14   41.67    2.25
   1   2 -14   44.32    2.24
   1  -2  14   32.71    1.75
   1   2 -14   44.85    2.45
   1  -2  13  335.12    9.31
   1  -2  13  349.83    9.59
   1  -2  13  317.13    8.53
  -1   2  13  395.44   10.53
   1   2 -13  411.77   10.06
   1  -2  13  351.88    6.85
  -1  -2 -13  401.12    6.54
  -1   2  13  359.42    6.75
  -1   2  13  376.20    6.63
  -1  -2 -13  397.73    7.01
   1   2 -13  420.08    6.71
  -1   2  13  395.55    7.38
  -1  -2 -13  416.31    7.19
  -1  -2 -13  412.35    7.34
   1   2 -13  440.84    7.18
   1  -2  13  377.67    6.94
   1   2 -13  454.41    6.86
   1   2 -13  418.14    6.81
   1   2 -13  434.92    7.55
   1  -2  13  368.79    6.88
  -1   2  13  371.46    6.52
   1   2 -13  440.25    7.54
   1   2 -13  458.98    7.58
   1   2 -13  444.08    7.16
   1  -2  12   67.77    4.09
   1  -2  12   68.77    4.47
   1  -2  12   65.93    4.09
  -1   2  12   54.11    3.93
   1  -2  12   62.40    4.28
   1  -2  12   65.62    3.80
   1  -2  12   64.97    3.58
   1   2 -12   62.38    3.92
  -1  -2 -12   61.84    2.60
  -1   2  12   47.09    2.32
  -1  -2 -12   62.56    2.44
   1  -2  12   60.51    2.65
  -1  -2 -12   61.44    2.25
   1   2 -12   57.56    2.31
  -1   2  12   44.97    2.23
  -1   2  12   50.12    2.56
   1   2 -12   63.56    2.20
   1   2 -12   65.32    2.43
   1   2 -12   59.64    1.89
   1   2 -12   62.10    2.73
  -1   2  12   53.83    2.58
   1  -2  12   67.99    2.74
   1   2 -12   60.26    2.68
  -1   2  12   50.46    2.20
   1   2 -12   59.04    2.48
  -1  -2 -12   66.26    1.98
   1   2 -12   66.42    2.71
  -1   2  11   10.16    2.08
   1  -2  11    9.77    1.97
   1  -2  11    9.50    2.06
   1  -2  11    9.32    1.93
   1  -2  11   10.25    2.19
   1   2 -11   14.67    2.16
  -1  -2 -11    6.40    1.02
  -1  -2 -11    5.22    1.11
  -1  -2 -11    5.36    0.99
   1  -2  11    9.28    1.28
  -1   2  11    9.18    1.20
  -1   2  11    9.47    1.23
   1   2 -11   12.13    1.29
  -1   2  11    9.63    1.34
  -1  -2 -11    6.12    1.21
   1   2 -11   13.42    1.12
   1   2 -11   12.72    1.22
   1   2 -11   12.09    0.99
   1   2 -11   11.82    0.92
  -1   2  11   10.86    1.40
   1   2 -11   12.77    1.42
   1   2 -11   11.89    1.36
  -1   2  11   10.23    1.14
   1   2 -11   11.75    1.32
   1  -2  11    9.78    1.23
   1  -2  10   51.54    3.45
   1  -2  10   53.51    3.60
  -1   2  10   68.77    3.95
   1  -2  10   55.53    3.72
   1  -2  10   58.88    3.55
   1   2 -10   53.89    3.43
   1  -2  10   48.41    2.40
  -1   2  10   62.83    2.56
   1  -2  10   51.55    2.28
  -1  -2 -10   51.24    1.99
  -1   2  10   57.18    2.24
   1   2 -10   47.21    2.05
  -1  -2 -10   52.60    2.09
  -1   2  10   58.19    2.24
  -1  -2 -10   53.71    2.21
  -1  -2 -10   53.73    2.24
  -1  -2 -10   52.36    2.26
  -1   2  10   57.64    2.40
   1  -2  10   54.30    2.21
   1   2 -10   53.05    1.82
   1   2 -10   50.53    1.74
   1   2 -10   53.02    1.72
   1   2 -10   52.15    2.02
   1   2 -10   53.52    2.27
  -1   2  10   61.47    2.47
   1   2 -10   50.35    2.22
  -1   2  10   59.21    2.16
   1   2 -10   52.28    2.25
   1  -2  10   53.55    2.15
   1   2 -10   54.04    2.11
  -1   2  10   65.06    2.21
  -1   2   9  450.02    9.70
   1  -2   9  453.34    9.62
   1   2  -9  450.15    7.35
   1   2  -9  488.26    8.93
   1  -2   9  432.25    9.48
   1  -2   9  405.38    7.50
   1  -2   9  417.00    7.70
   1   2  -9  486.47    9.57
   1   2  -9  486.95    6.69
  -1  -2  -9  437.60    6.32
  -1   2   9  452.50    6.96
  -1   2   9  428.03    6.45
  -1  -2  -9  459.31    6.67
  -1  -2  -9  423.61    6.41
  -1  -2  -9  429.54    6.60
  -1   2   9  441.78    6.77
   1   2  -9  477.29    6.87
  -1   2   9  451.88    6.79
   1   2  -9  474.58    6.84
  -1   2   9  415.92    6.12
   1  -2   9  422.12    6.25
   1   2  -9  470.14    6.83
   1   2  -9  463.49    5.88
   1  -2   9  428.06    6.40
  -1   2   9  402.77    5.66
   1   2  -9  482.98    6.32
   1   2  -9  451.11    5.73
   1   2  -9  482.28    5.98
   1  -2   9  432.66    6.46
   1   2  -9  444.27    5.36
   1   2  -8  128.65    2.86
  -1   2   8  168.33    3.07
   1  -2   8  126.97    2.82
  -1  -2  -8  125.82    2.29
   1  -2   8  131.59    3.88
   1  -2   8  132.01    4.78
   1   2  -8  120.48    3.41
   1   2  -8  128.27    2.76
  -1   2   8  179.24    5.47
   1   2  -8  132.80    4.22
   1  -2   8  132.39    4.78
  -1   2   8  161.80    2.75
   1  -2   8  132.87    2.97
   1   2  -8  126.35    2.78
   1   2  -8  119.60    2.46
   1  -2   7   54.90    1.69
   1   2  -7   60.97    1.80
  -1   2   7   47.72    1.66
  -1   2   7   44.66    1.49
  -1   2   7   40.43    1.42
   1  -2   7   59.54    2.49
   1   2  -7   61.57    2.69
   1  -2   7   60.08    3.08
  -1   2   7   46.93    2.76
   1   2  -7   60.84    1.79
   1   2  -7   58.05    1.52
  -1  -2  -7   84.04    2.02
  -1   2   7   43.85    1.33
   1  -2   7   73.84    1.99
  -1   2   6   21.46    1.12
   1  -2   6   41.14    1.31
  -1   2   6   20.56    0.95
   1   2  -6   20.88    1.04
  -1   2   6   20.91    1.15
  -1  -2  -6   35.79    1.45
  -1  -2  -6   39.66    1.52
  -1   2   6   20.77    1.21
  -1   2   6   19.79    0.87
  -1   2   6   23.25    1.94
   1   2  -6   21.01    1.60
   1   2  -6   22.68    1.93
   1  -2   6   44.05    2.40
   1  -2   6   41.55    2.11
   1   2  -6   19.45    1.06
  -1  -2  -6   38.67    1.29
   1   2  -6   21.24    1.09
   1  -2   6   43.63    1.43
  -1   2   6   19.47    0.83
  -1   2   5  908.46    8.97
   1   2  -5  872.82    8.83
  -1   2   5  859.32    8.94
  -1   2   5  904.47   10.06
  -1   2   5  919.91   11.97
   1  -2   5  952.31   12.18
  -1   2   5  837.73    8.71
   1   2  -5  875.45    8.93
   1  -2   5  922.20   11.77
   1  -2   5  917.41   11.28
   1   2  -5  870.10   11.80
  -1   2   5  964.70   12.34
   1   2  -5  857.86   11.60
  -1  -2  -5  930.45    8.96
   1   2  -5  862.16    8.87
   1   2  -5  860.96    8.92
   1  -2   5  873.81    8.93
  -1  -2  -5  888.09    8.83
  -1   2   4  160.81    2.26
  -1  -2  -4  183.37    3.49
  -1   2   4  173.92    3.46
   1  -2   4  167.29    3.88
   1  -2   4  174.69    4.23
   1   2  -4  170.76    2.62
   1  -2   4  176.68    3.98
   1   2  -4  164.56    4.03
   1  -2   4  177.34    4.11
   1   2  -4  176.95    4.23
   1  -2   4  168.11    2.51
  -1   2   3  456.50    6.32
   1   2  -3  473.65    6.55
   1   2  -3  459.35    6.98
   1   2  -3  450.32    4.94
   1  -2   3  430.31    5.88
  -1   2   3  457.07    6.72
   1  -2   3  446.23    7.03
   1  -2   3  447.97    6.62
   1  -2   3  462.40    6.70
   1   2  -2  535.52    6.67
  -1  -2  -2  520.83    6.71
  -1  -2  -2  500.79    5.54
   1  -2   2  511.62    7.03
   1   2  -2  525.52    7.22
   1   2  -2  523.22    7.29
   1  -2   2  524.75    7.20
   1  -2   2  518.26    6.62
  -1   2   2  530.56    6.84
   1  -2   1   86.73    1.83
  -1   2   1   87.27    1.88
   1   2  -1   79.36    2.05
  -1  -2  -1   81.84    2.26
  -1  -2  -1   90.28    1.91
   1   2  -1   80.49    2.46
   1  -2   1   85.61    2.28
   1  -2   1   89.28    2.42
   1   2  -1   80.78    2.46
  -1   2   1   80.21    2.08
   1  -2   0   71.01    2.11
  -1  -2   0   64.04    1.87
   1  -2   0   71.63    2.22
   1   2   0   64.41    1.49
  -1   2   0   65.64    2.07
   1   2   0   62.04    1.59
   1  -2   0   66.96    1.96
  -1  -2   0   65.17    1.83
   1   2   1   88.80    2.12
  -1  -2   1   81.69    2.26
   1  -2  -1   88.57    2.40
  -1   2  -1   79.46    2.35
   1  -2  -1   88.42    2.41
  -1  -2   1   81.36    2.28
   1  -2  -1   87.97    2.21
   1   2   1   85.88    2.16
   1  -2  -1   85.30    2.32
   1   2   1   88.86    2.52
   1   2   2  527.31    6.43
  -1  -2   2  529.41    6.73
  -1  -2   2  529.02    6.24
  -1   2  -2  516.95    7.09
   1  -2  -2  543.04    6.95
   1  -2  -2  540.20    6.73
   1   2   2  537.64    7.47
   1   2   2  539.24    7.44
   1  -2  -2  533.97    7.23
   1  -2  -2  548.77    7.18
   1   2   3  450.83    4.57
  -1  -2   3  463.68    6.14
   1  -2  -3  452.46    6.03
  -1   2  -3  459.79    6.32
   1  -2  -3  449.47    6.27
   1   2   3  528.02    7.52
   1   2   3  528.01    7.51
   1   2   3  517.34    7.41
  -1  -2   3  435.29    5.53
   1  -2  -3  449.54    6.83
   1  -2  -3  474.72    6.90
   1   2   3  499.05    5.07
  -1  -2   4  160.85    3.25
   1  -2  -4  180.29    3.33
  -1   2  -4  168.32    3.38
  -1   2  -4  166.16    3.85
   1   2   4  183.19    4.41
   1  -2  -4  176.41    4.17
  -1  -2   4  159.53    3.17
  -1  -2   4  162.95    3.29
   1   2   4  182.93    4.28
   1  -2  -4  186.87    4.23
   1  -2  -4  180.48    4.17
   1   2   4  186.14    4.43
   1   2   4  182.09    2.68
   1   2   4  174.28    2.56
   1   2   4  180.19    2.57
   1   2   5  929.96    9.10
  -1   2  -5  914.59    9.23
  -1   2  -5  886.60   10.07
  -1   2  -5  876.59   11.25
  -1   2  -5  899.61   10.10
  -1  -2   5  851.14   10.06
   1  -2  -5  909.09   10.01
   1   2   5  975.90   12.58
  -1  -2   5  838.65   10.62
   1   2   5  963.92   12.38
   1  -2  -5  914.88   12.11
   1   2   5  955.07   12.53
  -1  -2   5  862.59   10.48
   1   2   5  886.09    8.89
   1   2   5  931.45    9.11
   1  -2  -5  909.63    9.14
   1  -2  -5  910.55    9.15
   1  -2  -5  910.53    9.17
   1   2   6   37.53    1.27
  -1  -2   6   20.87    1.02
  -1  -2   6   21.33    1.17
  -1   2  -6   41.50    1.57
  -1  -2   6   22.09    1.25
   1  -2  -6   23.57    1.61
  -1   2  -6   41.53    1.51
  -1  -2   6   21.52    1.15
   1  -2  -6   22.39    1.17
   1   2   6   42.27    2.40
  -1  -2   6   21.98    1.23
   1  -2  -6   23.55    1.93
   1  -2  -6   23.69    1.90
  -1  -2   6   21.76    1.62
   1   2   6   44.37    2.56
  -1  -2   6   21.37    1.53
   1   2   6   38.57    1.18
   1   2   6   39.74    1.38
   1   2   6   38.92    1.30
   1  -2  -6   21.92    1.08
   1  -2  -6   21.53    1.10
   1  -2  -6   21.92    1.11
  -1  -2   7   60.13    1.71
   1   2   7   78.49    1.90
   1  -2  -7   42.86    2.20
   1  -2  -7   41.21    1.59
  -1  -2   7   58.55    2.01
  -1  -2   7   55.30    1.67
  -1  -2   7   54.28    1.62
   1  -2  -7   48.92    2.64
  -1  -2   7   59.69    2.19
   1   2   7   86.85    3.58
  -1  -2   7   61.04    2.69
  -1  -2   7   62.49    2.75
   1  -2  -7   42.82    1.54
   1   2   7   81.94    2.10
   1   2   7   85.24    2.00
  -1   2  -7   56.54    1.68
   1   2   7   81.75    1.80
   1  -2  -7   44.39    1.60
   1  -2  -7   46.06    1.60
   1   2   8  132.03    3.03
  -1  -2   8  118.81    2.60
   1  -2  -8  173.42    3.22
  -1   2  -8  128.94    2.76
   1  -2  -8  175.73    3.26
   1   2   8  130.89    2.76
  -1   2  -8  126.00    2.78
  -1  -2   8  132.01    2.99
   1   2   8  131.57    2.97
   1   2   8  135.35    5.02
   1   2   8  133.24    5.01
   1   2   8  141.14    4.78
   1  -2  -8  185.32    5.16
  -1  -2   8  123.84    3.54
  -1  -2   8  119.03    2.99
   1  -2  -8  145.01    2.96
   1  -2  -8  180.52    4.52
   1  -2  -9  436.06    8.84
   1   2   9  444.40    9.80
   1   2   9  440.41    9.25
   1   2   9  433.19    9.98
  -1  -2   9  447.08    7.70
   1  -2  -9  442.38    6.54
  -1  -2   9  481.95    6.95
  -1  -2   9  503.35    6.92
   1   2   9  443.62    6.61
   1  -2  -9  442.67    6.51
   1  -2  -9  430.57    6.56
   1   2   9  421.55    6.28
  -1  -2   9  486.80    6.60
   1  -2  -9  430.18    6.19
  -1  -2   9  460.70    5.91
   1   2   9  412.92    6.39
  -1   2  -9  419.87    6.46
  -1  -2   9  461.81    6.41
   1   2   9  429.05    6.43
  -1   2  -9  409.29    6.10
   1  -2  -9  412.12    6.43
   1  -2  -9  424.44    5.86
   1  -2 -10   69.36    3.55
   1   2  10   55.75    3.66
   1   2  10   56.32    3.81
   1   2  10   57.96    3.52
   1   2  10   54.29    2.27
  -1  -2  10   52.38    2.32
  -1  -2  10   50.59    2.22
   1  -2 -10   57.00    2.31
   1  -2 -10   60.90    2.41
  -1   2 -10   54.31    1.97
   1   2  10   51.63    2.27
   1  -2 -10   62.47    2.36
   1   2  10   54.95    2.18
  -1  -2  10   54.41    2.17
   1  -2 -10   63.85    2.21
   1   2  10   56.13    2.07
   1  -2 -10   62.65    1.74
   1  -2 -10   64.47    1.95
  -1  -2  10   52.64    1.80
  -1   2 -10   57.23    2.29
   1   2  10   52.29    2.16
  -1   2 -10   52.79    2.17
  -1   2 -10   54.55    2.30
  -1   2 -10   52.61    2.13
   1  -2 -10   62.25    2.07
   1   2  10   56.76    2.20
  -1   2 -10   55.74    2.10
   1  -2 -10   59.04    1.98
   1   2  10   56.52    2.25
   1  -2 -10   58.82    2.32
   1   2  11    6.66    1.67
   1   2  11    6.25    2.03
   1  -2 -11   10.84    0.84
   1   2  11    7.68    1.22
  -1  -2  11   10.58    1.33
  -1  -2  11   11.38    1.38
   1  -2 -11    9.82    1.28
  -1   2 -11    9.13    1.00
   1  -2 -11   10.59    1.33
  -1  -2  11   10.41    1.18
  -1   2 -11    8.42    1.09
   1  -2 -11   10.89    1.32
   1   2  11    5.80    1.15
   1  -2 -11   10.80    0.87
   1  -2 -11   11.37    1.02
  -1  -2  11   11.50    0.97
   1   2  11    7.16    1.09
  -1  -2  11   12.73    1.33
  -1   2 -11    9.21    1.24
  -1   2 -11    9.15    1.31
   1   2  11    7.04    1.16
  -1   2 -11    9.62    1.26
  -1  -2  11   12.24    1.41
   1   2  11    7.54    1.16
   1  -2 -11    9.71    1.29
   1  -2 -11   11.27    1.13
   1   2  11    7.49    1.22
  -1   2 -11   10.66    1.26
  -1   2 -11    9.91    1.23
   1   2  12   69.83    4.01
   1   2  12   68.72    4.63
   1  -2 -12   48.78    2.38
   1   2  12   61.70    2.75
  -1  -2  12   55.49    2.45
   1  -2 -12   47.59    2.20
  -1  -2  12   59.73    2.74
   1  -2 -12   51.57    2.54
  -1  -2  12   58.94    2.45
   1   2  12   63.15    2.77
   1  -2 -12   51.81    2.45
  -1   2 -12   61.82    2.32
  -1  -2  12   65.23    2.55
   1  -2 -12   52.20    1.91
   1   2  12   71.63    2.58
   1  -2 -12   54.92    2.34
  -1   2 -12   60.19    2.47
  -1  -2  12   62.36    2.65
   1   2  12   66.14    2.70
  -1   2 -12   62.00    2.65
  -1  -2  12   59.91    2.63
  -1   2 -12   65.22    2.66
  -1   2 -12   68.28    2.51
   1   2  12   70.58    2.82
   1  -2 -12   53.56    2.10
   1   2  12   69.93    2.70
   1   2  13  358.09    9.12
   1   2  13  395.57   11.11
  -1  -2  13  440.85    7.77
  -1  -2  13  405.33    7.04
   1  -2 -13  384.69    6.43
   1  -2 -13  369.77    6.49
   1   2  13  389.31    7.21
  -1  -2  13  447.74    7.89
   1  -2 -13  399.65    7.13
  -1  -2  13  428.11    7.03
   1  -2 -13  397.12    7.26
   1   2  13  408.39    7.40
   1  -2 -13  399.43    7.19
  -1   2 -13  368.87    6.27
  -1  -2  13  450.62    7.14
   1   2  13  400.18    6.17
   1  -2 -13  412.20    6.76
   1  -2 -13  381.25    5.74
   1   2  13  404.50    6.75
  -1   2 -13  336.57    6.33
  -1  -2  13  441.37    7.42
   1   2  13  393.18    7.15
  -1   2 -13  365.92    6.76
  -1  -2  13  437.90    7.44
  -1   2 -13  386.98    6.54
   1   2  13  405.99    7.03
  -1   2 -13  363.36    6.81
   1  -2 -13  399.61    6.23
   1  -2 -14   52.84    2.54
  -1  -2  14   49.05    2.70
   1  -2 -14   46.33    2.09
   1   2  14   42.09    2.34
   1  -2 -14   48.69    2.35
  -1  -2  14   49.33    2.62
   1  -2 -14   45.70    2.19
  -1  -2  14   44.35    2.29
   1   2  14   42.03    2.43
   1  -2 -14   49.90    2.50
  -1  -2  14   47.68    2.31
   1  -2 -14   51.36    2.62
   1   2  14   43.44    2.15
   1   2  14   39.02    1.74
   1  -2 -14   43.45    1.69
   1  -2 -14   47.40    2.24
  -1   2 -14   34.81    2.08
   1   2  14   41.25    2.37
  -1  -2  14   44.42    2.37
  -1   2 -14   33.86    1.90
   1   2  14   42.12    3.91
  -1   2 -14   36.87    2.16
   1   2  14   42.35    2.30
  -1   2 -14   37.45    1.99
   1  -2 -15  185.61    3.95
   1  -2 -15  204.39    4.87
   1  -2 -15  199.33    4.45
   1  -2 -15  185.89    4.23
   1   2  15  201.84    4.79
  -1  -2  15  189.75    4.42
   1   2  15  216.32    5.16
   1  -2 -15  209.27    5.02
   1  -2 -15  203.77    4.40
  -1  -2  15  204.54    4.83
  -1   2 -15  197.48    4.55
  -1   2 -15  208.50    4.86
  -1   2 -15  217.05    4.48
   1   2  15  200.33    7.67
   1  -2 -16   38.90    1.83
  -1  -2  16   34.04    2.10
   1  -2 -16   37.11    1.82
   1   2  16   49.47    2.25
   1   2  16   51.51    2.30
  -1  -2  16   36.43    1.86
  -1   2 -16   43.39    2.07
   1  -2 -16   41.79    2.26
   1   2  16   51.98    2.44
   1  -2 -16   42.16    1.93
  -1  -2  16   35.85    2.01
  -1  -2  16   37.34    2.08
  -1   2 -16   46.93    1.95
   1  -2 -16   38.61    1.60
  -1   2 -16   43.83    2.17
   1  -2 -17   31.90    1.48
   1  -2 -17   33.03    1.50
  -1  -2  17   35.95    1.90
   1   2  17   32.09    1.71
   1   2  17   29.83    1.58
   1  -2 -17   36.48    1.95
   1  -2 -17   36.59    1.84
  -1   2 -17   35.55    1.70
   1   2  17   32.89    1.90
   1  -2 -17   36.87    1.64
   1   2  17   32.92    1.87
  -1  -2  17   37.38    1.86
  -1   2 -17   35.38    1.80
  -1   2 -17   37.82    1.58
   1   2  18    3.17    0.91
   1   2  18    2.56    0.90
  -1   2 -18    3.72    0.79
  -1   2 -18    3.03    0.80
  -1   2 -18    3.26    0.74
   1  -2 -18    3.25    0.84
  -1  -2  18    2.62    0.81
  -1  -2  18    2.33    0.84
   1   2  18    2.16    0.74
   1   2  19   14.51    0.96
  -1   2 -19   13.13    0.78
   1  -2 -19   15.45    0.89
  -1  -2  19   16.83    0.87
   1  -2 -19   15.00    0.86
  -1  -2  19   13.89    0.93
   1  -3  18    2.76    0.63
  -1   3  18    4.20    0.86
   1  -3  18    3.64    0.88
  -1   3  18    3.77    0.77
  -1  -3 -18    3.98    0.79
  -1   3  18    3.73    0.86
   1  -3  18    4.51    0.75
   1   3 -18    4.31    0.85
  -1  -3 -17    4.26    0.91
  -1  -3 -17    2.83    0.68
   1  -3  17    3.76    0.88
  -1   3  17    3.70    0.94
   1  -3  17    4.24    1.15
  -1   3  17    4.01    1.05
   1   3 -17    3.14    0.99
   1  -3  16   36.30    2.17
  -1  -3 -16   34.84    1.94
  -1   3  16   44.05    2.24
   1  -3  16   36.77    2.01
  -1  -3 -16   33.47    1.59
  -1  -3 -16   36.45    1.92
   1  -3  16   34.22    1.85
   1   3 -16   35.62    1.68
   1  -3  16   40.24    2.03
   1   3 -16   38.02    1.74
  -1   3  16   43.74    2.14
   1  -3  16   39.54    2.04
   1   3 -16   40.77    2.07
   1   3 -16   42.76    1.89
   1  -3  15   28.48    2.13
  -1   3  15   25.07    1.98
  -1  -3 -15   25.92    1.61
   1  -3  15   23.36    1.83
  -1  -3 -15   23.01    1.34
  -1   3  15   23.85    1.63
   1   3 -15   25.12    1.61
  -1  -3 -15   25.08    1.88
  -1   3  15   23.12    1.92
  -1  -3 -15   26.68    1.64
   1  -3  15   23.37    1.76
   1  -3  15   23.66    1.40
   1   3 -15   27.71    1.73
  -1   3  15   26.15    1.91
   1  -3  15   26.95    1.92
   1   3 -15   26.49    1.92
   1   3 -15   28.54    1.76
  -1   3  14   17.44    1.55
   1   3 -14   15.90    1.22
  -1  -3 -14   32.04    1.83
   1  -3  14   22.68    1.93
  -1   3  14   18.67    1.78
  -1  -3 -14   31.16    2.08
  -1  -3 -14   31.09    1.84
   1   3 -14   18.41    1.54
  -1   3  14   19.21    1.85
   1  -3  14   21.76    1.55
  -1   3  14   17.67    1.76
   1   3 -14   18.96    1.61
   1   3 -14   17.57    1.77
   1  -3  14   24.21    1.93
   1   3 -14   18.56    1.57
   1   3 -14   21.10    1.86
   1  -3  13    0.72    1.25
  -1  -3 -13    2.40    0.98
  -1   3  13    5.77    1.20
   1   3 -13    6.77    1.00
  -1   3  13    6.22    1.13
   1  -3  13    1.55    1.16
  -1   3  13    6.09    1.42
  -1  -3 -13    3.26    1.05
  -1  -3 -13    2.61    1.18
   1   3 -13    6.71    1.14
  -1   3  13    6.10    1.35
   1  -3  13    1.54    0.98
  -1   3  13    5.44    1.31
   1  -3  13    1.39    1.16
   1   3 -13    7.87    1.40
  -1   3  13    5.90    1.06
   1   3 -13    7.43    1.37
   1   3 -13    7.25    1.29
   1  -3  12   71.47    4.48
   1  -3  12   65.72    4.45
   1  -3  12   69.98    4.09
   1   3 -12   95.52    4.99
   1   3 -12   94.76    2.72
  -1   3  12   76.48    3.10
  -1   3  12   73.11    2.76
  -1   3  12   74.03    2.91
   1  -3  12   73.56    2.64
   1  -3  12   78.67    3.12
  -1  -3 -12   77.64    2.80
  -1  -3 -12   86.86    2.94
  -1  -3 -12   84.72    3.07
  -1   3  12   77.16    3.10
   1   3 -12   91.92    2.47
   1  -3  12   78.55    3.03
  -1  -3 -12   85.89    2.91
  -1   3  12   73.98    3.02
   1  -3  12   72.50    2.93
   1   3 -12   97.32    3.35
  -1   3  12   72.97    2.55
   1   3 -12  103.47    3.23
   1  -3  12   71.48    2.71
   1  -3  11    2.72    1.66
  -1   3  11    6.99    2.08
   1  -3  11    2.62    1.44
   1  -3  11    2.36    1.55
   1  -3  11    3.03    1.39
   1  -3  11    2.57    1.64
   1   3 -11    4.05    1.63
  -1   3  11    6.97    1.13
  -1  -3 -11    7.73    1.21
   1  -3  11    3.11    0.96
  -1  -3 -11    6.92    1.15
  -1   3  11    7.05    1.28
  -1  -3 -11    7.96    1.13
  -1   3  11    7.38    1.19
   1   3 -11    6.69    1.19
   1  -3  11    3.69    1.20
  -1   3  11    7.35    1.31
  -1  -3 -11    8.11    1.27
  -1  -3 -11    8.40    1.19
   1   3 -11    5.96    0.80
   1  -3  11    3.15    1.14
   1   3 -11    5.32    0.84
   1   3 -11    5.78    1.15
  -1   3  11    5.85    1.20
   1   3 -11    6.34    1.23
   1   3 -11    6.07    1.25
  -1   3  11    6.23    1.00
   1   3 -11    5.30    1.21
   1   3 -11    5.41    1.11
   1   3 -11    5.22    1.12
   1  -3  10   72.78    4.33
  -1   3  10   86.48    4.76
   1  -3  10   74.58    4.20
   1  -3  10   75.73    4.26
   1  -3  10   76.84    4.02
   1  -3  10   70.31    2.51
  -1  -3 -10   85.06    2.68
  -1  -3 -10   79.58    2.62
  -1   3  10   77.48    2.79
  -1   3  10   83.27    2.95
  -1  -3 -10   87.06    2.78
   1   3 -10   79.29    2.78
  -1   3  10   77.83    2.69
  -1   3  10   82.01    2.91
  -1  -3 -10   83.42    2.84
   1   3 -10   81.66    2.62
   1   3 -10   82.53    2.28
   1   3 -10   83.61    2.38
  -1  -3 -10   84.15    2.64
   1  -3  10   75.04    2.71
   1   3 -10   85.39    2.94
  -1   3  10   83.00    2.88
  -1   3  10   78.62    2.48
   1   3 -10   82.69    2.92
   1   3 -10   82.98    2.65
   1  -3  10   69.26    2.28
   1  -3   9   10.79    1.97
   1   3  -9   13.22    1.61
   1  -3   9   10.52    1.91
  -1   3   9   22.81    2.64
  -1   3   9   21.76    2.53
   1  -3   9    9.08    1.84
   1   3  -9   11.50    1.27
   1  -3   9    8.96    1.10
  -1  -3  -9    8.34    1.11
  -1  -3  -9    7.84    1.04
  -1   3   9   20.17    1.51
  -1   3   9   18.20    1.46
  -1   3   9   18.18    1.39
  -1  -3  -9    8.29    1.07
  -1   3   9   19.42    1.47
  -1  -3  -9    8.75    1.11
   1  -3   9    8.21    1.16
   1  -3   9    9.74    1.79
   1   3  -9   14.36    1.03
   1  -3   9    9.79    1.24
   1   3  -9   13.59    1.22
   1   3  -9   14.77    1.10
  -1   3   9   20.76    1.28
   1   3  -9   12.49    1.19
   1  -3   9    7.72    0.93
   1   3  -9   13.10    1.33
  -1   3   9   21.23    1.26
   1   3  -8   69.33    2.38
  -1   3   8   64.80    2.30
  -1   3   8   64.62    2.36
  -1  -3  -8   88.81    2.50
  -1  -3  -8   92.48    2.57
  -1  -3  -8   97.97    2.66
  -1   3   8   67.19    2.35
   1  -3   8   58.23    2.67
   1   3  -8   69.78    3.63
   1   3  -8   68.17    2.39
  -1   3   8   61.42    1.86
   1  -3   8   62.39    2.01
  -1   3   8   68.51    3.85
   1   3  -8   65.23    2.90
   1  -3   8   64.65    3.68
   1  -3   8   63.71    3.52
  -1   3   8   65.63    3.80
   1   3  -8   67.34    2.17
  -1  -3  -8   86.17    2.29
   1   3  -8   69.94    2.18
   1   3  -8   68.63    1.99
   1   3  -8   64.57    1.81
  -1   3   8   55.89    1.51
   1   3  -8   67.97    2.03
   1  -3   8   61.03    2.22
  -1   3   7   51.31    2.13
   1   3  -7   47.92    2.94
  -1   3   7   52.48    2.07
   1  -3   7   37.84    1.45
  -1   3   7   50.38    1.52
  -1   3   7   54.92    1.81
   1   3  -7   44.19    2.29
   1  -3   7   39.18    2.62
   1  -3   7   40.52    2.77
  -1   3   7   54.18    3.22
   1   3  -7   47.92    1.73
   1   3  -7   46.33    1.57
   1   3  -7   48.98    1.74
  -1   3   7   48.84    1.25
   1   3  -7   46.68    1.65
   1  -3   7   40.53    1.71
   1   3  -7   45.14    1.49
  -1  -3  -7   33.41    1.47
  -1   3   6   21.43    1.53
   1   3  -6   22.48    2.12
  -1   3   6   18.62    0.89
   1  -3   6   25.13    1.09
  -1   3   6   20.53    1.10
   1   3  -6   23.31    1.64
   1  -3   6   25.17    2.12
   1  -3   6   26.39    2.33
   1   3  -6   25.34    1.99
   1  -3   6   26.62    2.05
   1   3  -6   22.42    1.08
   1  -3   6   25.69    1.31
   1   3  -6   22.63    1.15
   1   3  -6   23.26    1.18
   1   3  -6   22.45    1.16
  -1  -3  -6   14.18    0.99
   1   3  -6   23.20    1.22
  -1  -3  -6   13.69    0.95
  -1  -3  -5  115.51    3.10
   1   3  -5  133.50    4.10
  -1   3   5  132.29    3.55
  -1   3   5  123.48    2.33
   1   3  -5  133.51    4.15
   1  -3   5  118.75    4.20
   1  -3   5  125.83    4.09
   1  -3   5  122.84    3.97
   1   3  -5  133.32    3.97
   1   3  -5  125.69    2.47
   1   3  -5  130.92    2.47
  -1  -3  -5  111.62    2.40
   1  -3   5  116.17    2.46
  -1  -3  -5  113.86    2.26
   1   3  -5  126.10    2.48
   1   3  -5  127.51    2.50
   1   3  -5  127.11    2.38
   1   3  -4  458.74    7.38
   1  -3   4  477.77    8.22
   1  -3   4  452.76    7.86
   1   3  -4  469.87    7.79
  -1   3   4  496.33    8.12
  -1  -3  -4  430.50    5.28
   1  -3   4  478.40    7.92
   1  -3   4  466.50    7.78
  -1  -3  -4  448.38    6.77
   1   3  -4  456.55    7.65
  -1  -3  -4  438.64    5.26
   1   3  -4  437.60    5.30
   1   3  -4  435.42    5.22
   1   3  -4  441.52    5.29
  -1  -3  -4  456.90    5.45
   1  -3   4  436.91    5.33
   1  -3   3  153.82    4.09
   1  -3   3  152.22    4.04
   1   3  -3  154.01    3.97
   1  -3   3  144.21    3.60
  -1   3   3  156.51    4.00
   1  -3   3  152.12    4.23
  -1  -3  -3  153.86    2.84
   1   3  -3  150.98    3.42
   1   3  -3  153.37    3.85
  -1  -3  -3  147.36    3.57
   1   3  -3  148.48    2.45
   1   3  -3  151.24    2.57
   1   3  -3  154.00    2.58
  -1   3   2   62.48    2.41
  -1  -3  -2   69.35    1.97
   1  -3   2   73.11    2.54
   1  -3   2   74.13    2.73
   1   3  -2   64.43    2.55
   1  -3   2   78.30    2.79
   1  -3   2   70.79    2.74
  -1   3   2   59.84    1.72
   1   3  -2   61.79    2.03
   1  -3   2   76.51    2.92
   1  -3   2   73.19    1.69
   1   3  -2   61.24    2.33
   1   3  -2   61.35    1.52
   1   3  -2   60.02    1.52
   1   3  -2   61.65    1.54
  -1  -3  -2   67.83    1.61
   1  -3   1  206.19    4.43
  -1  -3  -1  191.85    3.68
   1  -3   1  213.36    4.40
  -1   3   1  198.66    4.09
   1  -3   1  215.06    4.75
   1   3  -1  191.00    3.82
  -1   3   1  184.46    2.73
   1   3  -1  192.59    2.82
  -1  -3   0  333.80    3.85
  -1  -3   0  379.35    5.69
   1   3   0  366.66    6.37
   1  -3   0  350.80    5.99
   1  -3   0  336.01    5.49
  -1  -3   0  349.49    4.65
   1   3   0  377.56    6.12
  -1  -3   0  352.40    5.34
  -1   3   0  309.51    5.72
   1  -3   0  352.42    6.21
   1   3   0  357.59    4.16
   1  -3  -1  193.61    4.35
   1   3   1  193.25    4.18
  -1  -3   1  200.86    4.21
   1   3   1  186.83    3.94
   1  -3  -1  202.23    4.19
  -1  -3   1  206.67    4.44
  -1  -3   1  191.87    3.94
   1   3   1  189.62    2.84
  -1   3  -1  192.96    4.30
   1  -3  -1  205.55    4.49
   1   3   1  186.60    2.79
   1  -3  -2   63.60    2.48
   1   3   2   68.41    2.55
   1  -3  -2   61.89    2.47
  -1  -3   2   61.66    2.46
  -1   3  -2   68.26    2.60
   1   3   2   66.40    1.59
   1   3   2   66.86    1.59
  -1  -3   3  152.23    3.79
   1   3   3  136.77    2.53
   1  -3  -3  159.54    3.95
   1   3   3  146.60    2.90
  -1  -3   3  141.92    2.81
   1  -3  -3  150.40    2.58
  -1   3  -3  144.73    2.52
   1   3   3  157.81    4.40
   1  -3  -3  163.29    4.13
   1   3   3  153.28    4.22
  -1  -3   3  139.52    2.68
   1   3   3  150.82    4.01
   1   3   3  157.43    4.12
   1  -3  -3  155.44    4.02
   1   3   3  146.53    2.52
   1   3   3  146.21    2.51
   1   3   3  147.98    2.54
   1   3   4  450.28    5.99
  -1  -3   4  450.79    7.07
  -1  -3   4  419.96    6.18
  -1   3  -4  441.70    5.41
   1   3   4  444.52    5.44
   1  -3  -4  472.74    5.50
   1   3   4  455.31    7.86
  -1  -3   4  415.24    5.87
  -1  -3   4  426.57    6.03
   1   3   4  459.78    8.25
   1  -3  -4  509.02    8.16
   1  -3  -4  494.27    7.96
   1   3   4  471.85    7.82
   1   3   4  449.68    5.34
   1   3   4  432.63    5.32
   1   3   4  437.31    5.40
  -1  -3   4  439.71    5.49
  -1  -3   4  442.90    5.53
   1   3   5  114.71    2.75
  -1   3  -5  115.85    3.27
  -1  -3   5  131.78    3.54
   1  -3  -5  126.09    2.47
   1   3   5  110.78    2.42
  -1   3  -5  119.13    2.47
   1  -3  -5  122.73    3.98
  -1  -3   5  123.09    3.07
   1  -3  -5  135.59    4.18
   1   3   5  116.86    3.81
   1   3   5  117.70    4.21
   1   3   5  117.29    4.03
  -1  -3   5  121.97    3.16
   1   3   5  109.19    2.41
  -1  -3   5  123.65    2.58
   1  -3  -5  124.18    2.50
  -1  -3   5  119.65    2.27
   1   3   5  113.15    2.36
  -1  -3   5  124.42    2.63
  -1  -3   6   21.88    1.59
  -1   3  -6   22.86    0.86
  -1   3  -6   24.06    1.50
  -1   3  -6   24.24    1.26
   1  -3  -6   20.60    1.07
   1   3   6   14.68    1.01
   1   3   6   16.34    1.89
   1   3   6   17.55    2.07
  -1  -3   6   22.49    1.61
   1   3   6   16.73    1.95
   1   3   6   15.63    1.70
  -1  -3   6   21.18    1.52
  -1  -3   6   23.86    1.24
  -1  -3   6   23.22    1.28
   1   3   6   16.21    1.01
   1  -3  -6   21.19    1.17
  -1  -3   6   21.68    1.02
   1  -3  -6   22.15    1.18
   1   3   6   15.27    1.04
  -1   3  -7   36.49    1.77
  -1   3  -7   38.06    1.76
   1  -3  -7   54.25    2.44
  -1  -3   7   44.57    2.15
  -1  -3   7   42.71    1.40
   1   3   7   35.64    1.46
  -1  -3   7   45.87    1.72
   1  -3  -7   55.58    1.84
  -1  -3   7   48.50    1.86
   1  -3  -7   55.91    1.88
   1   3   7   37.03    1.59
   1  -3  -7   58.98    1.87
   1   3   7   35.88    1.52
  -1   3  -7   42.89    1.67
  -1  -3   7   45.54    2.33
   1  -3  -7   53.30    2.61
   1   3   7   36.92    2.65
  -1  -3   7   43.18    1.84
  -1  -3   7   46.16    2.42
   1   3   7   37.78    2.80
   1   3   8   95.21    4.51
  -1  -3   8   67.33    3.04
   1   3   8   93.02    4.17
   1  -3  -8   61.84    2.84
  -1  -3   8   65.20    3.11
   1  -3  -8   66.64    3.54
   1  -3  -8   63.23    2.76
  -1  -3   8   66.53    2.58
  -1  -3   8   72.90    2.46
  -1   3  -8   68.22    2.36
  -1  -3   8   72.95    2.41
   1  -3  -8   68.66    2.24
   1  -3  -8   67.02    2.34
   1  -3  -8   65.57    2.14
  -1  -3   8   64.47    2.09
  -1  -3   8   62.78    1.72
   1   3   8   90.24    2.51
   1   3   8   88.97    2.44
   1  -3  -8   64.45    2.12
  -1  -3   8   69.41    2.32
  -1   3  -8   61.33    2.10
  -1  -3   8   67.25    2.25
  -1   3  -8   64.10    2.15
  -1  -3   8   66.23    2.23
   1   3   8   86.44    2.50
   1   3   9   11.09    1.93
   1   3   9   11.39    2.09
   1   3   9   10.81    2.08
   1  -3  -9   18.99    1.68
   1  -3  -9   24.66    2.46
   1   3   9    9.66    1.59
  -1  -3   9   12.62    1.25
   1  -3  -9   21.13    1.47
   1  -3  -9   21.81    1.44
   1  -3  -9   22.08    1.59
   1   3   9    8.71    1.07
  -1  -3   9   14.12    1.15
   1  -3  -9   24.26    1.47
   1  -3  -9   23.97    1.50
   1   3   9   10.10    1.19
  -1   3  -9    9.30    1.15
   1   3   9    9.02    1.09
  -1  -3   9   12.97    1.26
  -1   3  -9    8.56    1.03
  -1   3  -9    9.28    1.13
  -1   3  -9    8.33    1.02
  -1   3  -9   10.64    1.17
   1  -3  -9   23.18    1.27
  -1   3  -9    9.30    1.16
  -1  -3   9   15.36    1.28
   1   3  10   80.35    4.29
   1   3  10   83.48    4.84
   1   3  10   79.15    3.70
   1   3  10   86.06    4.84
   1  -3 -10   80.99    2.76
  -1  -3  10   78.73    2.79
   1  -3 -10   85.66    2.82
   1   3  10   80.92    2.78
   1  -3 -10   81.62    2.87
   1   3  10   87.16    2.77
  -1  -3  10   81.64    2.47
   1  -3 -10   83.34    2.66
   1   3  10   82.67    2.47
   1   3  10   84.56    2.78
  -1   3 -10   71.99    2.55
  -1   3 -10   66.46    2.36
  -1  -3  10   83.49    2.83
  -1   3 -10   75.75    2.67
  -1   3 -10   75.46    2.49
  -1  -3  10   80.60    2.66
   1  -3 -10   81.15    2.34
  -1   3 -10   77.40    2.63
   1   3  10   81.50    2.63
   1   3  11    6.71    1.34
   1   3  11    7.73    2.25
   1   3  11    9.42    1.94
   1   3  11    8.54    2.14
   1  -3 -11    7.59    1.23
  -1  -3  11    6.31    1.28
   1  -3 -11    7.53    1.26
  -1  -3  11    5.03    1.24
   1  -3 -11    6.98    1.26
   1   3  11    7.96    1.24
  -1  -3  11    5.35    0.97
   1  -3 -11    6.18    1.16
   1  -3 -11    6.64    0.83
  -1  -3  11    5.09    0.92
  -1  -3  11    5.62    1.19
   1   3  11    7.62    1.06
   1  -3 -11    5.90    1.16
  -1   3 -11    3.39    1.04
  -1   3 -11    2.85    1.07
   1   3  11    7.75    1.23
  -1   3 -11    3.66    1.07
   1   3  11    7.72    1.19
   1  -3 -11    6.33    0.92
   1   3  12   83.63    2.99
  -1  -3  12   93.69    3.24
  -1  -3  12   99.10    3.55
   1  -3 -12   77.33    2.99
   1  -3 -12   76.46    2.79
  -1  -3  12   94.28    2.90
   1  -3 -12   74.78    3.05
  -1   3 -12   70.10    2.34
   1  -3 -12   77.88    2.92
   1   3  12   85.49    3.18
   1  -3 -12   68.79    2.07
   1   3  12   83.42    2.68
  -1  -3  12  101.98    3.29
  -1   3 -12   77.09    2.98
  -1   3 -12   76.08    2.86
  -1   3 -12   71.38    2.76
   1   3  12   80.70    5.11
  -1   3 -12   75.84    2.89
   1   3  12   82.43    2.90
   1  -3 -12   73.40    2.35
  -1  -3  13    7.19    1.13
   1  -3 -13    6.03    1.42
   1   3  13    3.36    1.18
   1   3  13    3.29    0.95
   1  -3 -13    6.37    1.25
  -1   3 -13    1.54    1.01
  -1   3 -13    2.12    1.17
  -1  -3  13    8.18    1.26
   1   3  13    4.05    1.32
  -1  -3  13    7.99    1.51
   1  -3 -13    7.20    1.28
   1  -3 -13    7.53    1.28
   1   3  13    3.55    1.11
   1  -3 -13    6.82    1.31
  -1  -3  13    8.02    1.32
   1  -3 -13    5.98    0.93
  -1   3 -13    2.03    1.10
   1   3  13    3.72    1.09
   1   3  14   28.34    3.38
   1   3  14   29.39    2.12
  -1  -3  14   18.29    1.90
   1  -3 -14   18.26    1.54
   1  -3 -14   20.54    1.75
  -1   3 -14   22.81    1.79
   1   3  14   30.56    1.94
  -1  -3  14   18.03    1.63
  -1  -3  14   19.11    1.84
   1  -3 -14   19.73    1.77
   1  -3 -14   20.23    1.81
  -1  -3  14   16.94    1.40
   1   3  14   33.29    2.10
   1  -3 -14   20.48    1.58
   1   3  14   28.90    1.68
  -1   3 -14   22.92    1.63
  -1  -3  14   19.59    1.67
  -1   3 -14   24.66    1.86
  -1  -3  14   18.75    1.76
   1   3  14   31.37    1.93
  -1   3 -14   22.97    1.82
  -1   3 -14   24.92    1.75
  -1   3 -15   25.46    1.84
  -1  -3  15   24.45    2.01
   1  -3 -15   22.83    1.54
  -1  -3  15   25.88    1.98
   1   3  15   26.38    1.79
   1   3  15   26.44    1.93
   1  -3 -15   24.94    1.73
  -1  -3  15   24.33    1.49
   1  -3 -15   24.95    1.89
   1  -3 -15   26.62    1.84
   1   3  15   25.49    1.86
   1  -3 -15   27.15    1.68
  -1  -3  15   25.07    1.77
   1   3  15   28.32    2.04
  -1   3 -15   24.28    1.75
   1   3  15   27.72    3.21
  -1   3 -15   27.15    1.69
  -1   3 -15   27.20    1.83
  -1   3 -16   33.69    1.75
   1  -3 -16   44.92    2.06
   1   3  16   32.70    1.95
   1  -3 -16   45.07    1.93
   1   3  16   34.75    2.01
  -1  -3  16   36.89    1.88
  -1  -3  16   33.05    1.59
   1   3  16   33.01    1.91
   1   3  16   32.54    1.80
   1  -3 -16   40.92    1.90
  -1  -3  16   35.51    2.09
  -1   3 -16   35.53    1.92
  -1   3 -16   39.23    1.81
  -1   3 -16   35.74    1.90
  -1  -3  17    2.71    0.99
   1   3  17    3.45    0.87
   1  -3 -17    3.00    0.79
   1   3  17    3.35    0.88
  -1  -3  17    3.25    1.00
  -1   3 -17    3.38    0.95
  -1   3 -17    3.49    0.80
   1  -3 -17    3.43    0.87
   1   3  17    4.09    0.99
   1  -3 -17    3.00    0.81
   1   3  17    3.62    1.04
  -1  -3  17    2.23    0.91
  -1   3 -17    2.82    0.90
   1   3  18    4.14    0.87
  -1   3 -18    3.39    0.65
  -1   3 -18    2.74    0.55
   1  -3 -18    4.28    0.78
  -1   3 -18    3.70    0.77
  -1  -3  18    4.66    0.81
  -1  -3  18    4.38    0.83
  -1   3 -18    3.26    0.76
   1   4 -18    4.75    0.66
  -1  -4 -18    2.73    0.63
   1  -4  18    2.86    0.74
   1  -4  18    2.99    0.60
  -1   4  18    3.91    0.69
   1   4 -18    4.92    0.66
   1  -4  18    3.70    0.63
   1   4 -18    4.97    0.72
  -1   4  17   11.34    1.11
  -1  -4 -17    7.18    0.96
   1  -4  17    9.02    1.03
  -1   4  17   10.69    1.08
  -1   4  17   10.60    1.09
   1  -4  17   11.15    1.20
   1   4 -17    8.25    0.96
  -1  -4 -17    7.10    0.98
   1   4 -17    9.55    1.06
  -1   4  16   23.96    1.63
   1  -4  16   23.31    1.74
   1  -4  16   21.90    1.58
  -1  -4 -16   19.39    1.47
  -1   4  16   23.46    1.60
  -1  -4 -16   18.15    1.38
  -1  -4 -16   18.60    1.25
   1  -4  16   19.49    1.27
  -1  -4 -16   17.38    1.25
   1  -4  16   22.60    1.56
   1   4 -16   19.17    1.33
  -1   4  16   21.36    1.54
  -1  -4 -16   18.54    1.25
   1  -4  16   21.59    1.53
   1   4 -16   20.42    1.54
   1   4 -16   18.89    1.33
  -1   4  15   34.97    2.08
   1  -4  15   39.45    2.20
  -1  -4 -15   38.49    1.73
  -1  -4 -15   41.42    2.11
  -1   4  15   32.69    1.83
   1  -4  15   41.93    2.30
   1  -4  15   37.03    1.87
  -1  -4 -15   42.74    2.12
  -1  -4 -15   40.41    1.91
   1  -4  15   36.43    1.67
   1  -4  15   40.47    2.09
  -1  -4 -15   44.55    1.94
  -1   4  15   33.42    2.02
  -1   4  15   30.87    1.66
   1   4 -15   35.13    1.87
   1  -4  15   41.72    2.16
   1   4 -15   36.81    1.86
   1   4 -15   37.68    2.06
  -1  -4 -14   11.16    1.37
  -1   4  14   18.80    1.69
   1  -4  14   11.99    1.56
   1   4 -14   10.90    1.12
  -1  -4 -14   12.21    1.48
  -1  -4 -14   12.37    1.39
   1  -4  14   12.63    1.49
   1  -4  14   13.20    1.31
  -1  -4 -14   12.95    1.30
   1   4 -14   12.21    1.48
   1  -4  14   12.60    1.56
   1   4 -14   12.76    1.36
   1   4 -14   13.13    1.53
   1   4 -14   12.67    1.35
  -1  -4 -13  205.93    4.80
   1   4 -13  172.85    3.94
  -1   4  13  183.45    4.83
   1  -4  13  193.89    4.94
  -1  -4 -13  213.16    4.72
  -1   4  13  183.29    4.64
   1  -4  13  169.94    3.62
   1  -4  13  193.20    4.48
   1  -4  13  192.78    4.73
  -1  -4 -13  215.92    4.54
   1  -4  13  194.20    4.83
  -1   4  13  165.35    3.68
   1   4 -13  180.46    4.31
   1   4 -13  181.47    4.32
  -1   4  12   28.69    3.42
   1  -4  12   33.09    2.84
   1  -4  12   31.80    3.18
  -1   4  12   30.95    2.16
  -1   4  12   30.03    2.06
   1  -4  12   34.53    2.00
   1  -4  12   37.36    2.32
   1   4 -12   36.06    2.16
  -1  -4 -12   36.86    2.13
  -1  -4 -12   39.06    2.20
  -1   4  12   31.62    2.18
  -1  -4 -12   41.50    2.08
   1  -4  12   40.91    2.33
   1  -4  12   36.15    2.23
   1   4 -12   38.36    2.07
   1  -4  12   34.36    1.79
   1  -4  12   38.98    2.14
   1   4 -12   37.98    2.02
  -1   4  12   28.82    1.64
   1  -4  11  156.91    6.27
   1  -4  11  165.25    6.51
   1  -4  11  154.85    5.79
  -1   4  11  168.95    7.26
  -1  -4 -11  164.95    4.24
  -1   4  11  160.56    4.40
   1   4 -11  159.25    4.35
  -1   4  11  169.56    4.52
   1  -4  11  153.00    4.04
  -1   4  11  172.62    4.51
  -1  -4 -11  162.20    4.24
   1  -4  11  150.90    5.79
  -1  -4 -11  172.02    3.98
   1  -4  11  170.94    4.38
   1   4 -11  171.23    4.44
   1  -4  11  158.97    3.79
   1  -4  11  167.38    4.19
   1   4 -11  172.35    4.50
  -1   4  11  153.52    3.73
   1   4 -11  175.56    4.12
   1   4 -11  169.22    4.04
  -1   4  10   13.52    2.37
   1  -4  10   13.21    2.21
   1  -4  10   13.75    2.19
   1   4 -10   13.62    2.28
   1  -4  10   13.47    2.13
  -1   4  10   13.08    1.49
  -1   4  10   12.92    1.50
  -1  -4 -10   12.84    1.42
   1   4 -10   16.84    1.60
   1  -4  10   14.51    1.46
  -1  -4 -10   12.65    1.36
  -1   4  10   14.01    1.55
  -1  -4 -10   12.68    1.38
   1   4 -10   14.67    1.01
   1   4 -10   14.05    1.22
   1   4 -10   14.79    1.38
   1  -4  10   15.62    1.55
   1   4 -10   14.58    1.50
   1   4 -10   13.63    1.22
  -1   4  10   12.22    1.24
   1   4 -10   13.71    1.35
   1   4 -10   14.14    1.54
   1  -4  10   13.74    1.24
   1   4 -10   14.69    1.41
   1  -4  10   16.35    1.51
   1  -4   9   40.49    3.13
  -1   4   9   42.27    3.48
   1  -4   9   42.07    3.19
   1   4  -9   29.52    2.88
   1  -4   9   36.71    2.98
   1   4  -9   25.74    1.74
  -1  -4  -9   27.90    1.72
  -1   4   9   36.18    2.04
   1  -4   9   34.02    1.88
  -1   4   9   34.72    2.03
  -1  -4  -9   28.71    1.77
  -1   4   9   37.96    2.07
   1   4  -9   31.72    1.71
   1  -4   9   40.24    2.02
   1   4  -9   30.29    1.58
   1   4  -9   29.71    1.39
   1   4  -9   30.36    1.54
  -1  -4  -9   28.59    1.41
  -1   4   9   35.48    1.61
   1   4  -9   30.23    1.84
   1   4  -9   27.49    1.53
   1   4  -9   30.90    1.93
   1  -4   9   36.42    1.79
  -1  -4  -9   27.67    1.26
   1  -4   9   42.58    2.09
   1   4  -9   31.67    1.68
   1   4  -9   30.69    1.67
   1  -4   8   42.18    3.05
   1   4  -8   49.13    2.39
  -1   4   8   67.57    4.07
   1  -4   8   39.58    2.30
   1   4  -8   58.46    3.58
  -1   4   8   73.72    2.64
  -1   4   8   73.19    2.60
   1   4  -8   64.53    2.45
  -1  -4  -8   49.71    2.09
  -1   4   8   64.49    2.51
  -1  -4  -8   48.49    1.85
   1   4  -8   55.34    1.83
   1   4  -8   59.88    2.09
   1  -4   8   43.06    2.03
   1   4  -8   59.97    2.17
   1   4  -8   57.61    1.98
  -1  -4  -8   48.66    1.77
   1   4  -8   56.56    2.13
  -1   4   8   62.57    2.08
   1   4  -8   59.44    2.13
  -1  -4  -8   48.27    1.65
   1   4  -8   56.06    2.38
   1  -4   8   42.59    1.89
   1   4  -8   56.57    2.09
   1  -4   7  137.93    5.33
   1   4  -7  125.46    3.70
  -1   4   7  151.79    4.30
   1  -4   7  148.85    5.39
   1   4  -7  138.48    5.13
   1   4  -7  141.11    3.50
  -1   4   7  163.33    3.72
  -1  -4  -7  155.61    3.53
  -1  -4  -7  154.43    3.43
  -1   4   7  166.82    3.68
  -1   4   7  157.86    3.66
   1   4  -7  131.94    3.18
  -1  -4  -7  150.57    2.91
   1   4  -7  135.15    3.45
   1   4  -7  138.50    3.09
   1   4  -7  134.36    2.91
   1   4  -7  137.93    3.02
   1   4  -7  136.32    3.13
  -1  -4  -7  159.37    3.25
   1   4  -7  141.01    3.12
  -1  -4  -7  151.52    3.12
   1  -4   7  148.22    3.35
  -1  -4  -6  108.49    2.41
   1  -4   6  104.23    2.45
   1   4  -6  107.78    2.51
  -1   4   6  114.79    3.82
   1  -4   6  110.28    4.55
   1   4  -6  107.10    4.33
   1  -4   6  109.00    4.67
   1  -4   6  109.76    4.37
   1   4  -6  110.36    4.02
   1  -4   6  108.20    4.44
   1   4  -6  100.32    3.15
  -1  -4  -6  110.19    2.48
   1   4  -6  109.37    2.62
  -1  -4  -6  108.71    2.60
   1   4  -6  109.54    2.57
   1  -4   6  106.79    2.68
   1   4  -6  108.58    2.50
   1   4  -6  109.57    2.57
  -1  -4  -5   59.50    1.71
  -1   4   5   40.95    1.40
   1   4  -5   49.54    1.60
   1  -4   5   58.04    1.75
  -1  -4  -5   60.58    2.57
  -1   4   5   45.84    2.60
   1  -4   5   64.75    3.39
   1   4  -5   50.22    2.87
   1   4  -5   50.48    2.60
   1   4  -5   51.51    2.89
  -1   4   5   45.94    2.92
   1  -4   5   61.62    3.42
   1  -4   5   62.53    3.26
  -1  -4  -5   60.49    1.68
   1   4  -5   49.91    1.67
   1  -4   5   59.35    1.86
   1   4  -5   49.02    1.74
   1   4  -5   49.20    1.68
  -1  -4  -5   62.62    1.90
  -1  -4  -5   62.75    1.73
   1  -4   4   25.17    1.21
   1   4  -4   49.40    1.46
   1  -4   4   27.11    1.41
  -1   4   4   28.67    1.52
   1   4  -4   53.45    2.73
  -1  -4  -4   38.47    2.15
   1  -4   4   27.47    2.29
  -1   4   4   29.57    2.30
   1   4  -4   52.33    2.48
   1  -4   4   26.35    2.21
   1   4  -4   53.93    2.70
   1  -4   4   25.62    2.28
  -1  -4  -4   40.74    1.62
  -1  -4  -4   38.85    1.32
   1   4  -4   50.01    1.57
   1   4  -4   53.75    1.66
   1   4  -4   52.56    1.69
  -1  -4  -4   38.13    1.51
  -1  -4  -4   38.87    1.26
  -1  -4  -4   40.40    1.40
   1  -4   4   25.47    1.20
   1  -4   3  406.41    5.30
   1   4  -3  327.46    4.34
   1   4  -3  343.52    6.79
   1  -4   3  310.92    4.08
  -1   4   3  358.67    5.12
   1   4  -3  352.74    6.90
   1  -4   3  445.92    8.13
   1  -4   3  408.42    7.87
  -1   4   3  389.32    7.47
  -1  -4  -3  405.39    5.98
   1   4  -3  354.40    7.19
   1   4  -3  344.68    6.36
   1  -4   3  435.47    7.81
   1   4  -3  341.08    4.87
  -1  -4  -3  381.92    4.68
   1  -4   3  391.72    4.78
  -1  -4  -3  370.27    4.50
   1   4  -3  360.83    4.88
  -1  -4  -3  388.30    5.11
  -1  -4  -2  676.05    7.53
   1  -4   2  659.54    7.50
   1   4  -2  655.41    8.25
   1  -4   2  716.46   11.04
   1   4  -2  640.13    9.95
   1  -4   2  707.98   10.70
  -1   4   2  667.61   10.03
   1  -4   2  673.32   10.10
   1   4  -2  623.58    9.42
   1  -4   2  696.02   10.53
  -1  -4  -2  691.70    8.95
   1   4  -2  646.60    7.36
   1   4  -2  634.24    7.34
  -1  -4  -2  660.86    7.56
   1   4  -2  602.53    7.28
  -1  -4  -2  649.10    6.93
  -1   4   2  669.06    7.36
  -1  -4  -1 1785.65   17.14
   1   4  -1 1886.05   18.22
   1  -4   1 1938.22   21.50
   1   4  -1 1939.73   20.50
   1  -4   1 1915.14   20.89
  -1  -4  -1 1857.11   19.39
  -1   4   1 1943.44   20.47
   1  -4   1 1909.33   21.00
   1   4  -1 1934.52   17.35
   1  -4   1 1838.74   17.17
  -1   4   1 1860.68   17.05
  -1   4   1 1842.57   16.75
  -1  -4  -1 1824.42   17.30
  -1  -4   0   13.35    0.90
  -1  -4   0   10.62    1.13
   1  -4   0   13.67    1.79
   1   4   0   14.11    1.46
  -1  -4   0   11.18    0.70
  -1  -4   0   12.55    1.36
  -1  -4   0   12.30    0.96
   1   4   0   13.75    1.51
   1  -4   0   13.64    1.56
  -1   4   0   12.19    0.70
   1  -4   0   11.00    0.90
   1   4   0   14.54    0.91
   1   4   0   12.06    0.90
   1  -4   0   11.25    0.85
   1   4   0   12.73    0.89
  -1   4   0   11.38    0.79
  -1  -4   1 1878.10   17.11
  -1  -4   1 1828.15   19.48
   1  -4  -1 1923.09   21.34
   1   4   1 1817.26   20.09
  -1  -4   1 2000.90   20.70
   1  -4  -1 1964.88   21.08
   1   4   1 1771.90   17.10
  -1   4  -1 1814.55   16.71
   1  -4  -1 1874.02   17.28
  -1  -4   2  627.13    7.27
   1  -4  -2  658.07    7.49
   1   4   2  674.28    7.34
  -1  -4   2  609.93    6.95
   1   4   2  623.28    6.73
   1  -4  -2  688.83   10.44
  -1  -4   2  649.52   10.18
   1   4   2  625.97    8.51
   1   4   2  715.15   10.79
  -1  -4   2  642.78    9.90
   1   4   2  706.13    9.75
   1  -4  -2  677.54   10.26
  -1   4  -2  615.14    6.60
   1   4   2  663.47    7.37
   1  -4  -2  624.42    7.21
   1   4   2  688.78    7.42
  -1  -4   2  633.89    7.34
   1   4   2  676.45    7.30
  -1  -4   3  332.99    4.51
  -1  -4   3  360.17    4.97
   1  -4  -3  405.92    5.25
  -1  -4   3  354.88    7.07
   1   4   3  425.11    8.40
  -1  -4   3  326.52    4.92
   1   4   3  411.64    7.02
   1   4   3  417.84    7.96
   1   4   3  406.83    7.62
   1  -4  -3  404.46    7.39
   1  -4  -3  380.01    4.85
   1   4   3  395.40    5.13
   1   4   3  403.18    5.12
  -1  -4   3  345.84    4.92
  -1   4  -4   27.79    1.29
   1   4   4   44.80    1.61
   1  -4  -4   33.75    1.44
  -1  -4   4   56.98    2.75
   1  -4  -4   35.93    2.39
  -1  -4   4   48.85    1.78
   1  -4  -4   34.81    2.37
   1   4   4   43.34    2.99
   1   4   4   43.02    2.64
   1   4   4   43.02    2.24
   1  -4  -4   33.29    2.39
   1   4   4   45.88    2.67
  -1  -4   4   50.25    1.76
   1   4   4   43.87    1.59
   1   4   4   45.38    1.60
   1   4   4   44.26    1.57
   1  -4  -4   31.74    1.23
  -1  -4   4   53.33    1.67
  -1   4  -5   64.02    1.92
   1  -4  -5   47.82    1.73
   1   4   5   62.60    1.93
  -1   4  -5   63.67    2.82
  -1  -4   5   53.51    2.77
  -1  -4   5   47.27    1.93
   1  -4  -5   48.89    2.78
   1  -4  -5   48.65    2.95
  -1  -4   5   49.05    2.02
   1   4   5   65.79    3.24
   1   4   5   67.65    3.62
   1  -4  -5   48.46    2.79
   1   4   5   63.26    3.42
   1  -4  -5   46.74    1.71
   1   4   5   65.79    1.90
   1   4   5   66.39    1.98
  -1  -4   5   53.06    1.89
   1  -4  -5   43.67    1.44
   1   4   5   63.28    1.96
  -1  -4   5   51.73    1.71
  -1   4  -6  111.88    2.69
   1   4   6  109.67    2.71
   1  -4  -6  111.62    2.66
   1  -4  -6  110.10    2.64
   1   4   6  104.48    2.60
   1   4   6  109.68    2.66
   1   4   6  109.12    2.73
  -1  -4   6  105.00    2.48
  -1  -4   6  108.26    2.76
   1  -4  -6  110.02    2.72
  -1  -4   6   99.39    3.07
   1   4   6  111.39    4.67
  -1  -4   6   98.72    3.19
   1  -4  -6  111.77    4.07
   1   4   6  106.80    4.16
   1   4   6  112.29    4.83
  -1   4  -6  107.50    3.63
  -1  -4   6  106.41    3.81
   1   4   7  156.90    5.80
   1  -4  -7  163.77    4.98
   1   4   7  160.66    6.05
  -1  -4   7  126.94    3.81
   1   4   7  156.70    5.08
  -1  -4   7  130.78    4.00
   1  -4  -7  152.57    4.17
  -1   4  -7  129.49    2.47
  -1  -4   7  141.31    4.39
  -1   4  -7  140.89    4.04
   1   4   7  145.28    3.66
  -1   4  -7  138.27    3.46
  -1  -4   7  145.19    3.50
   1  -4  -7  154.52    3.57
   1   4   7  148.58    3.29
  -1  -4   7  143.93    3.30
   1   4   7  160.25    3.32
   1   4   7  153.08    3.39
   1  -4  -7  161.90    3.43
  -1  -4   7  128.04    2.83
   1   4   7  146.99    3.47
  -1  -4   7  129.03    3.09
  -1   4  -7  145.62    3.38
   1   4   7  152.69    3.26
  -1   4  -7  143.47    3.24
  -1  -4   7  141.28    3.33
   1   4   7  154.37    3.38
  -1  -4   7  132.06    3.04
  -1   4  -7  132.75    3.25
   1  -4  -8   66.86    3.23
  -1  -4   8   55.21    2.79
   1   4   8   53.48    3.75
   1   4   8   48.59    2.99
  -1  -4   8   56.44    2.78
   1  -4  -8   62.78    2.70
  -1  -4   8   46.95    2.30
  -1  -4   8   67.74    2.48
   1   4   8   48.99    1.99
   1  -4  -8   70.78    2.48
   1  -4  -8   66.63    2.27
   1  -4  -8   70.07    2.43
   1   4   8   52.79    2.31
   1  -4  -8   70.09    2.51
   1   4   8   50.07    2.01
   1  -4  -8   69.82    2.35
  -1  -4   8   59.03    2.34
  -1  -4   8   56.90    1.84
   1   4   8   50.45    2.03
   1   4   8   51.29    2.09
  -1  -4   8   59.42    2.24
   1   4   8   48.81    2.20
  -1  -4   8   55.07    2.06
  -1   4  -8   43.51    1.95
  -1   4  -8   43.36    1.89
  -1   4  -8   41.65    1.70
   1   4   8   48.98    2.01
  -1  -4   8   59.95    2.31
  -1   4  -8   46.94    2.00
  -1   4  -8   43.72    2.00
   1   4   9   30.64    3.17
   1   4   9   26.93    2.34
   1  -4  -9   36.98    2.45
   1   4   9   33.72    3.33
   1   4   9   26.23    1.87
   1  -4  -9   36.10    1.94
   1   4   9   28.33    1.67
   1  -4  -9   35.11    1.96
   1  -4  -9   35.58    1.84
  -1  -4   9   30.68    1.86
  -1  -4   9   28.73    1.86
   1   4   9   27.09    1.64
   1  -4  -9   36.03    1.98
  -1  -4   9   29.26    1.35
   1  -4  -9   38.68    1.92
  -1  -4   9   29.97    1.74
   1   4   9   30.88    1.86
  -1   4  -9   35.65    1.82
  -1  -4   9   28.52    1.56
  -1  -4   9   31.47    1.80
  -1   4  -9   38.26    1.87
  -1   4  -9   37.74    1.90
  -1  -4   9   30.68    1.59
  -1  -4   9   29.13    1.73
  -1   4  -9   39.30    1.98
   1   4   9   30.46    1.74
  -1   4  -9   36.72    1.68
  -1   4  -9   42.04    1.96
   1   4  10   10.97    1.67
   1   4  10   13.16    2.49
   1  -4 -10   14.77    1.50
   1   4  10   11.14    1.28
   1  -4 -10   13.69    1.42
  -1  -4  10   14.71    1.55
   1   4  10   13.41    1.55
   1   4  10   12.96    1.36
   1  -4 -10   14.28    1.51
   1   4  10   12.30    1.11
   1  -4 -10   14.74    1.39
  -1  -4  10   16.30    1.35
  -1   4 -10   16.36    1.46
   1   4  10   13.81    1.54
  -1   4 -10   14.69    1.34
  -1  -4  10   13.60    1.44
  -1   4 -10   15.25    1.42
  -1   4 -10   15.93    1.47
  -1  -4  10   16.27    1.44
  -1   4 -10   14.42    1.27
   1  -4 -10   13.41    1.06
   1   4  10   13.13    1.22
  -1   4 -10   16.36    1.43
   1   4  10   12.60    1.37
   1   4  11  156.49    7.12
   1   4  11  164.40    7.13
   1  -4 -11  157.87    4.21
   1   4  11  153.47    4.00
   1   4  11  160.67    4.49
  -1  -4  11  164.09    4.40
   1  -4 -11  162.96    4.16
   1   4  11  158.34    4.11
   1  -4 -11  159.70    4.35
   1   4  11  160.04    3.54
   1  -4 -11  169.15    4.08
  -1   4 -11  172.49    4.43
  -1   4 -11  161.28    4.06
   1   4  11  167.08    4.40
  -1  -4  11  171.99    4.29
  -1   4 -11  161.70    4.13
  -1   4 -11  149.93    3.81
   1   4  11  161.76    3.83
  -1   4 -11  168.69    4.10
  -1  -4  11  164.01    4.11
   1  -4 -11  161.06    3.32
   1   4  11  167.07    4.24
   1   4  12   36.40    3.80
   1   4  12   37.52    3.78
   1  -4 -12   30.92    1.98
   1   4  12   37.24    2.07
  -1  -4  12   35.30    2.20
   1  -4 -12   31.07    2.07
   1  -4 -12   31.90    1.99
   1  -4 -12   31.03    2.10
   1   4  12   35.58    2.14
   1   4  12   36.48    1.72
  -1   4 -12   38.06    2.29
   1  -4 -12   29.18    1.46
   1   4  12   38.39    2.34
  -1   4 -12   37.95    2.12
  -1  -4  12   37.79    2.20
  -1   4 -12   39.74    2.17
  -1   4 -12   40.55    2.11
   1   4  12   39.64    2.22
   1   4  12   39.35    2.00
   1  -4 -12   30.13    1.45
   1   4  13  192.82    7.98
  -1  -4  13  186.46    4.99
  -1   4 -13  193.76    4.55
   1   4  13  202.50    4.62
  -1  -4  13  178.95    4.62
   1  -4 -13  180.75    4.47
   1   4  13  202.68    4.81
   1  -4 -13  176.77    4.40
   1  -4 -13  186.29    4.36
   1   4  13  179.72    3.75
   1   4  13  208.93    5.10
  -1  -4  13  180.84    4.35
  -1   4 -13  191.10    4.47
  -1   4 -13  201.39    4.84
  -1  -4  13  182.93    4.59
  -1   4 -13  199.13    4.62
   1   4  13  202.24    4.36
  -1   4 -13  198.83    4.53
   1  -4 -14   21.41    1.65
  -1  -4  14   10.69    1.56
   1   4  14   11.08    1.58
  -1  -4  14   11.56    1.54
  -1   4 -14   11.87    1.43
   1   4  14   10.45    1.29
   1   4  14   10.85    1.42
   1  -4 -14   18.48    1.56
   1  -4 -14   20.06    1.57
  -1  -4  14   11.03    1.30
   1   4  14   10.91    1.48
  -1   4 -14   10.88    1.25
  -1   4 -14   12.66    1.48
  -1  -4  14   12.12    1.52
  -1   4 -14   12.98    1.41
   1   4  15   43.41    2.13
   1  -4 -15   35.53    1.89
   1  -4 -15   36.43    1.83
  -1   4 -15   42.43    2.16
   1   4  15   42.08    2.22
  -1  -4  15   33.57    1.76
   1  -4 -15   32.01    1.75
   1   4  15   41.54    1.95
   1  -4 -15   33.04    1.90
  -1  -4  15   34.56    2.15
  -1   4 -15   39.36    1.94
  -1  -4  15   33.12    1.83
  -1  -4  15   34.58    2.05
  -1   4 -15   38.23    1.95
  -1   4 -16   20.32    1.26
   1  -4 -16   23.49    1.43
   1  -4 -16   21.70    1.38
   1   4  16   18.51    1.51
  -1   4 -16   21.48    1.46
   1   4  16   18.29    1.25
   1  -4 -16   22.81    1.47
  -1  -4  16   19.69    1.52
   1   4  16   17.68    1.46
  -1   4 -16   21.92    1.40
  -1  -4  16   18.15    1.26
  -1   4 -16   20.17    1.38
   1   4  17    7.11    1.04
  -1   4 -17    9.34    0.81
  -1   4 -17   11.32    1.10
   1  -4 -17   10.87    0.98
   1   4  17    6.18    0.94
  -1  -4  17    8.92    1.10
  -1  -4  17    8.79    1.05
  -1   4 -17    8.93    0.90
  -1   4 -17    9.76    0.92
   1   4  18    3.14    0.70
   1  -4 -18    3.45    0.53
  -1   4 -18    2.70    0.65
  -1  -4  18    4.17    0.72
   1  -4 -18    3.31    0.64
   1  -5  17    0.92    0.54
   1   5 -17    1.02    0.64
  -1  -5 -17    1.15    0.50
  -1   5  17    0.77    0.61
  -1   5  17    0.80    0.61
  -1  -5 -17    1.11    0.64
   1  -5  17    1.25    0.74
  -1  -5 -16    0.59    0.73
   1  -5  16    0.13    0.88
   1  -5  16    0.22    0.85
   1   5 -16    1.02    0.73
  -1  -5 -16    0.51    0.68
  -1   5  16    0.65    0.82
   1  -5  16    0.18    0.72
   1   5 -16    0.81    0.71
  -1  -5 -16   -0.01    0.62
   1  -5  16    0.76    0.84
   1   5 -16    0.50    0.67
   1   5 -16    0.32    0.83
  -1  -5 -15   16.96    1.41
   1  -5  15   15.96    1.49
  -1   5  15   19.29    1.42
  -1  -5 -15   16.45    1.21
  -1   5  15   18.80    1.48
  -1   5  15   17.17    1.42
  -1  -5 -15   17.64    1.34
  -1  -5 -15   20.17    1.44
  -1  -5 -15   18.60    1.23
   1   5 -15   18.44    1.43
   1  -5  15   18.16    1.42
  -1  -5 -15   17.71    1.31
   1  -5  15   17.53    1.45
   1   5 -15   20.51    1.35
   1   5 -15   22.66    1.58
  -1   5  14   50.80    2.36
  -1  -5 -14   46.65    2.03
  -1   5  14   49.07    2.26
   1  -5  14   46.16    2.39
  -1  -5 -14   45.20    2.13
  -1  -5 -14   47.30    2.18
  -1   5  14   49.95    2.30
   1  -5  14   43.46    1.85
   1  -5  14   43.95    1.99
  -1  -5 -14   48.20    1.97
  -1   5  14   49.57    2.13
   1   5 -14   42.36    2.12
   1   5 -14   42.95    2.22
   1  -5  14   46.11    2.27
  -1  -5 -14   46.34    2.10
   1   5 -14   43.95    2.18
   1   5 -14   43.85    1.99
   1  -5  13   11.14    1.56
  -1   5  13   10.93    1.46
  -1  -5 -13    9.15    1.32
  -1   5  13   11.02    1.51
  -1   5  13    9.83    1.42
  -1  -5 -13    8.63    1.31
   1  -5  13   12.57    1.48
   1  -5  13   13.10    1.42
  -1  -5 -13   11.18    1.25
  -1   5  13   10.53    1.40
   1   5 -13    8.49    1.40
   1   5 -13    8.16    1.36
   1   5 -13    8.52    1.21
  -1   5  13   10.86    1.03
   1   5 -13   10.31    1.21
  -1   5  12    4.68    1.91
   1  -5  12    6.32    1.77
   1  -5  12    5.76    1.72
   1  -5  12    5.75    1.09
  -1  -5 -12    3.26    1.10
  -1   5  12    5.50    1.34
   1  -5  12    6.52    1.44
   1   5 -12    2.68    1.14
   1  -5  12    5.54    1.26
  -1   5  12    5.56    1.32
   1   5 -12    3.49    0.74
  -1  -5 -12    3.12    1.09
   1  -5  12    6.28    1.26
   1  -5  12    6.08    1.00
   1  -5  12    6.06    1.30
  -1  -5 -12    4.27    1.01
  -1   5  12    5.71    1.22
   1   5 -12    3.26    1.26
   1   5 -12    3.63    1.19
   1   5 -12    3.79    1.34
   1   5 -12    3.78    1.01
  -1   5  12    5.45    0.97
   1   5 -12    4.52    1.12
   1  -5  12    5.95    1.06
   1  -5  11   50.27    3.56
  -1   5  11   68.93    4.77
   1  -5  11   51.82    3.70
  -1   5  11   75.88    3.06
   1   5 -11   61.61    2.77
  -1   5  11   70.81    3.00
   1  -5  11   55.74    2.61
  -1  -5 -11   66.32    2.68
  -1  -5 -11   68.00    2.51
   1  -5  11   54.86    2.29
   1  -5  11   58.79    2.66
   1  -5  11   60.15    2.67
  -1   5  11   72.68    3.02
   1   5 -11   56.98    2.25
   1   5 -11   61.95    2.71
   1   5 -11   62.89    2.87
   1   5 -11   59.98    2.41
  -1   5  11   70.07    2.57
   1  -5  11   55.14    2.34
   1   5 -11   61.28    2.44
   1  -5  10   98.27    4.81
  -1   5  10   95.53    5.50
   1  -5  10  104.25    4.98
   1  -5  10  102.68    5.03
   1  -5  10  108.58    3.52
   1   5 -10  113.08    3.63
  -1  -5 -10  114.20    3.56
  -1   5  10  103.29    3.54
  -1   5  10  102.57    3.61
  -1  -5 -10  109.96    3.36
   1  -5  10  111.67    3.56
   1  -5  10  109.84    3.45
  -1   5  10  101.86    3.52
  -1  -5 -10  100.37    2.73
  -1   5  10   91.82    2.73
   1   5 -10  108.31    3.10
   1   5 -10  115.14    3.56
   1   5 -10  114.63    3.17
   1   5 -10  117.81    3.31
   1   5 -10  113.29    3.64
  -1   5  10   96.22    3.07
  -1  -5 -10   97.23    2.45
   1  -5  10  100.21    3.11
   1  -5   9    1.47    1.39
   1  -5   9    3.14    1.46
  -1   5   9    6.15    2.02
   1  -5   9    2.87    1.60
  -1   5   9    5.88    1.24
  -1  -5  -9    3.31    1.11
   1  -5   9    2.93    1.08
   1   5  -9    3.42    1.17
  -1  -5  -9    2.91    1.00
   1  -5   9    2.43    1.07
  -1   5   9    6.26    1.30
  -1  -5  -9    2.22    0.82
   1   5  -9    3.00    0.97
   1   5  -9    3.45    1.14
  -1   5   9    5.13    0.95
   1  -5   9    2.15    0.94
   1   5  -9    3.49    1.23
  -1   5   9    6.53    1.11
   1   5  -9    3.78    0.97
   1   5  -9    2.99    0.86
  -1  -5  -9    2.92    0.72
   1  -5   8    4.88    1.48
  -1   5   8    5.43    1.82
  -1   5   8    6.49    1.17
   1  -5   8    7.04    1.86
  -1   5   8    7.63    1.25
   1   5  -8    6.53    1.23
  -1  -5  -8    4.67    1.12
  -1  -5  -8    4.09    1.00
   1   5  -8    6.61    0.94
  -1  -5  -8    4.26    0.93
   1  -5   8    5.86    1.17
  -1  -5  -8    3.92    0.90
  -1   5   8    7.42    1.24
  -1  -5  -8    4.22    0.88
   1   5  -8    5.70    1.08
  -1   5   8    6.79    1.01
  -1   5   8    8.26    1.13
  -1  -5  -8    4.14    0.80
   1   5  -8    6.42    1.21
   1  -5   8    7.43    1.12
   1   5  -8    5.66    0.93
   1   5  -8    6.03    0.98
   1  -5   7    4.08    1.47
   1  -5   7    3.78    1.63
  -1   5   7    4.65    1.25
  -1   5   7    5.61    1.12
  -1   5   7    5.33    1.08
  -1  -5  -7    3.94    1.03
  -1  -5  -7    3.51    0.89
  -1   5   7    5.18    1.05
   1  -5   7    4.88    1.11
  -1  -5  -7    3.94    0.84
  -1  -5  -7    4.09    0.91
   1  -5   7    4.18    1.00
   1   5  -7    4.22    0.86
  -1  -5  -7    3.66    0.89
  -1   5   7    4.79    1.08
  -1   5   7    5.30    1.07
  -1   5   7    4.81    0.94
   1   5  -7    4.68    1.01
   1  -5   7    3.71    0.85
  -1  -5  -7    4.27    0.79
   1   5  -7    4.76    0.89
   1   5  -7    3.80    1.09
  -1   5   7    4.76    0.99
   1  -5   6   38.90    3.03
  -1   5   6   48.16    2.88
   1  -5   6   40.21    3.13
  -1  -5  -6   42.23    1.85
  -1   5   6   50.06    2.18
  -1  -5  -6   42.43    1.99
  -1   5   6   46.84    2.19
  -1   5   6   47.08    2.01
  -1  -5  -6   42.24    1.86
   1   5  -6   51.05    1.91
  -1  -5  -6   43.80    1.68
   1   5  -6   45.04    1.45
   1   5  -6   44.77    1.41
  -1  -5  -6   46.08    1.89
   1  -5   6   38.40    1.79
  -1  -5  -6   43.58    1.86
  -1   5   6   47.47    2.15
  -1   5   6   47.74    2.14
   1   5  -6   48.30    2.13
  -1   5   6   48.73    1.99
  -1   5   6   45.49    2.04
   1  -5   6   35.87    1.65
  -1  -5  -6   45.49    1.76
   1  -5   6   34.57    1.66
   1   5  -6   47.90    2.21
   1   5  -6   53.09    1.86
   1  -5   6   38.80    1.99
   1  -5   5    0.78    1.34
  -1   5   5    1.35    1.24
   1  -5   5    0.84    1.21
   1   5  -5    1.13    0.91
   1  -5   5    0.75    1.39
  -1   5   5    0.26    1.15
  -1   5   5    0.65    0.86
   1   5  -5    0.68    0.81
  -1   5   5    0.29    0.80
  -1  -5  -5    0.25    0.78
   1   5  -5    0.24    0.78
  -1   5   5    0.18    0.68
  -1  -5  -5    0.07    0.65
  -1   5   5    0.65    0.80
  -1  -5  -5    0.42    0.70
  -1   5   5    0.44    0.77
   1  -5   5    0.29    0.66
   1   5  -5    0.82    0.61
  -1   5   5    0.10    0.76
   1  -5   5    0.71    0.74
  -1  -5  -5    0.59    0.49
  -1  -5  -5    0.88    0.64
   1   5  -5    0.66    0.78
  -1   5   5    0.42    0.73
  -1  -5  -5    0.52    0.60
  -1  -5  -5    0.39    0.55
   1  -5   5    0.44    0.73
   1   5  -5    1.15    0.52
   1   5  -5    0.59    0.72
  -1  -5  -5    1.16    0.78
   1  -5   5    0.86    0.87
   1  -5   4   92.64    4.28
  -1   5   4   80.57    3.87
   1   5  -4   66.09    2.86
   1  -5   4   97.01    4.14
   1   5  -4   66.52    3.25
  -1  -5  -4   79.56    2.67
  -1  -5  -4   83.92    2.41
   1   5  -4   65.02    1.82
  -1  -5  -4   79.57    1.90
   1   5  -4   65.66    2.13
   1  -5   4   89.73    2.61
  -1  -5  -4   86.29    2.21
   1  -5   4   88.78    2.25
  -1  -5  -4   81.17    2.03
   1   5  -4   63.75    1.82
   1   5  -4   65.15    2.31
  -1   5   4   79.66    2.58
  -1  -5  -4   83.64    2.39
  -1   5   4   72.55    2.49
  -1   5   4   73.43    2.35
   1   5  -4   67.07    2.35
   1   5  -4   62.98    1.83
   1  -5   4   87.27    2.44
  -1   5   4   71.95    2.40
  -1  -5  -4   85.83    2.06
  -1  -5  -4   83.87    2.29
   1   5  -3   43.60    1.49
  -1  -5  -3   50.57    1.61
  -1  -5  -3   54.78    1.93
  -1  -5  -3   48.75    1.38
   1   5  -3   44.54    1.53
  -1  -5  -3   47.98    1.48
   1  -5   3   44.62    1.88
   1  -5   3   43.61    1.80
  -1  -5  -3   52.09    1.79
  -1  -5  -3   51.88    1.64
   1  -5   3   42.27    1.72
   1  -5   3   41.66    1.54
  -1  -5  -3   51.69    2.32
   1   5  -3   44.28    2.23
   1  -5   3   46.99    3.02
  -1   5   3   55.11    3.14
   1   5  -3   46.67    2.59
   1  -5   3   47.14    3.06
   1  -5   3   43.70    2.80
  -1  -5  -2  352.80    4.73
  -1  -5  -2  398.55    5.69
   1   5  -2  402.72    5.30
   1  -5   2  383.27    5.67
  -1  -5  -2  365.58    4.96
   1   5  -2  396.08    5.31
   1  -5   2  414.17    5.88
  -1   5   2  404.54    5.52
   1   5  -2  412.98    5.73
  -1  -5  -2  396.74    5.71
   1  -5   2  395.32    5.33
  -1  -5  -2  403.86    5.36
   1  -5   2  426.39    8.85
   1   5  -2  412.75    7.55
  -1   5   2  390.97    8.15
  -1  -5  -2  401.54    7.21
   1   5  -2  420.37    8.23
   1   5  -2  409.05    6.87
   1  -5   2  414.38    8.73
   1  -5   2  411.60    9.00
  -1  -5  -1  201.66    3.09
  -1  -5  -1  224.56    3.87
   1   5  -1  166.84    3.23
   1   5  -1  172.67    3.43
  -1   5   1  190.70    3.40
   1  -5   1  189.45    3.50
   1   5  -1  166.40    3.20
   1  -5   1  196.70    3.72
  -1  -5  -1  213.80    3.66
   1  -5   1  180.61    3.36
  -1  -5  -1  228.42    3.79
  -1  -5  -1  222.26    3.65
  -1   5   1  194.59    5.44
  -1  -5  -1  220.02    5.27
   1   5  -1  169.95    4.54
   1   5  -1  176.07    4.99
   1  -5   1  194.27    5.67
   1  -5   1  202.32    6.07
   1   5  -1  149.23    3.20
  -1  -5   0   92.33    2.45
   1   5   0   87.27    2.22
   1  -5   0   96.80    2.50
  -1   5   0   96.45    2.22
   1   5   0   87.26    2.11
   1   5   0   87.19    2.24
  -1  -5   0   91.67    2.31
  -1  -5   0   93.32    2.32
   1   5   0   82.64    2.13
  -1  -5   0   90.64    2.31
   1  -5   0   94.63    2.34
  -1  -5   0   86.16    3.46
   1   5   0   84.92    3.32
   1  -5   0   98.17    4.02
   1  -5   0  101.11    4.01
   1  -5   0   97.12    3.98
   1   5   0   77.21    2.22
   1  -5   0  101.67    4.33
   1  -5  -1  194.26    3.60
   1   5   1  212.88    3.63
   1   5   1  215.07    3.57
  -1   5  -1  188.46    3.18
   1   5   1  209.14    3.71
   1  -5  -1  197.38    3.76
  -1  -5   1  165.93    3.31
   1   5   1  214.27    3.56
  -1  -5   1  174.45    5.13
   1  -5  -1  195.86    5.74
   1   5   1  216.09    5.19
   1  -5  -1  193.44    5.54
   1  -5  -1  195.86    5.54
   1  -5  -1  198.22    5.94
   1  -5  -2  387.42    5.52
   1   5   2  376.32    5.39
  -1   5  -2  377.89    4.86
  -1  -5   2  396.73    5.67
   1   5   2  381.93    5.43
   1  -5  -2  400.54    5.82
  -1  -5   2  395.44    5.33
  -1  -5   2  397.43    5.64
   1  -5  -2  398.40    7.85
   1   5   2  381.82    7.48
   1  -5  -2  411.31    8.18
  -1  -5   2  416.35    8.35
   1  -5  -2  411.00    8.58
   1  -5  -2  420.96    8.16
   1   5   2  405.14    9.18
   1  -5  -2  414.08    8.76
   1   5   3   49.99    1.78
   1   5   3   51.78    1.85
   1  -5  -3   50.68    1.74
   1   5   3   53.36    1.88
  -1   5  -3   38.93    1.22
  -1  -5   3   42.01    1.75
  -1  -5   3   48.73    3.01
   1  -5  -3   53.99    1.96
   1   5   3   52.41    1.84
  -1  -5   3   39.84    1.50
   1   5   3   55.52    3.52
   1  -5  -3   53.91    2.98
   1   5   3   49.32    2.55
   1   5   3   52.04    3.18
   1  -5  -3   52.24    2.82
   1  -5  -4   78.52    3.34
   1   5   4   88.04    4.37
   1  -5  -4   86.53    3.90
   1   5   4   81.48    3.21
   1  -5  -4   77.74    3.61
   1   5   4   87.89    4.02
  -1  -5   4   62.64    2.22
  -1  -5   4   66.13    2.16
   1   5   4   81.99    2.46
   1  -5  -4   77.74    2.16
  -1  -5   4   67.88    3.53
  -1  -5   4   65.16    2.25
  -1   5  -4   89.49    2.65
  -1   5  -4   89.04    2.52
   1  -5  -4   80.39    2.42
  -1  -5   4   62.46    2.19
  -1  -5   4   62.06    1.84
   1  -5  -5    1.10    1.24
   1  -5  -5    1.15    1.28
   1   5   5    0.36    1.40
   1   5   5    1.00    1.33
   1   5   5    0.77    0.78
   1  -5  -5    0.38    0.76
  -1  -5   5    0.38    0.80
   1   5   5    0.45    0.74
  -1   5  -5    0.73    0.73
   1  -5  -5    0.35    0.71
  -1  -5   5    0.48    0.74
   1  -5  -5    0.64    0.62
   1   5   5    0.85    0.65
   1   5   5    0.85    0.80
  -1  -5   5    0.71    1.15
  -1   5  -5   -0.04    1.08
  -1  -5   5    1.07    0.79
   1   5   5    0.69    0.72
  -1   5  -5    0.15    0.78
  -1   5  -5   -0.13    0.67
  -1  -5   5    0.80    0.52
  -1   5  -5    0.27    0.70
  -1  -5   5    1.16    0.75
   1  -5  -5    0.70    0.80
   1   5   5    0.82    0.77
  -1   5  -5    0.22    0.67
   1   5   6   40.44    2.26
   1   5   6   41.28    2.94
   1  -5  -6   44.35    2.96
   1  -5  -6   45.34    2.52
   1   5   6   45.02    3.59
   1  -5  -6   42.20    1.95
   1  -5  -6   45.55    2.02
   1   5   6   40.56    2.05
  -1   5  -6   36.70    1.83
   1  -5  -6   46.13    1.89
   1   5   6   41.87    1.75
   1  -5  -6   44.79    1.92
   1  -5  -6   46.57    1.67
   1   5   6   43.84    1.92
  -1  -5   6   47.53    1.87
   1   5   6   46.22    1.98
  -1   5  -6   36.48    2.54
  -1  -5   6   49.73    3.05
  -1  -5   6   47.61    1.98
   1   5   6   42.49    1.95
  -1   5  -6   33.53    1.68
  -1   5  -6   34.00    1.72
  -1  -5   6   48.82    2.04
  -1   5  -6   36.89    1.75
  -1  -5   6   48.05    1.96
   1   5   6   41.53    1.67
  -1   5  -6   37.09    1.72
  -1   5  -6   35.32    1.76
   1   5   6   42.68    1.92
   1  -5  -6   47.39    1.98
   1  -5  -7    3.33    0.91
   1   5   7    2.71    1.40
   1   5   7    4.39    1.94
   1  -5  -7    4.19    1.36
   1   5   7    2.90    1.69
   1  -5  -7    4.31    1.00
   1   5   7    2.88    1.03
   1  -5  -7    3.65    1.01
  -1   5  -7    3.63    0.98
   1  -5  -7    3.93    1.02
   1   5   7    4.04    1.03
   1  -5  -7    4.03    0.96
   1  -5  -7    4.63    0.98
  -1  -5   7    4.20    0.89
   1   5   7    2.96    0.96
   1   5   7    2.82    0.85
  -1  -5   7    3.85    1.33
  -1   5  -7    3.61    0.66
  -1   5  -7    3.45    1.12
   1   5   7    3.19    1.01
  -1  -5   7    3.33    0.94
  -1   5  -7    3.79    0.83
  -1   5  -7    4.92    0.86
  -1   5  -7    3.83    1.00
  -1  -5   7    4.06    0.99
  -1  -5   7    3.65    0.92
  -1   5  -7    3.42    0.96
   1   5   7    3.16    0.81
  -1   5  -7    3.44    0.96
   1  -5  -8    7.31    1.56
   1   5   8    3.34    1.39
   1   5   8    4.46    1.92
  -1  -5   8    5.83    1.35
   1  -5  -8    6.93    1.19
  -1   5  -8    6.67    1.22
   1   5   8    2.90    1.09
   1  -5  -8    7.34    1.19
   1   5   8    3.60    0.93
  -1  -5   8    6.53    1.21
  -1  -5   8    5.43    0.91
   1   5   8    3.60    1.07
   1  -5  -8    7.52    1.13
   1  -5  -8    5.99    1.09
   1   5   8    3.72    0.95
  -1  -5   8    5.17    0.98
   1   5   8    4.60    1.14
  -1   5  -8    6.36    1.13
  -1  -5   8    5.95    1.01
  -1   5  -8    5.18    0.90
  -1   5  -8    5.96    0.96
  -1   5  -8    7.18    1.13
  -1   5  -8    5.88    1.10
  -1  -5   8    5.58    1.11
   1   5   8    3.83    0.95
   1   5   9    2.34    1.18
   1   5   9    3.45    1.94
   1  -5  -9    5.36    1.42
  -1  -5   9    3.92    1.17
  -1  -5   9    4.01    1.14
   1  -5  -9    7.51    1.25
   1  -5  -9    7.15    1.29
   1   5   9    2.92    0.95
   1  -5  -9    6.31    1.03
   1   5   9    2.72    0.89
   1  -5  -9    6.38    1.11
   1   5   9    3.78    1.03
  -1  -5   9    3.14    0.77
  -1  -5   9    3.48    0.93
   1   5   9    3.31    1.08
  -1   5  -9    1.76    0.87
  -1  -5   9    4.26    1.03
  -1   5  -9    3.40    1.02
  -1   5  -9    3.06    1.05
  -1   5  -9    2.84    1.00
   1   5   9    3.37    0.95
   1   5   9    2.70    0.74
  -1  -5   9    5.34    1.14
  -1  -5   9    3.56    0.92
   1  -5  -9    5.35    0.73
   1   5  10  113.74    6.10
   1   5  10  110.30    5.96
   1   5  10  106.07    3.20
   1  -5 -10   96.87    2.98
  -1  -5  10  116.09    3.68
   1  -5 -10  104.00    3.39
  -1  -5  10  122.60    3.77
   1  -5 -10  107.61    3.46
   1   5  10  113.09    3.79
   1   5  10  109.12    3.24
  -1   5 -10  107.37    3.25
   1   5  10  113.50    3.59
  -1  -5  10  111.71    3.12
  -1  -5  10  117.63    3.45
  -1   5 -10  104.98    3.27
  -1   5 -10  105.01    3.17
  -1   5 -10  107.20    3.41
   1   5  10  103.26    2.81
  -1  -5  10  115.65    3.53
  -1  -5  10  110.33    3.07
   1   5  10  110.44    3.31
  -1   5 -10  115.02    3.40
   1   5  11   60.53    4.71
   1  -5 -11   67.45    2.54
   1   5  11   66.55    2.62
  -1  -5  11   59.11    2.80
   1  -5 -11   73.48    2.86
   1   5  11   67.60    2.60
   1   5  11   68.03    3.00
   1  -5 -11   73.19    2.94
   1  -5 -11   66.42    2.35
   1   5  11   68.18    2.88
  -1   5 -11   57.53    2.46
  -1  -5  11   58.94    2.53
   1   5  11   66.51    2.65
  -1   5 -11   52.40    2.37
  -1   5 -11   57.71    2.53
   1   5  11   62.36    2.20
   1  -5 -11   67.42    2.28
  -1  -5  11   59.89    2.62
   1   5  11   64.53    2.62
   1   5  12    2.40    1.88
   1  -5 -12    6.09    1.29
   1   5  12    3.47    1.30
  -1  -5  12    4.10    1.30
   1   5  12    3.04    1.00
  -1  -5  12    4.15    1.32
  -1   5 -12    5.55    1.07
   1  -5 -12    6.13    0.88
  -1   5 -12    6.15    1.31
  -1   5 -12    5.34    1.12
   1   5  12    4.25    1.22
   1  -5 -12    4.90    1.06
   1   5  12    3.43    0.98
  -1  -5  12    4.22    1.09
   1   5  12    3.40    0.80
  -1   5 -12    7.19    1.19
   1  -5 -12    6.55    0.87
   1  -5 -13   11.29    1.48
   1   5  13    7.76    1.50
  -1  -5  13    8.59    1.42
   1   5  13    8.24    1.18
  -1   5 -13    9.55    1.16
   1  -5 -13    9.61    1.25
  -1   5 -13    9.36    1.23
   1   5  13    8.60    1.41
  -1  -5  13    7.05    1.03
  -1   5 -13   11.39    1.53
  -1   5 -13   10.64    1.30
  -1  -5  13    7.68    1.30
   1   5  13    9.12    1.09
  -1   5 -13   13.56    1.44
   1   5  13    8.32    1.32
  -1   5 -13   12.24    1.41
   1  -5 -14   48.49    2.02
   1  -5 -14   52.45    2.13
  -1   5 -14   44.00    2.20
  -1   5 -14   43.59    1.92
   1   5  14   48.46    2.36
   1   5  14   44.28    1.93
  -1  -5  14   38.07    2.11
  -1   5 -14   40.23    1.82
  -1  -5  14   38.91    2.04
   1  -5 -14   50.07    2.27
   1   5  14   46.88    2.12
  -1   5 -14   45.29    2.06
   1   5  15   18.30    1.29
   1  -5 -15   19.91    1.30
   1  -5 -15   23.08    1.41
  -1   5 -15   20.15    1.52
   1   5  15   20.27    1.58
  -1  -5  15   18.13    1.38
  -1  -5  15   18.25    1.46
  -1   5 -15   18.48    1.33
   1   5  15   17.36    1.27
   1  -5 -16    0.92    0.71
  -1  -5  16    1.15    0.78
   1   5  16    0.18    0.79
  -1  -5  16    0.91    0.68
   1  -5 -16    0.98    0.67
   1   5  16    0.09    0.60
  -1   5 -16    0.43    0.74
   1  -5 -16    0.43    0.61
   1  -5 -16    0.84    0.68
   1   5  16    0.74    0.81
   1   5  16    0.35    0.79
  -1  -5  16    0.71    0.74
   1  -5 -16    0.64    0.75
  -1   5 -16    0.46    0.64
  -1   5 -17    0.98    0.62
  -1   5 -17    1.50    0.61
  -1  -5  17    1.17    0.60
  -1  -5  17    0.88    0.69
   1  -5 -17    0.68    0.55
  -1  -5  17    0.57    0.50
   1   5  17    1.40    0.66
  -1   5 -17    1.04    0.50
   1   5  17    0.91    0.61
  -1  -6 -16   30.86    1.19
  -1   6  16   30.46    1.13
  -1  -6 -16   28.94    1.04
  -1  -6 -16   25.25    1.06
   1  -6  16   35.56    1.44
   1   6 -16   34.41    1.25
  -1   6  15    2.21    0.76
   1   6 -15    2.96    0.87
   1  -6  15    3.09    0.74
  -1  -6 -15    3.51    0.75
   1  -6  15    3.18    0.87
  -1  -6 -15    2.79    0.73
  -1  -6 -15    3.11    0.76
   1  -6  15    3.23    0.97
  -1  -6 -14   46.52    1.96
  -1   6  14   41.48    1.85
  -1  -6 -14   43.11    1.63
   1   6 -14   50.69    2.11
  -1   6  14   36.90    1.68
   1   6 -14   47.10    2.04
  -1  -6 -14   45.38    1.90
   1  -6  14   46.40    2.00
  -1  -6 -14   45.29    1.90
   1  -6  14   50.56    2.26
  -1  -6 -14   45.21    1.87
  -1  -6 -13   27.82    1.67
  -1  -6 -13   28.47    1.73
   1  -6  13   21.10    1.74
  -1   6  13   21.40    1.68
  -1   6  13   20.14    1.54
  -1  -6 -13   27.79    1.76
  -1  -6 -13   24.50    1.38
   1   6 -13   20.59    1.64
  -1   6  13   20.11    1.53
   1  -6  13   20.56    1.58
   1   6 -13   22.63    1.58
  -1  -6 -13   27.22    1.69
   1   6 -13   18.52    1.35
   1  -6  12   61.73    2.59
   1  -6  12   61.16    2.35
   1  -6  12   62.39    2.81
  -1  -6 -12   44.77    2.15
  -1   6  12   48.88    2.51
  -1  -6 -12   45.97    2.14
  -1   6  12   49.38    2.28
   1  -6  12   68.66    2.66
   1  -6  12   59.72    2.12
  -1  -6 -12   47.96    1.98
  -1   6  12   51.41    2.39
   1   6 -12   54.95    2.49
   1   6 -12   51.72    2.32
   1   6 -12   48.45    1.93
  -1  -6 -12   49.23    2.32
   1  -6  12   64.81    2.64
   1   6 -12   49.42    1.96
  -1   6  12   49.15    2.04
   1  -6  12   60.92    2.33
   1   6 -12   49.70    2.09
   1   6 -11   95.72    3.41
  -1  -6 -11   96.02    3.07
   1  -6  11   91.11    3.28
  -1  -6 -11   97.77    3.09
  -1   6  11   94.77    3.16
   1  -6  11   89.01    2.83
  -1  -6 -11   98.81    2.85
   1  -6  11   97.00    3.28
   1   6 -11  100.39    3.41
  -1  -6 -11   88.14    2.46
  -1   6  11   95.58    3.32
  -1   6  11   97.47    3.47
   1   6 -11   95.66    3.14
   1   6 -11   96.15    2.89
  -1  -6 -11  100.43    3.33
   1   6 -11   95.68    2.75
   1  -6  11   90.00    3.01
  -1   6  11   93.36    2.98
   1   6 -11   98.27    2.93
  -1   6  10  134.81    6.42
   1  -6  10  138.42    5.34
   1  -6  10  134.25    5.36
   1  -6  10  138.46    5.88
   1  -6  10  155.21    4.28
  -1  -6 -10  135.59    3.69
   1   6 -10  151.70    4.29
  -1   6  10  142.82    3.93
  -1  -6 -10  134.71    3.70
   1  -6  10  154.99    3.87
  -1  -6 -10  139.83    3.46
  -1  -6 -10  134.89    3.34
  -1   6  10  145.52    4.14
  -1   6  10  155.57    4.40
   1   6 -10  144.67    3.75
  -1   6  10  138.12    3.44
   1   6 -10  148.33    3.48
  -1   6  10  145.66    3.85
   1   6 -10  152.42    3.68
   1  -6  10  158.37    4.01
   1  -6   9  233.99    6.96
   1  -6   9  224.86    6.94
  -1   6   9  246.85    8.61
   1  -6   9  226.93    7.71
  -1  -6  -9  221.45    4.75
   1  -6   9  247.39    5.48
  -1   6   9  261.26    5.75
  -1   6   9  243.40    5.12
  -1  -6  -9  216.14    4.77
   1  -6   9  247.68    5.11
  -1  -6  -9  232.01    4.59
  -1   6   9  251.81    5.64
  -1   6   9  253.89    5.56
   1   6  -9  227.56    4.96
  -1   6   9  250.37    4.89
   1   6  -9  218.37    4.78
  -1  -6  -9  217.98    4.20
  -1   6   9  262.25    5.30
   1  -6   9  246.18    5.20
   1   6  -9  217.46    4.50
   1   6  -9  219.90    4.35
   1  -6   8   99.37    4.55
  -1   6   8  129.64    6.14
   1  -6   8  101.64    4.58
   1  -6   8  111.57    5.55
   1  -6   8  115.18    3.71
  -1  -6  -8  125.41    3.39
  -1   6   8  138.06    4.11
  -1   6   8  122.07    3.48
  -1  -6  -8  125.86    3.45
  -1  -6  -8  128.40    3.15
   1  -6   8  114.02    3.42
  -1  -6  -8  130.44    3.42
   1  -6   8  114.58    3.68
  -1   6   8  137.04    4.00
  -1  -6  -8  133.54    3.41
  -1   6   8  129.68    3.51
   1   6  -8  114.87    3.42
   1  -6   8  109.84    3.41
  -1   6   8  135.38    3.73
  -1  -6  -8  128.44    3.13
   1   6  -8  117.41    3.14
   1   6  -8  105.69    2.87
   1  -6   8  105.42    3.01
   1  -6   7   72.07    3.79
   1  -6   7   70.61    4.41
   1   6  -7   62.73    2.67
  -1  -6  -7   55.82    2.23
  -1   6   7   61.74    2.80
  -1   6   7   61.22    2.45
   1  -6   7   70.79    2.88
  -1  -6  -7   59.03    2.31
  -1  -6  -7   54.74    2.03
   1  -6   7   74.98    2.75
  -1  -6  -7   59.55    2.36
   1  -6   7   74.22    2.46
  -1   6   7   64.93    2.77
   1   6  -7   63.01    2.61
  -1   6   7   64.27    2.50
   1   6  -7   63.56    2.20
   1   6  -7   57.26    2.02
   1  -6   7   72.56    2.47
  -1   6   7   65.18    2.63
  -1  -6  -7   58.18    2.18
   1  -6   6  219.31    7.36
   1  -6   6  218.05    7.53
   1  -6   6  232.71    7.84
  -1   6   6  248.14    7.16
  -1   6   6  255.00    4.41
   1   6  -6  250.04    5.31
  -1   6   6  270.07    5.56
  -1   6   6  248.78    4.85
  -1  -6  -6  249.66    4.81
   1  -6   6  232.71    5.02
   1  -6   6  229.95    4.88
  -1  -6  -6  235.79    4.21
  -1  -6  -6  246.45    4.85
  -1   6   6  258.71    5.39
   1  -6   6  216.90    4.48
   1   6  -6  255.39    5.33
  -1   6   6  256.28    5.05
  -1   6   6  248.21    5.14
   1  -6   6  221.70    4.59
   1  -6   6  222.09    4.53
  -1  -6  -6  249.56    4.59
   1   6  -6  248.41    4.35
   1   6  -6  243.28    4.19
   1  -6   5    2.77    1.57
   1  -6   5    4.12    1.69
  -1   6   5    8.33    1.90
  -1   6   5    8.90    1.78
   1  -6   5    4.71    1.95
  -1   6   5    7.94    1.02
  -1   6   5    9.43    1.31
   1   6  -5    7.85    1.22
   1   6  -5    9.35    1.26
  -1   6   5    8.04    1.07
  -1  -6  -5    8.73    1.16
   1   6  -5    6.78    0.76
  -1  -6  -5    8.08    0.90
   1  -6   5    7.12    1.24
   1   6  -5    7.17    0.77
   1  -6   5    4.34    0.93
  -1  -6  -5    8.96    1.15
  -1   6   5    8.74    1.30
  -1   6   5    8.53    1.18
   1   6  -5    8.21    1.27
  -1  -6  -5    8.61    1.19
   1  -6   5    4.95    0.97
  -1  -6  -5    7.21    0.85
  -1  -6  -5    7.32    0.81
   1  -6   5    5.16    1.00
  -1   6   5    9.86    1.25
  -1  -6  -5    8.05    1.03
  -1   6   4   62.82    3.82
   1  -6   4   59.63    3.94
   1  -6   4   62.22    3.66
  -1   6   4   65.34    3.83
   1  -6   4   61.55    4.07
   1   6  -4   78.30    2.72
  -1   6   4   64.95    2.59
   1   6  -4   78.93    2.78
  -1   6   4   62.12    2.26
  -1   6   4   59.59    2.20
  -1  -6  -4   92.37    2.26
   1   6  -4   76.99    2.13
   1   6  -4   75.68    2.09
   1  -6   4   64.67    2.48
   1  -6   4   61.92    2.45
  -1  -6  -4   94.34    2.44
  -1  -6  -4   95.94    2.83
  -1   6   4   67.97    2.65
   1  -6   4   58.53    2.25
   1   6  -4   71.89    2.56
  -1   6   4   66.06    2.50
  -1   6   4   66.27    2.55
   1   6  -4   73.15    2.38
  -1  -6  -4   92.91    2.91
   1   6  -4   80.06    2.81
  -1  -6  -4   88.63    2.34
  -1  -6  -4   91.92    2.45
  -1   6   4   67.99    2.56
   1  -6   4   59.94    2.31
  -1  -6  -4   93.15    2.71
  -1  -6  -3  138.37    4.26
   1  -6   3  138.32    5.59
   1  -6   3  136.16    5.19
  -1   6   3  130.51    5.25
  -1   6   3  128.89    3.25
   1   6  -3  126.27    3.52
  -1   6   3  129.10    3.10
   1  -6   3  136.37    3.48
   1  -6   3  142.41    3.54
   1   6  -3  119.79    2.80
  -1  -6  -3  144.44    2.95
   1   6  -3  113.98    2.42
   1   6  -3  119.44    2.77
  -1  -6  -3  138.10    2.74
  -1  -6  -3  148.60    3.54
   1   6  -3  118.42    3.26
   1  -6   3  133.53    3.21
  -1  -6  -3  152.28    3.54
  -1  -6  -3  154.42    3.73
   1   6  -3  117.13    3.04
   1  -6   3  129.82    3.22
  -1   6   3  128.26    3.40
  -1   6   3  130.37    3.43
   1   6  -3  117.73    3.08
  -1   6   3  120.62    2.99
   1   6  -3  129.13    3.55
   1  -6   3  139.30    3.38
   1   6  -3  115.67    2.44
  -1  -6  -3  146.34    3.13
  -1  -6  -3  154.93    3.61
  -1  -6  -3  153.78    3.28
   1   6  -2   67.93    3.04
  -1  -6  -2   78.79    3.37
   1  -6   2   77.28    3.74
  -1   6   2   85.22    4.17
  -1   6   2   80.42    2.56
  -1  -6  -2   73.69    2.36
   1   6  -2   69.85    2.60
  -1  -6  -2   74.55    2.03
   1   6  -2   67.70    2.12
   1   6  -2   67.14    1.88
  -1  -6  -2   71.42    1.85
   1  -6   2   83.10    2.66
   1   6  -2   69.28    2.13
  -1  -6  -2   80.33    2.58
   1  -6   2   79.50    4.42
   1  -6   2   72.27    2.25
   1   6  -2   71.25    2.49
  -1  -6  -2   79.23    2.52
   1  -6   2   76.37    2.44
   1   6  -2   71.50    2.63
   1   6  -2   69.23    2.33
  -1   6   2   80.84    2.46
  -1  -6  -2   78.73    2.66
   1  -6   2   72.34    2.42
  -1   6   2   82.76    2.65
   1   6  -2   67.43    2.31
  -1  -6  -2   75.82    2.34
   1  -6   2   78.45    2.49
   1  -6   2   77.11    2.28
  -1  -6  -2   75.79    2.27
  -1  -6  -2   79.70    2.52
   1   6  -2   67.44    1.91
  -1  -6  -1  111.98    4.24
   1  -6   1  124.01    5.13
   1  -6   1  125.08    5.09
   1  -6   1  123.66    4.61
  -1   6   1  122.05    4.91
   1   6  -1  121.90    3.89
   1   6  -1  136.78    3.53
  -1   6   1  129.41    3.29
  -1  -6  -1  110.94    2.82
   1   6  -1  127.48    2.72
   1   6  -1  126.59    2.92
   1  -6   1  130.82    3.28
   1   6  -1  132.00    3.03
  -1  -6  -1  118.87    3.13
  -1  -6  -1  107.95    2.42
   1  -6   1  125.49    5.40
   1  -6   1  125.36    3.12
   1  -6   1  121.34    2.94
   1   6  -1  133.51    3.38
  -1  -6  -1  115.01    3.12
  -1  -6  -1  114.46    3.05
  -1  -6  -1  121.80    3.15
  -1   6   1  131.77    3.37
  -1  -6  -1  116.30    3.22
   1   6  -1  127.30    3.20
   1  -6   1  118.19    3.06
  -1   6   1  123.38    3.15
  -1   6   1  126.55    3.29
  -1  -6  -1  115.95    2.98
   1  -6   1  128.73    3.17
   1   6  -1  126.17    3.24
  -1   6   1  132.53    3.40
   1   6  -1  127.82    2.75
   1  -6   1  122.54    2.95
  -1  -6  -1  114.93    2.92
  -1  -6  -1  113.19    2.98
  -1  -6   0  141.63    4.87
   1   6   0  133.87    4.50
   1   6   0  125.45    3.80
   1  -6   0  121.20    4.89
  -1   6   0  118.95    4.72
   1  -6   0  124.86    5.01
  -1   6   0  120.02    3.21
   1   6   0  136.29    3.53
  -1  -6   0  124.79    2.49
   1   6   0  138.93    3.13
   1   6   0  130.27    2.89
  -1  -6   0  138.85    3.39
   1  -6   0  125.71    3.22
   1   6   0  133.07    3.08
   1  -6   0  123.51    5.35
  -1  -6   0  138.19    3.28
  -1   6   0  121.37    3.35
   1  -6   0  119.71    3.10
  -1  -6   0  135.58    3.34
   1  -6   0  113.29    2.98
  -1   6   0  118.41    3.18
  -1   6   0  119.22    3.17
   1   6   0  136.20    3.39
  -1  -6   0  136.80    3.48
   1   6   0  127.61    3.00
   1  -6   0  114.49    3.03
  -1   6   0  126.25    3.30
   1  -6   0  117.09    2.99
  -1  -6   0  139.51    3.26
  -1  -6   0  139.35    3.21
   1   6   0  134.14    2.91
   1  -6   0  121.34    3.08
  -1   6   0  118.29    3.27
   1   6   0  136.71    3.38
  -1  -6   0  138.29    3.20
   1  -6  -1  125.07    4.52
   1  -6  -1  129.41    5.03
   1   6   1  107.23    3.93
  -1  -6   1  133.01    4.98
   1  -6  -1  129.89    5.01
   1  -6  -1  131.73    5.23
  -1   6  -1  126.46    3.34
   1   6   1  113.73    2.93
   1   6   1  111.33    2.74
   1  -6  -1  130.59    3.23
   1   6   1  112.80    2.89
   1  -6  -1  134.55    5.57
  -1  -6   1  133.24    3.20
  -1  -6   1  137.47    3.39
  -1   6  -1  121.40    3.35
  -1  -6   1  133.52    3.30
   1   6   1  118.07    3.28
   1  -6  -1  128.65    3.16
   1  -6  -1  124.96    3.16
   1   6   1  113.63    3.18
  -1   6  -1  124.47    3.26
   1   6   1  106.61    2.81
  -1  -6   1  132.70    3.44
  -1   6  -1  124.58    3.28
  -1   6  -1  126.80    3.28
   1   6   1  110.04    2.77
   1  -6  -1  128.01    3.11
   1  -6  -1  131.16    3.33
  -1  -6   1  133.33    3.10
   1   6   1  115.11    3.18
   1  -6  -2   87.51    4.04
   1  -6  -2   89.55    3.86
   1  -6  -2   84.71    4.32
   1  -6  -2   80.40    3.99
   1   6   2   71.44    3.07
  -1  -6   2   68.24    2.40
   1   6   2   74.32    2.29
   1  -6  -2   85.09    2.57
  -1   6  -2   76.09    2.65
   1   6   2   73.21    2.39
  -1  -6   2   71.16    2.51
  -1   6  -2   76.74    2.69
  -1  -6   2   68.77    2.28
  -1  -6   2   68.42    2.41
   1   6   2   78.16    2.73
   1   6   2   72.31    2.30
   1  -6  -2   81.17    2.60
  -1   6  -2   75.66    2.57
   1   6   2   73.41    2.59
  -1  -6   2   68.89    2.53
  -1   6  -2   78.50    2.60
  -1   6  -2   78.89    2.65
  -1  -6   2   68.09    2.21
   1  -6  -2   86.66    2.72
   1   6   2   75.76    2.58
   1   6   2   73.39    2.32
  -1  -6   2   70.36    2.41
   1  -6  -2   89.30    2.57
   1   6   3  133.58    4.08
   1  -6  -3  124.14    4.68
   1  -6  -3  125.88    4.84
   1  -6  -3  127.57    4.80
  -1  -6   3  127.20    3.27
   1   6   3  144.54    3.47
  -1   6  -3  135.85    3.13
   1  -6  -3  124.77    3.09
  -1  -6   3  121.59    3.26
   1   6   3  148.88    3.38
   1  -6  -3  130.35    3.16
   1   6   3  141.66    2.85
   1   6   3  151.46    3.82
  -1  -6   3  130.65    3.45
  -1   6  -3  136.95    3.61
  -1   6  -3  136.99    3.49
   1   6   3  150.21    3.71
   1   6   3  145.20    3.38
  -1  -6   3  117.25    3.40
  -1   6  -3  137.37    3.58
   1  -6  -3  129.98    3.34
   1   6   3  148.29    3.71
  -1   6  -3  136.95    3.26
   1  -6  -3  132.71    3.46
  -1  -6   3  123.35    2.94
   1   6   3  148.21    3.38
   1  -6  -3  132.73    3.26
  -1  -6   3  124.26    3.31
   1  -6  -4   68.17    3.46
   1  -6  -4   66.06    3.54
   1  -6  -4   67.54    3.93
   1  -6  -4   63.42    3.48
  -1   6  -4   59.88    2.23
  -1  -6   4   75.77    2.65
   1  -6  -4   61.66    2.27
   1   6   4   92.16    2.84
   1  -6  -4   63.50    2.31
   1  -6  -4   65.09    2.36
  -1  -6   4   83.46    2.64
   1   6   4   91.99    2.86
   1   6   4   92.73    2.36
   1  -6  -4   70.38    2.35
   1   6   4   94.27    2.74
  -1   6  -4   66.90    3.80
   1   6   4   93.71    3.08
  -1  -6   4   82.97    2.73
  -1   6  -4   61.88    2.37
   1  -6  -4   66.32    2.45
   1   6   4   96.31    3.00
   1  -6  -4   70.92    2.41
  -1  -6   4   84.40    2.70
   1   6   4   96.15    3.01
   1   6   4   87.51    2.12
   1   6   4   89.85    2.72
  -1  -6   4   79.01    2.27
  -1   6  -4   62.86    2.26
   1  -6  -4   68.58    2.54
   1  -6  -5    7.37    1.84
   1  -6  -5    7.43    1.46
   1  -6  -5    8.64    1.53
   1  -6  -5    8.37    1.17
  -1  -6   5    9.27    1.22
  -1   6  -5    4.56    0.93
   1   6   5    7.21    1.17
   1  -6  -5    7.11    1.08
   1  -6  -5    8.34    1.12
   1  -6  -5    8.35    1.14
   1  -6  -5    8.12    1.08
  -1  -6   5    9.09    1.13
   1   6   5    7.62    1.15
   1   6   5    8.39    0.96
   1   6   5    8.51    1.17
  -1   6  -5    5.37    1.56
  -1  -6   5    7.48    1.16
   1   6   5    8.43    1.28
  -1   6  -5    4.94    0.98
   1  -6  -5    8.67    1.19
  -1   6  -5    4.63    1.10
  -1  -6   5    7.34    0.83
  -1  -6   5    7.78    1.16
  -1   6  -5    4.53    1.03
   1   6   5    8.46    1.21
   1   6   5    7.64    0.83
   1  -6  -5    8.39    1.21
  -1   6  -5    4.60    0.89
   1  -6  -6  253.57    7.46
   1  -6  -6  243.93    6.52
   1  -6  -6  234.65    6.09
  -1  -6   6  261.49    5.28
  -1   6  -6  224.18    4.81
   1  -6  -6  253.23    4.90
   1   6   6  242.93    5.18
   1  -6  -6  249.45    4.98
   1  -6  -6  255.17    4.69
   1  -6  -6  255.98    4.93
   1  -6  -6  245.29    4.77
   1  -6  -6  255.75    4.48
   1   6   6  249.11    4.96
   1   6   6  237.27    4.43
  -1  -6   6  262.08    4.86
  -1   6  -6  216.50    6.64
  -1   6  -6  223.12    4.21
  -1  -6   6  256.33    5.11
   1   6   6  246.31    5.06
   1   6   6  251.38    5.45
   1  -6  -6  251.19    5.08
  -1   6  -6  221.33    4.62
  -1   6  -6  217.74    4.61
   1  -6  -6  266.76    5.14
  -1  -6   6  249.98    4.99
  -1   6  -6  222.50    4.79
   1   6   6  252.93    5.33
   1   6   6  237.63    4.24
  -1   6  -6  220.47    4.49
   1  -6  -7   64.04    3.79
   1   6   7   60.39    4.47
  -1   6  -7   75.88    2.78
   1   6   7   60.71    2.65
   1  -6  -7   64.63    2.52
   1  -6  -7   65.94    2.61
   1  -6  -7   68.07    2.43
   1  -6  -7   65.27    2.44
   1   6   7   60.98    2.49
   1   6   7   59.45    2.24
  -1  -6   7   63.63    2.34
  -1   6  -7   67.87    3.59
  -1   6  -7   75.46    2.21
  -1  -6   7   62.81    2.53
   1   6   7   56.70    2.68
   1   6   7   56.61    2.46
  -1  -6   7   63.12    2.25
   1   6   7   59.21    2.58
   1  -6  -7   66.68    2.66
  -1   6  -7   70.60    2.52
  -1   6  -7   78.83    2.87
  -1  -6   7   65.34    2.63
   1   6   7   58.79    2.65
   1   6   7   57.91    2.10
  -1   6  -7   76.75    2.78
  -1  -6   7   61.44    2.45
   1  -6  -7   65.67    2.46
   1  -6  -8  122.22    5.04
  -1   6  -8  114.51    3.54
   1  -6  -8  131.23    3.68
   1   6   8  135.68    3.98
   1  -6  -8  136.19    3.77
   1   6   8  128.08    3.36
  -1  -6   8  114.75    3.10
   1  -6  -8  132.95    3.46
   1  -6  -8  131.04    3.55
  -1   6  -8   97.46    2.47
   1  -6  -8  136.95    3.60
   1   6   8  139.49    3.88
  -1  -6   8  107.10    3.28
  -1  -6   8  112.62    3.14
  -1   6  -8  104.73    3.03
   1   6   8  131.92    3.83
  -1   6  -8  113.69    3.52
   1  -6  -8  129.70    3.44
   1   6   8  130.69    3.23
  -1   6  -8  109.33    3.40
   1  -6  -8  123.11    2.82
  -1  -6   8  118.24    3.60
  -1  -6   9  216.65    4.28
   1  -6  -9  251.81    5.00
   1  -6  -9  249.35    5.28
  -1  -6   9  232.94    5.22
   1  -6  -9  249.70    5.31
   1   6   9  230.97    5.43
  -1  -6   9  215.87    5.21
   1   6   9  235.60    5.28
   1  -6  -9  243.58    4.95
  -1  -6   9  212.21    4.66
  -1   6  -9  224.37    4.43
   1   6   9  224.07    5.10
  -1  -6   9  219.73    4.63
  -1   6  -9  218.95    4.37
  -1   6  -9  242.53    5.20
   1  -6  -9  244.62    4.76
  -1  -6   9  208.18    4.58
  -1   6  -9  239.12    5.16
   1   6   9  221.38    4.50
  -1  -6   9  227.01    5.13
   1   6  10  135.85    6.81
  -1  -6  10  153.82    4.31
   1   6  10  137.12    4.24
   1  -6 -10  152.14    4.14
  -1  -6  10  160.89    4.35
   1  -6 -10  146.66    4.07
  -1  -6  10  151.71    3.72
   1  -6 -10  145.27    3.69
  -1   6 -10  147.91    3.78
   1   6  10  143.27    4.15
   1  -6 -10  150.47    3.87
   1   6  10  143.36    3.97
  -1  -6  10  152.51    3.82
  -1   6 -10  155.14    4.07
   1  -6 -10  144.08    3.52
   1   6  10  134.60    3.52
  -1  -6  10  150.13    3.69
  -1   6 -10  148.07    3.99
   1   6  10  144.44    4.15
  -1  -6  10  155.59    4.14
   1  -6 -11   94.43    3.24
   1   6  11   96.18    3.53
  -1  -6  11  100.83    3.44
   1  -6 -11   98.38    3.29
   1  -6 -11   94.57    3.00
   1   6  11  101.98    3.44
  -1   6 -11   91.70    2.91
  -1   6 -11   98.34    3.37
   1  -6 -11   95.20    2.81
  -1   6 -11   89.49    3.08
   1   6  11   95.84    3.11
  -1  -6  11   98.63    3.05
   1  -6 -11   90.05    2.62
  -1  -6  11   97.79    3.27
   1   6  11   99.46    3.41
  -1  -6  12   50.44    2.49
   1  -6 -12   50.86    2.46
   1   6  12   47.92    2.51
  -1  -6  12   51.34    2.45
   1  -6 -12   51.25    2.43
   1  -6 -12   48.48    1.94
   1   6  12   48.58    2.41
   1  -6 -12   48.01    1.85
  -1   6 -12   59.91    2.28
  -1  -6  12   51.33    2.21
   1   6  12   44.30    2.05
   1  -6 -12   54.77    2.49
   1   6  12   46.84    2.32
   1  -6 -12   45.45    1.72
  -1  -6  13   20.18    1.70
  -1  -6  13   21.64    1.68
   1  -6 -13   21.95    1.68
   1   6  13   26.86    1.91
   1  -6 -13   20.06    1.37
   1  -6 -13   19.87    1.27
   1  -6 -13   22.03    1.49
  -1   6 -13   20.50    1.50
   1   6  13   29.68    1.86
  -1   6 -13   20.42    1.30
   1  -6 -13   19.78    1.58
   1   6  13   24.21    1.39
  -1  -6  13   21.06    1.47
   1   6  13   27.72    1.70
  -1   6 -13   19.93    1.45
   1   6  14   46.06    2.16
   1  -6 -14   33.49    1.54
  -1  -6  14   47.57    1.96
  -1  -6  14   50.58    2.05
   1  -6 -14   37.50    1.84
  -1  -6  14   47.44    2.13
   1  -6 -14   32.38    1.41
   1  -6 -14   39.15    1.71
  -1   6 -14   43.75    1.68
   1   6  14   47.40    2.16
  -1   6 -14   48.42    2.08
   1  -6 -14   38.36    1.86
  -1   6 -14   45.67    1.80
   1   6  14   45.82    1.88
  -1   6 -15    4.30    0.94
   1   6  15    3.17    0.93
  -1   6 -15    3.73    0.77
  -1  -6  15    2.66    0.69
   1  -6 -15    2.39    0.82
  -1  -6  15    3.33    0.94
  -1  -6  15    2.88    0.78
   1  -6 -15    1.42    0.60
  -1  -6  15    3.06    0.75
   1   6  16   31.50    1.28
  -1   6 -16   38.91    1.36
  -1   6 -16   30.18    1.03
   1  -6 -16   35.62    1.23
   1  -6 -16   37.77    1.34
   1   6  16   31.33    1.23
  -1  -6  16   30.81    1.29
   1  -6 -16   36.86    1.21
  -1  -6  16   27.04    1.04
   1  -7  15   48.42    1.54
   1  -7  15   43.80    1.43
  -1  -7 -15   38.50    1.20
   1   7 -15   55.98    1.51
  -1  -7 -15   45.97    1.35
  -1   7  15   52.14    1.48
  -1  -7 -15   39.03    1.18
   1   7 -15   50.70    1.45
   1   7 -14    9.67    1.04
  -1   7  14    4.56    0.67
  -1  -7 -14    6.46    0.88
   1  -7  14    4.60    0.76
  -1  -7 -14    6.99    0.86
  -1   7  14    5.72    0.92
   1  -7  14    5.01    0.98
  -1  -7 -14    7.52    0.90
   1   7 -13   14.53    1.27
   1   7 -13   13.42    1.24
  -1   7  13   19.93    1.30
  -1  -7 -13   12.80    1.19
  -1   7  13   19.47    1.19
  -1  -7 -13   11.84    1.14
  -1   7  13   21.30    1.46
   1  -7  13   11.51    1.11
   1  -7  13   11.71    1.27
  -1  -7 -13   11.01    0.92
   1  -7  12   54.71    2.29
  -1  -7 -12   62.62    2.37
   1  -7  12   53.39    2.04
  -1  -7 -12   57.53    1.95
  -1   7  12   69.82    2.26
  -1  -7 -12   62.88    2.33
   1   7 -12   66.04    2.44
  -1   7  12   69.68    2.46
  -1  -7 -12   57.60    1.90
   1   7 -12   60.56    2.10
  -1  -7 -12   63.98    2.37
  -1   7  12   71.13    2.56
   1  -7  12   56.38    2.17
   1  -7  12   56.65    2.09
  -1  -7 -11    3.41    0.87
   1  -7  11    1.63    1.10
  -1  -7 -11    3.11    1.11
  -1  -7 -11    3.04    1.04
  -1   7  11    3.46    0.96
  -1  -7 -11    2.74    0.72
   1  -7  11    1.44    0.83
  -1   7  11    3.97    1.12
   1   7 -11    2.30    1.05
  -1  -7 -11    2.61    0.83
   1  -7  11    1.82    0.97
   1   7 -11    2.76    0.91
  -1   7  11    2.04    1.09
   1   7 -11    2.99    0.92
  -1   7  11    3.35    0.92
   1  -7  11    1.59    0.94
  -1  -7 -10   17.75    1.32
  -1  -7 -10   18.47    1.64
   1  -7  10   18.33    1.72
  -1   7  10   16.54    1.42
  -1  -7 -10   17.60    1.21
   1  -7  10   21.79    1.56
  -1  -7 -10   18.19    1.31
  -1  -7 -10   18.73    1.46
  -1   7  10   15.98    1.64
  -1   7  10   15.28    1.57
  -1   7  10   14.92    1.22
   1   7 -10   21.90    1.54
   1   7 -10   21.56    1.59
  -1   7  10   15.65    1.40
   1  -7  10   20.36    1.67
   1   7  -9   19.23    1.77
   1  -7   9   21.03    1.86
  -1  -7  -9   15.44    1.57
  -1   7   9   12.08    1.29
   1  -7   9   19.28    1.60
  -1   7   9   12.69    1.57
  -1  -7  -9   15.23    1.37
  -1  -7  -9   15.73    1.41
  -1   7   9   12.16    1.27
   1   7  -9   19.56    1.58
  -1   7   9   11.93    1.52
   1   7  -9   18.54    1.46
  -1   7   9   12.04    1.40
   1  -7   9   17.47    1.26
   1  -7   9   19.87    1.68
  -1   7   8  154.08    6.76
   1  -7   8  180.80    7.10
   1  -7   8  208.59    4.99
   1   7  -8  209.91    4.94
  -1  -7  -8  198.35    4.73
  -1   7   8  166.27    4.04
   1  -7   8  204.38    4.63
  -1   7   8  180.60    4.71
  -1  -7  -8  200.08    4.37
  -1  -7  -8  183.04    3.70
  -1  -7  -8  196.48    4.48
  -1   7   8  177.74    4.63
   1   7  -8  203.69    4.39
  -1   7   8  170.50    4.18
   1  -7   8  190.82    4.18
   1  -7   8  202.56    4.73
  -1   7   8  172.13    4.39
  -1   7   7   72.53    4.67
  -1   7   7   70.41    3.96
   1  -7   7   81.97    4.95
   1   7  -7   91.20    3.29
  -1  -7  -7   99.25    3.30
  -1   7   7   79.43    2.72
   1  -7   7   84.07    3.07
  -1  -7  -7   97.81    3.04
  -1  -7  -7   94.86    2.54
  -1  -7  -7   98.77    3.11
  -1   7   7   84.83    3.27
   1  -7   7   80.67    2.72
  -1  -7  -7   93.43    2.72
  -1  -7  -7  104.58    3.25
  -1   7   7   79.36    2.88
   1   7  -7   90.14    3.27
   1   7  -7   87.45    2.84
  -1  -7  -7  101.29    3.37
  -1   7   7   79.20    3.08
   1  -7   7   79.30    2.76
  -1   7   7   82.92    3.08
  -1   7   6   15.44    1.24
   1  -7   6   13.37    2.48
  -1   7   6   14.08    2.16
  -1   7   6   15.93    1.25
   1   7  -6   18.46    1.65
  -1  -7  -6   10.28    1.35
  -1   7   6   16.54    1.36
  -1  -7  -6    9.18    1.23
  -1  -7  -6    9.06    0.95
   1  -7   6   12.81    1.52
  -1  -7  -6    9.99    1.36
   1  -7   6   13.96    1.35
  -1  -7  -6    9.26    1.30
  -1  -7  -6    9.37    1.15
  -1   7   6   18.75    1.81
   1   7  -6   18.84    1.71
  -1   7   6   17.28    1.55
  -1  -7  -6    9.74    1.42
  -1   7   6   17.45    1.68
   1  -7   6   11.90    1.33
  -1   7   6   18.45    1.65
   1  -7   5  193.81    7.36
  -1   7   5  185.92    4.07
   1   7  -5  191.65    4.54
  -1  -7  -5  171.66    4.24
  -1  -7  -5  174.83    4.24
  -1  -7  -5  155.68    3.28
  -1   7   5  179.08    6.68
   1  -7   5  215.13    7.84
  -1   7   5  195.62    4.08
  -1   7   5  195.45    4.87
   1  -7   5  195.73    4.40
  -1  -7  -5  174.56    4.29
  -1  -7  -5  176.97    4.07
  -1  -7  -5  172.21    4.45
  -1   7   5  176.41    3.71
  -1   7   5  195.55    4.68
  -1   7   5  187.98    4.52
   1   7  -5  190.78    4.73
   1   7  -5  175.76    3.91
   1  -7   5  199.22    4.47
   1  -7   5  198.55    4.43
  -1   7   5  192.80    4.67
  -1  -7  -5  162.60    3.56
   1  -7   4   40.45    3.59
  -1   7   4   44.65    3.60
   1  -7   4   40.41    3.23
   1   7  -4   56.61    2.63
  -1  -7  -4   39.03    2.02
  -1   7   4   48.88    2.16
   1   7  -4   55.87    2.44
  -1  -7  -4   39.03    2.10
   1   7  -4   49.63    1.80
   1  -7   4   42.15    2.22
  -1   7   4   52.30    3.76
   1  -7   4   44.03    3.80
   1  -7   4   44.26    2.16
  -1  -7  -4   43.39    2.08
  -1  -7  -4   38.84    2.10
  -1  -7  -4   39.71    2.09
  -1   7   4   53.67    2.44
   1   7  -4   50.16    2.13
   1   7  -4   53.82    2.58
  -1   7   4   47.61    1.98
  -1   7   4   49.36    2.36
  -1  -7  -4   39.08    2.18
  -1  -7  -4   37.89    1.74
   1  -7   4   43.21    2.15
  -1  -7  -4   37.88    1.78
   1  -7   4   44.66    2.15
  -1   7   4   51.75    2.44
   1  -7   4   43.61    2.17
  -1   7   3  299.39    8.64
   1  -7   3  286.33    7.98
  -1   7   3  301.09    5.54
   1   7  -3  304.75    5.59
   1   7  -3  291.59    5.92
  -1  -7  -3  272.96    5.24
   1  -7   3  305.83    5.84
  -1  -7  -3  264.12    4.57
  -1  -7  -3  290.59    5.60
   1   7  -3  287.19    4.79
   1   7  -3  292.56    4.88
  -1   7   3  293.24    8.77
  -1  -7  -3  280.97    5.50
   1  -7   3  309.99    5.71
   1   7  -3  277.05    5.51
  -1  -7  -3  297.24    5.52
  -1   7   3  290.88    5.16
  -1  -7  -3  288.52    5.76
   1   7  -3  277.81    5.30
   1   7  -3  305.61    6.03
  -1   7   3  298.01    5.82
   1  -7   3  305.66    5.59
  -1  -7  -3  282.32    5.12
   1  -7   3  308.74    5.68
  -1  -7  -3  280.42    4.99
   1  -7   2  212.26    6.62
   1  -7   2  228.42    7.64
  -1   7   2  208.21    7.03
  -1   7   2  209.53    4.60
   1   7  -2  236.72    5.24
  -1  -7  -2  193.72    4.22
   1   7  -2  230.09    4.63
  -1  -7  -2  196.51    3.68
   1  -7   2  225.28    4.91
   1   7  -2  226.68    4.28
   1   7  -2  212.09    3.67
   1  -7   2  228.84    8.01
  -1   7   2  215.37    7.47
  -1  -7  -2  203.22    4.56
   1  -7   2  208.58    4.49
   1  -7   2  206.47    4.20
  -1  -7  -2  218.19    4.68
   1   7  -2  224.51    4.88
   1  -7   2  218.16    4.76
   1   7  -2  225.38    4.66
  -1   7   2  215.81    4.79
   1  -7   2  205.35    4.49
  -1   7   2  214.49    4.47
   1   7  -2  235.25    5.18
  -1  -7  -2  205.49    4.78
   1   7  -2  220.55    4.64
  -1  -7  -2  208.65    4.27
  -1   7   2  219.52    4.92
   1  -7   2  219.71    4.68
  -1  -7  -2  209.31    4.55
   1   7  -2  209.65    3.69
  -1  -7  -2  213.52    4.40
   1  -7   2  221.82    4.77
   1  -7   1   99.37    5.01
  -1   7   1  103.61    4.90
   1  -7   1   99.00    4.36
   1  -7   1   93.68    4.06
   1   7  -1  109.97    3.50
  -1  -7  -1   99.08    2.84
   1   7  -1  106.19    3.05
  -1   7   1  115.53    3.37
   1   7  -1   99.36    2.55
   1  -7   1  107.93    3.29
   1   7  -1  103.21    2.92
  -1  -7  -1  103.08    3.24
   1  -7   1  109.59    5.56
  -1  -7  -1  101.99    3.12
   1   7  -1  105.68    3.31
   1  -7   1  108.48    3.18
  -1  -7  -1  105.95    3.27
   1  -7   1  100.81    2.93
  -1   7   1  115.35    3.56
  -1  -7  -1  110.31    3.29
   1  -7   1  101.80    3.10
  -1   7   1  107.83    3.37
  -1  -7  -1  104.26    3.37
  -1   7   1  107.83    3.30
   1   7  -1  107.04    3.23
  -1   7   1  114.67    3.26
  -1  -7  -1  106.38    3.08
   1  -7   1  111.22    3.22
  -1  -7  -1  106.35    3.04
   1  -7   1  100.31    2.95
  -1   7   1  108.99    3.38
  -1  -7  -1  105.97    3.12
   1   7  -1  102.25    2.60
   1  -7   1  104.72    3.24
   1   7  -1  106.91    3.20
   1  -7   0  687.55   13.60
   1  -7   0  645.70   11.61
   1   7   0  731.78   15.09
   1  -7   0  697.80   12.12
  -1   7   0  685.18   13.13
   1   7   0  714.20    9.24
   1  -7   0  716.13    9.69
  -1  -7   0  738.83    9.80
   1   7   0  697.57    8.69
  -1   7   0  720.42    9.85
  -1  -7   0  732.76    9.61
   1   7   0  735.49   10.02
  -1  -7   0  718.15    9.80
   1  -7   0  731.32    9.68
  -1   7   0  707.06   10.16
   1  -7   0  696.79    9.30
   1  -7   0  693.00    9.53
  -1   7   0  720.01    9.73
  -1  -7   0  737.34   10.12
   1   7   0  737.07    9.87
  -1   7   0  708.04    9.93
   1   7   0  742.18   10.24
  -1   7   0  706.32    9.88
   1   7   0  692.30    8.75
   1  -7   0  703.89    9.30
  -1  -7   0  718.42    9.45
  -1  -7   0  758.27    9.72
   1   7   0  715.52    9.73
   1  -7  -1  110.53    5.06
   1  -7  -1   98.08    4.14
  -1   7  -1  102.04    4.77
   1   7   1   99.59    5.40
   1  -7  -1  105.53    4.20
   1  -7  -1  104.56    4.92
  -1  -7   1  107.35    2.90
  -1   7  -1  113.52    3.44
   1  -7  -1  112.01    3.31
   1   7   1  101.57    2.80
   1   7   1  101.25    3.05
  -1   7  -1  109.63    3.50
   1  -7  -1  112.79    3.31
  -1  -7   1  109.99    3.19
   1  -7  -1  116.18    3.26
  -1  -7   1  106.07    3.26
  -1  -7   1  109.85    3.34
   1   7   1  105.27    3.40
   1   7   1  102.09    3.26
  -1   7  -1  106.69    3.32
  -1  -7   1  105.48    3.37
   1  -7  -1  108.23    3.21
  -1   7  -1  103.14    3.30
  -1   7  -1  108.88    3.30
   1   7   1   95.65    2.88
   1   7   1  102.89    2.84
   1  -7  -1  111.52    3.13
   1   7   1   99.89    3.24
  -1  -7   1  109.38    3.03
   1  -7  -2  212.74    6.94
   1  -7  -2  196.93    5.94
   1  -7  -2  189.31    5.49
  -1   7  -2  210.61    6.77
   1   7   2  205.56    7.76
   1  -7  -2  215.21    6.80
  -1  -7   2  230.58    4.53
   1   7   2  208.26    4.90
   1  -7  -2  220.85    4.63
   1   7   2  210.43    4.49
   1   7   2  200.47    4.20
  -1   7  -2  231.36    7.67
  -1  -7   2  238.51    4.97
   1  -7  -2  213.27    4.60
   1   7   2  204.27    4.85
   1  -7  -2  214.03    4.68
  -1   7  -2  216.59    5.02
   1   7   2  193.76    4.25
   1   7   2  203.59    4.76
   1  -7  -2  202.40    4.56
  -1   7  -2  224.87    4.90
  -1   7  -2  221.05    4.82
   1   7   2  202.62    4.75
  -1  -7   2  229.52    5.01
   1  -7  -2  220.30    4.82
   1  -7  -2  219.01    4.53
  -1  -7   2  228.68    4.42
   1  -7  -2  220.34    4.56
   1   7   2  203.61    4.25
   1   7   2  210.91    4.76
   1   7   3  280.84    9.19
   1  -7  -3  290.35    7.82
   1  -7  -3  263.96    7.07
   1  -7  -3  294.52    8.04
  -1  -7   3  306.97    5.53
   1   7   3  292.84    5.90
   1  -7  -3  293.23    5.34
  -1  -7   3  303.57    5.64
   1  -7  -3  308.55    5.49
   1   7   3  281.87    5.21
  -1   7  -3  310.89    8.86
   1   7   3  278.52    5.85
   1  -7  -3  297.68    5.62
  -1  -7   3  306.80    5.83
  -1   7  -3  297.19    6.00
   1   7   3  273.34    5.22
  -1   7  -3  305.90    5.77
  -1   7  -3  311.81    5.97
   1  -7  -3  296.55    5.65
   1   7   3  284.31    5.77
   1   7   3  273.44    5.62
  -1  -7   3  280.95    5.78
  -1  -7   3  294.51    5.10
   1  -7  -3  305.02    5.81
   1  -7  -3  300.14    5.39
  -1  -7   3  299.05    5.69
   1  -7  -3  299.39    5.49
  -1   7  -3  291.90    5.26
   1   7   3  282.87    5.76
   1  -7  -4   45.87    3.15
   1   7   4   37.45    3.60
   1  -7  -4   46.57    3.05
  -1   7  -4   42.19    1.91
  -1  -7   4   57.44    2.42
   1   7   4   38.60    2.05
   1  -7  -4   48.32    2.17
   1  -7  -4   49.71    2.14
   1  -7  -4   46.83    1.96
   1   7   4   36.44    1.95
  -1  -7   4   50.27    2.31
  -1   7  -4   41.54    3.40
  -1  -7   4   52.45    2.11
  -1  -7   4   53.28    2.42
   1  -7  -4   51.19    2.33
   1   7   4   36.54    2.25
   1   7   4   35.95    1.91
   1  -7  -4   50.45    2.34
  -1   7  -4   43.55    2.20
   1   7   4   40.12    2.22
  -1  -7   4   53.77    1.99
   1  -7  -4   49.20    2.26
   1  -7  -4   49.87    2.12
   1  -7  -4   53.11    2.42
   1   7   4   39.76    2.20
  -1   7  -4   41.35    1.96
  -1  -7   4   54.07    2.41
  -1  -7   4   56.98    2.40
  -1   7  -4   43.27    2.14
   1  -7  -5  166.61    5.43
   1  -7  -5  174.37    5.79
  -1   7  -5  191.94    6.76
  -1   7  -5  204.06    4.14
   1   7   5  156.79    3.40
   1   7   5  170.80    4.20
   1  -7  -5  178.98    3.88
   1   7   5  169.43    4.25
   1  -7  -5  188.36    4.08
   1  -7  -5  191.35    4.31
   1  -7  -5  190.24    4.17
  -1  -7   5  189.89    4.33
  -1   7  -5  195.41    4.28
   1   7   5  163.52    4.26
  -1  -7   5  195.90    4.59
  -1  -7   5  190.29    4.57
   1  -7  -5  193.11    4.50
   1   7   5  169.36    4.61
  -1   7  -5  202.33    4.53
  -1   7  -5  192.20    4.48
   1   7   5  168.98    4.47
   1  -7  -5  197.49    4.59
   1   7   5  165.27    4.10
   1  -7  -5  198.01    4.62
   1  -7  -5  189.14    4.03
   1  -7  -5  188.65    4.29
  -1  -7   5  190.98    4.47
  -1  -7   5  172.52    3.57
  -1   7  -5  193.70    4.15
  -1   7  -5  203.92    4.56
  -1  -7   5  197.55    4.52
   1   7   5  175.68    4.55
  -1   7  -6   11.46    1.97
  -1   7  -6   12.17    1.17
   1   7   6    8.87    0.99
   1  -7  -6   19.43    1.56
  -1  -7   6   15.61    1.43
   1  -7  -6   16.49    1.36
   1  -7  -6   16.20    1.31
   1   7   6    9.65    1.34
   1  -7  -6   17.56    1.48
  -1   7  -6   16.82    1.47
   1  -7  -6   18.53    1.55
   1   7   6    9.43    1.35
  -1  -7   6   18.06    1.69
   1   7   6   10.01    1.48
  -1  -7   6   14.80    1.50
   1  -7  -6   17.48    1.63
  -1   7  -6   13.53    1.49
   1   7   6    8.79    1.22
  -1   7  -6   13.76    1.39
  -1   7  -6   12.80    1.35
   1  -7  -6   16.78    1.28
  -1  -7   6   16.28    1.58
   1   7   6    8.65    1.41
  -1   7  -6   13.52    1.39
  -1   7  -7   74.65    2.34
  -1   7  -7   72.59    3.91
  -1  -7   7   92.41    2.89
   1  -7  -7   80.99    2.67
   1  -7  -7   81.41    2.78
   1  -7  -7   78.24    2.84
   1  -7  -7   80.00    2.84
   1   7   7  101.62    3.42
   1  -7  -7   82.46    2.95
  -1  -7   7   91.06    3.27
   1   7   7  101.03    3.57
  -1  -7   7   93.12    3.09
   1   7   7  103.01    3.47
  -1   7  -7   76.02    2.76
  -1   7  -7   81.07    3.11
   1  -7  -7   80.62    2.99
   1   7   7   86.78    2.76
   1   7   7   93.31    3.07
   1  -7  -7   76.60    2.37
   1  -7  -7   79.28    2.81
  -1  -7   7   87.94    3.00
  -1   7  -7   81.08    2.92
   1   7   7   99.43    3.43
  -1   7  -8  171.74    3.40
   1  -7  -8  173.22    4.28
   1  -7  -8  175.48    4.39
  -1  -7   8  214.17    4.74
   1   7   8  197.49    4.90
  -1  -7   8  206.14    4.59
   1  -7  -8  175.25    4.29
   1   7   8  205.98    5.16
  -1  -7   8  204.50    4.24
   1  -7  -8  176.94    3.98
   1  -7  -8  177.22    4.15
   1   7   8  199.30    4.80
  -1   7  -8  203.28    4.79
   1  -7  -8  177.74    4.53
  -1  -7   8  190.54    3.86
  -1   7  -8  188.14    4.18
   1  -7  -8  174.33    4.12
   1   7   8  202.79    4.95
   1  -7  -8  151.98    3.25
  -1   7  -8  191.56    4.50
  -1  -7   8  213.41    4.88
   1  -7  -9   11.26    1.38
  -1  -7   9   19.57    1.65
   1   7   9   15.78    1.70
  -1  -7   9   18.86    1.51
   1   7   9   14.36    1.71
   1  -7  -9   11.64    1.35
  -1   7  -9   20.06    1.49
   1  -7  -9   12.33    1.34
  -1  -7   9   17.24    1.30
   1   7   9   17.18    1.64
  -1  -7   9   17.79    1.30
  -1   7  -9   18.92    1.38
   1  -7  -9   13.23    1.51
  -1   7  -9   21.52    1.74
   1  -7  -9   11.51    1.25
  -1  -7   9   18.73    1.51
  -1   7  -9   19.17    1.57
  -1  -7   9   19.41    1.71
  -1  -7  10   22.99    1.75
   1  -7 -10   17.66    1.61
   1   7  10   18.48    1.75
   1   7  10   19.12    1.87
  -1  -7  10   22.06    1.49
   1  -7 -10   17.10    1.46
  -1   7 -10   21.43    1.70
  -1   7 -10   18.97    1.41
   1  -7 -10   16.11    1.36
   1  -7 -10   16.42    1.57
  -1   7 -10   19.55    1.65
  -1   7 -10   18.23    1.23
   1   7  10   21.21    1.69
  -1  -7  10   20.55    1.35
  -1   7 -10   18.57    1.53
  -1  -7  10   22.45    1.77
  -1  -7  10   22.67    1.51
   1  -7 -10   16.69    1.32
   1   7  10   21.95    1.75
  -1  -7  11    3.08    1.04
   1   7  11    3.70    1.20
   1  -7 -11    2.60    0.84
  -1   7 -11    1.28    1.01
  -1   7 -11    0.72    0.71
   1   7  11    3.19    1.20
  -1   7 -11    1.24    0.95
   1   7  11    2.49    0.93
  -1  -7  11    2.26    0.75
   1  -7 -11    2.48    1.09
  -1  -7  11    2.04    0.76
   1  -7 -11    2.29    0.75
   1   7  11    3.47    1.13
  -1  -7  11    2.62    1.06
  -1  -7  12   62.40    2.39
  -1  -7  12   62.53    2.48
   1   7  12   58.90    2.48
  -1   7 -12   53.85    2.24
   1  -7 -12   73.73    2.29
   1   7  12   58.92    2.08
   1   7  12   60.75    2.29
  -1   7 -12   56.78    2.08
   1  -7 -12   69.73    2.51
   1   7  12   60.39    2.33
  -1   7 -12   55.72    2.03
  -1  -7  13   12.41    1.21
  -1  -7  13   14.69    1.29
   1   7  13   12.45    1.30
  -1   7 -13   11.19    1.15
  -1   7 -13   10.33    1.01
   1  -7 -13   22.57    1.27
  -1   7 -13   11.22    0.94
   1   7  13   11.78    1.15
   1  -7 -13   21.92    1.42
   1   7  13   12.58    1.15
  -1   7 -13   10.88    0.95
  -1  -7  14    8.52    0.90
   1  -7 -14    5.12    0.86
  -1  -7  14    8.52    0.95
  -1   7 -14    4.86    0.89
   1  -7 -14    5.81    0.74
   1   7  14    7.70    1.03
   1  -7 -14    5.15    0.85
   1   7  14    7.28    0.87
   1   7  14    6.15    0.81
   1   7  15   40.06    1.38
   1  -7 -15   51.33    1.45
  -1  -7  15   43.46    1.30
  -1  -7  15   49.08    1.38
  -1   7 -15   48.94    1.36
   1  -7 -15   48.20    1.40
  -1  -8 -13   41.35    1.42
   1  -8  13   32.86    1.41
  -1  -8 -13   35.29    1.27
  -1   8  13   34.63    1.20
  -1  -8 -13   40.15    1.38
  -1   8  13   39.00    1.44
   1   8 -13   37.18    1.34
   1   8 -12    9.25    0.96
   1   8 -12    9.21    1.01
  -1   8  12    8.84    0.96
  -1  -8 -12   10.12    0.95
  -1   8  12    9.85    1.05
   1  -8  12    7.56    0.80
   1  -8  12    9.26    1.05
  -1  -8 -12   10.20    1.04
   1  -8  11   81.49    2.60
  -1  -8 -11   83.17    2.52
   1  -8  11   80.85    2.59
  -1  -8 -11   81.63    2.32
   1   8 -11   89.20    2.54
  -1  -8 -11   77.64    2.12
  -1   8  11   90.09    2.68
   1   8 -11   84.82    2.27
   1  -8  11   76.70    2.14
   1   8 -11   86.85    2.65
   1  -8  11   85.86    2.43
  -1  -8 -10   22.18    1.53
   1  -8  10   25.94    1.71
   1  -8  10   25.55    1.73
  -1  -8 -10   22.45    1.43
   1  -8  10   26.47    1.47
  -1  -8 -10   22.62    1.37
   1   8 -10   20.38    1.53
   1   8 -10   19.32    1.40
  -1   8  10   28.15    1.71
   1  -8  10   25.72    1.40
   1   8 -10   19.70    1.56
   1  -8  10   27.11    1.62
  -1   8  10   26.40    1.52
   1  -8   9   25.05    1.79
  -1  -8  -9   24.49    1.69
   1   8  -9   18.89    1.59
  -1  -8  -9   24.00    1.49
   1  -8   9   26.79    1.60
  -1  -8  -9   23.00    1.51
  -1  -8  -9   25.14    1.75
  -1   8   9   18.63    1.61
   1   8  -9   19.30    1.53
   1   8  -9   20.20    1.24
   1  -8   9   24.52    1.47
  -1   8   9   17.55    1.32
  -1   8   9   19.30    1.47
   1  -8   9   25.79    1.73
   1   8  -9   21.48    1.69
   1  -8   8   42.57    2.30
  -1  -8  -8   39.72    2.07
   1   8  -8   40.22    2.12
  -1  -8  -8   38.67    1.84
   1  -8   8   45.04    2.15
  -1  -8  -8   39.30    1.98
  -1  -8  -8   37.32    1.90
   1   8  -8   43.59    1.87
  -1   8   8   39.14    2.17
  -1  -8  -8   41.02    2.17
  -1   8   8   40.37    1.98
   1   8  -8   44.79    2.18
   1  -8   8   43.94    2.19
   1  -8   8   43.20    1.93
   1  -8   8   37.51    1.65
  -1   8   8   42.42    2.11
  -1   8   7   30.48    1.46
  -1  -8  -7   23.47    1.73
   1   8  -7   15.68    1.55
  -1  -8  -7   21.97    1.48
  -1  -8  -7   23.50    1.55
   1  -8   7   24.96    1.75
  -1  -8  -7   25.74    1.74
   1  -8   7   22.20    1.51
  -1  -8  -7   26.14    1.70
  -1  -8  -7   23.87    1.42
  -1   8   7   32.80    1.93
  -1   8   7   29.81    1.95
  -1  -8  -7   25.75    1.87
  -1   8   7   33.26    2.02
   1  -8   7   22.48    1.60
   1  -8   7   22.99    1.48
   1  -8   7   21.87    1.71
   1   8  -6   18.17    1.55
  -1  -8  -6   19.83    1.57
  -1  -8  -6   21.75    1.57
   1  -8   6   19.42    1.70
  -1   8   6   14.25    1.22
  -1  -8  -6   22.66    1.68
   1  -8   6   19.20    1.51
  -1  -8  -6   21.21    1.48
  -1  -8  -6   22.26    1.70
  -1   8   6   14.84    1.52
  -1   8   6   17.14    1.68
   1   8  -6   15.29    1.62
  -1  -8  -6   21.36    1.82
   1  -8   6   19.44    1.61
   1  -8   6   19.30    1.47
   1  -8   6   20.35    1.68
  -1   8   6   15.40    1.61
  -1   8   5   80.67    2.63
   1   8  -5   77.78    2.84
  -1  -8  -5   89.44    2.99
  -1  -8  -5   95.54    3.07
  -1   8   5   76.03    4.52
  -1   8   5   87.17    2.73
  -1  -8  -5   95.10    3.17
   1  -8   5   97.61    3.10
  -1  -8  -5   93.67    2.93
  -1   8   5   79.72    2.41
   1   8  -5   80.80    3.18
  -1  -8  -5   95.60    3.34
  -1   8   5   89.44    3.21
   1   8  -5   71.62    2.50
  -1   8   5   88.85    3.13
  -1   8   5   89.14    3.23
  -1  -8  -5   89.31    2.52
   1  -8   5  107.00    3.29
   1  -8   5  104.63    3.12
   1   8  -4   36.03    1.97
  -1   8   4   38.59    1.94
  -1  -8  -4   23.07    1.64
   1  -8   4   42.65    2.28
  -1  -8  -4   25.29    1.76
  -1   8   4   38.71    3.41
  -1   8   4   40.29    1.97
  -1  -8  -4   24.39    1.82
  -1  -8  -4   24.62    1.69
   1  -8   4   39.24    2.10
  -1   8   4   41.99    2.28
   1   8  -4   33.81    1.84
  -1   8   4   41.06    2.25
  -1   8   4   37.25    1.80
   1   8  -4   40.44    2.35
  -1  -8  -4   25.70    1.96
   1  -8   4   40.00    2.13
  -1  -8  -4   24.11    1.53
   1  -8   4   39.95    2.09
  -1   8   3  127.90    5.73
   1  -8   3  116.23    5.74
  -1  -8  -3  126.22    3.40
   1   8  -3  107.23    3.20
  -1   8   3  131.22    3.59
   1   8  -3  101.77    3.63
   1  -8   3  125.73    3.75
  -1  -8  -3  134.68    3.79
   1   8  -3  101.68    2.76
  -1   8   3  134.65    6.09
  -1   8   3  134.10    3.53
  -1  -8  -3  128.08    3.70
   1  -8   3  126.73    3.66
   1   8  -3   95.67    3.28
  -1  -8  -3  136.02    3.72
   1   8  -3  101.35    3.17
  -1  -8  -3  132.01    3.93
  -1   8   3  130.53    3.82
  -1   8   3  126.30    3.24
  -1   8   3  128.88    3.43
   1   8  -3  104.36    3.63
  -1  -8  -3  130.84    3.38
   1  -8   3  126.02    3.69
   1  -8   3  129.10    3.71
   1  -8   3  124.83    3.59
   1  -8   2  188.40    7.19
  -1   8   2  188.02    6.86
   1  -8   2  177.46    6.01
   1   8  -2  210.24    7.93
   1   8  -2  204.18    4.35
   1   8  -2  213.92    5.16
  -1  -8  -2  213.32    4.33
  -1   8   2  195.63    4.59
   1  -8   2  203.45    4.82
   1   8  -2  209.91    4.19
  -1  -8  -2  231.60    5.06
  -1   8   2  203.77    7.58
  -1  -8  -2  228.95    4.94
   1  -8   2  183.76    4.07
  -1  -8  -2  227.58    5.00
  -1  -8  -2  235.24    5.02
  -1   8   2  197.94    5.03
   1  -8   2  195.98    4.71
   1   8  -2  199.17    4.78
  -1   8   2  201.47    4.95
   1   8  -2  205.36    4.62
  -1   8   2  201.30    4.49
  -1  -8  -2  227.90    5.21
  -1   8   2  201.99    4.81
  -1   8   2  206.04    4.96
  -1   8   2  196.41    4.34
   1  -8   2  200.90    4.63
   1  -8   2  201.84    4.73
   1  -8   2  198.94    4.67
  -1  -8  -2  230.03    4.69
   1   8  -1  259.37    8.90
  -1   8   1  250.11    7.84
   1  -8   1  257.30    7.04
   1  -8   1  277.17    8.62
   1   8  -1  248.86    4.83
   1   8  -1  259.89    5.84
   1   8  -1  252.68    4.92
   1  -8   1  299.08    5.83
  -1   8   1  258.00    8.70
  -1   8   1  276.03    5.99
  -1  -8  -1  302.64    5.76
   1   8  -1  253.83    5.57
  -1  -8  -1  307.79    5.91
  -1  -8  -1  318.86    5.99
   1  -8   1  270.42    5.17
   1  -8   1  286.76    5.58
   1  -8   1  299.52    5.88
  -1  -8  -1  307.01    6.10
   1  -8   1  281.36    5.50
   1   8  -1  252.87    5.41
   1   8  -1  244.20    5.34
  -1   8   1  265.09    5.74
  -1   8   1  273.05    5.38
  -1   8   1  283.00    5.79
   1   8  -1  265.63    5.86
  -1   8   1  271.11    5.43
   1  -8   1  305.43    5.88
  -1  -8  -1  307.20    5.64
   1  -8   1  291.37    5.64
   1  -8   1  308.08    5.82
   1  -8   0    9.23    1.41
  -1  -8   0   14.36    1.38
  -1  -8   0   16.00    1.50
   1   8   0   14.01    1.30
   1   8   0   13.69    1.08
   1  -8   0    9.42    1.39
  -1  -8   0   15.62    1.58
  -1   8   0    7.26    2.06
   1  -8   0    8.63    1.39
   1  -8   0    7.76    1.19
   1  -8   0    8.68    1.30
  -1  -8   0   15.21    1.54
  -1   8   0    9.57    1.49
   1   8   0   15.57    1.59
  -1  -8   0   13.98    1.63
  -1   8   0   10.07    1.34
   1   8   0   14.92    1.60
   1  -8   0    7.93    1.23
  -1   8   0    9.00    1.39
   1   8   0   14.49    1.49
  -1   8   0    9.77    1.38
  -1   8   0   10.43    1.32
   1   8   0   14.38    1.54
   1   8   0   13.70    2.56
   1  -8   0    7.09    1.90
  -1   8   0    7.17    1.76
   1  -8  -1  257.99    8.04
  -1   8  -1  269.07    7.93
   1   8   1  297.53    9.58
  -1  -8   1  249.83    4.75
   1   8   1  298.85    5.04
   1  -8  -1  285.72    5.60
   1  -8  -1  267.13    5.03
   1   8   1  315.67    5.63
   1  -8  -1  271.62    5.54
   1   8   1  309.71    6.15
   1  -8  -1  272.45    5.39
  -1  -8   1  274.89    5.72
  -1   8  -1  293.66    6.11
  -1   8  -1  297.05    5.92
   1  -8  -1  265.69    5.43
  -1   8  -1  298.17    5.84
   1   8   1  316.88    6.05
   1   8   1  317.28    6.17
  -1  -8   1  256.48    5.70
   1   8   1  309.11    5.96
  -1   8  -1  291.87    5.34
   1  -8  -1  274.90    5.46
  -1  -8   1  266.36    5.17
  -1  -8   1  266.11    5.50
   1  -8  -1  273.27    5.37
   1  -8  -2  184.07    6.58
   1   8   2  215.81    8.23
  -1  -8   2  202.24    4.31
   1   8   2  226.06    5.23
   1   8   2  227.76    4.78
   1  -8  -2  205.37    4.60
   1   8   2  221.20    4.36
   1  -8  -2  180.38    3.65
   1  -8  -2  196.25    4.26
  -1   8  -2  194.52    7.37
  -1  -8   2  211.43    4.94
   1  -8  -2  197.93    4.57
  -1   8  -2  189.50    4.92
   1  -8  -2  195.66    4.65
   1   8   2  230.20    5.24
  -1   8  -2  195.61    4.68
  -1   8  -2  195.68    4.77
   1   8   2  230.10    5.12
   1   8   2  223.74    5.10
  -1   8  -2  195.73    4.74
   1  -8  -2  192.31    4.56
  -1  -8   2  206.26    4.98
   1  -8  -2  200.32    4.52
  -1  -8   2  205.13    4.30
  -1   8  -2  190.30    4.23
   1   8   2  227.41    5.09
   1  -8  -2  211.53    4.86
   1  -8  -2  201.32    4.53
  -1  -8   2  212.29    4.56
   1  -8  -3  122.99    5.18
   1   8   3  127.09    6.43
  -1  -8   3  106.33    3.22
   1   8   3  136.32    4.02
   1   8   3  137.23    3.48
   1  -8  -3  138.98    3.52
   1   8   3  136.59    3.69
   1  -8  -3  137.61    3.62
   1  -8  -3  126.55    2.98
   1  -8  -3  136.11    3.36
  -1  -8   3  110.88    3.44
  -1   8  -3  122.46    5.80
  -1   8  -3  130.84    3.52
  -1  -8   3  104.86    3.17
  -1  -8   3  108.01    3.54
   1  -8  -3  142.81    3.83
   1  -8  -3  143.78    3.92
   1  -8  -3  136.09    3.78
   1   8   3  136.26    3.82
   1   8   3  128.02    3.46
  -1   8  -3  128.07    3.70
   1   8   3  136.61    3.98
  -1   8  -3  128.81    3.76
  -1  -8   3  105.32    3.45
   1  -8  -3  137.97    3.60
   1  -8  -3  144.50    3.96
  -1  -8   3  106.49    2.97
  -1  -8   3  112.92    3.36
   1   8   3  138.23    4.01
  -1   8  -3  118.70    3.23
   1  -8  -3  134.24    3.68
   1   8   4   23.55    3.09
   1  -8  -4   33.31    2.70
  -1  -8   4   36.52    1.99
   1   8   4   25.92    1.96
   1  -8  -4   40.71    1.90
  -1  -8   4   40.15    2.11
   1  -8  -4   37.37    1.68
   1  -8  -4   39.39    1.98
  -1   8  -4   38.15    1.96
  -1   8  -4   35.90    3.25
  -1  -8   4   34.51    1.79
   1  -8  -4   41.34    2.22
  -1  -8   4   36.61    2.13
   1  -8  -4   41.85    2.25
  -1   8  -4   37.60    2.13
   1   8   4   24.44    1.75
   1   8   4   25.51    1.69
   1  -8  -4   39.07    2.15
   1   8   4   28.29    1.99
  -1   8  -4   37.40    2.10
   1  -8  -4   39.84    2.09
  -1  -8   4   32.90    1.60
  -1  -8   4   38.28    2.13
   1  -8  -4   40.01    1.95
   1  -8  -4   42.79    2.23
  -1   8  -4   39.90    2.08
  -1   8  -4   36.99    1.82
   1   8   4   23.58    1.91
  -1  -8   4   37.11    2.07
   1   8   5   85.75    5.37
  -1   8  -5   90.48    4.77
   1  -8  -5   89.76    2.89
   1  -8  -5   82.94    2.47
  -1  -8   5   84.60    2.92
   1  -8  -5   84.50    2.73
   1  -8  -5   85.97    2.70
   1   8   5   93.18    3.25
  -1  -8   5   79.60    2.89
  -1  -8   5   83.14    3.04
   1  -8  -5   92.49    3.13
   1   8   5   95.63    3.51
   1  -8  -5   90.53    3.19
  -1   8  -5   99.24    3.24
   1  -8  -5   86.58    3.07
   1   8   5   92.35    3.30
  -1   8  -5  105.60    3.28
   1   8   5   90.50    2.96
   1   8   5   90.45    2.95
   1   8   5   95.09    3.34
  -1  -8   5   77.38    2.90
   1  -8  -5   87.51    2.69
  -1   8  -5  106.43    3.23
  -1  -8   5   82.48    3.01
  -1   8  -6   18.52    1.33
   1  -8  -6   16.16    1.43
   1  -8  -6   13.72    1.17
   1  -8  -6   15.36    1.32
   1  -8  -6   15.23    1.26
  -1  -8   6   16.75    1.50
  -1  -8   6   16.50    1.35
   1   8   6   20.61    1.69
  -1  -8   6   17.84    1.61
   1   8   6   21.18    1.89
   1  -8  -6   15.73    1.55
   1  -8  -6   15.99    1.62
  -1  -8   6   17.06    1.54
   1  -8  -6   17.04    1.60
  -1   8  -6   20.01    1.76
  -1   8  -6   18.80    1.54
   1   8   6   23.23    1.64
   1   8   6   19.73    1.43
  -1  -8   6   16.20    1.60
   1  -8  -6   13.82    1.19
   1   8   6   23.98    1.90
  -1  -8   6   17.94    1.58
  -1   8  -6   20.40    1.58
  -1   8  -7   23.20    1.34
  -1   8  -7   22.58    1.32
   1   8   7   24.65    1.75
  -1  -8   7   17.07    1.41
  -1  -8   7   18.40    1.65
   1   8   7   25.83    2.02
   1  -8  -7   32.70    2.01
  -1  -8   7   16.19    1.50
  -1   8  -7   25.24    1.61
  -1  -8   7   17.13    1.42
   1  -8  -7   33.55    1.73
  -1   8  -7   23.66    1.61
   1   8   7   25.55    1.68
   1  -8  -7   34.98    2.02
  -1   8  -7   25.06    1.84
   1  -8  -7   30.37    1.47
   1  -8  -7   31.30    1.44
   1   8   7   26.65    1.97
  -1   8  -7   23.23    1.65
   1  -8  -7   33.32    1.84
  -1  -8   8   40.67    1.93
   1   8   8   39.28    1.95
  -1  -8   8   42.45    2.18
   1  -8  -8   39.91    2.13
  -1  -8   8   43.78    2.06
  -1   8  -8   42.98    1.81
   1  -8  -8   39.70    2.04
   1   8   8   38.96    2.30
  -1   8  -8   42.87    1.96
  -1  -8   8   44.08    1.89
   1  -8  -8   41.30    1.87
   1   8   8   39.08    2.15
   1   8   8   40.35    2.01
  -1   8  -8   44.24    1.98
  -1   8  -8   44.68    2.21
   1  -8  -8   40.54    2.11
   1   8   8   39.72    2.20
  -1  -8   8   43.45    2.08
  -1   8  -8   42.94    2.02
   1  -8  -8   40.82    1.91
  -1  -8   9   19.80    1.44
   1   8   9   21.32    1.38
   1   8   9   24.86    1.89
   1  -8  -9   19.06    1.51
  -1  -8   9   20.36    1.44
   1  -8  -9   18.26    1.39
  -1   8  -9   24.84    1.54
   1  -8  -9   17.05    1.26
  -1   8  -9   26.24    1.45
   1  -8  -9   20.00    1.59
   1   8   9   25.00    1.60
   1   8   9   25.29    1.68
  -1   8  -9   26.76    1.77
  -1  -8   9   20.80    1.46
  -1   8  -9   25.98    1.58
  -1  -8   9   21.85    1.63
   1  -8  -9   19.17    1.35
  -1  -8  10   18.00    1.33
  -1   8 -10   25.57    1.51
   1  -8 -10   26.20    1.48
   1   8  10   24.98    1.80
  -1  -8  10   20.25    1.26
   1  -8 -10   26.88    1.66
  -1   8 -10   26.26    1.65
  -1   8 -10   24.22    1.20
   1   8  10   22.61    1.47
   1   8  10   22.61    1.51
  -1  -8  10   18.60    1.47
   1  -8 -10   27.38    1.39
  -1  -8  10   19.78    1.28
   1  -8 -11   89.15    2.53
  -1  -8  11   82.60    2.35
  -1  -8  11   85.72    2.68
  -1   8 -11   78.93    2.32
   1  -8 -11   80.14    2.16
   1   8  11   87.37    2.78
   1  -8 -11   83.47    2.20
   1  -8 -11   91.79    2.61
   1   8  11   79.62    2.31
  -1   8 -11   84.81    2.42
   1   8  11   84.76    2.40
   1   8  11   84.18    2.57
   1  -8 -12   10.30    1.02
  -1  -8  12    9.29    1.08
   1  -8 -12    9.74    0.98
  -1   8 -12    9.93    0.95
  -1   8 -12    9.10    0.90
   1  -8 -12   10.47    1.04
   1   8  12   10.32    0.94
   1   8  12   11.13    1.04
   1  -8 -13   39.10    1.38
  -1  -8  13   31.93    1.30
   1  -8 -13   36.47    1.26
  -1   8 -13   28.55    1.17
   1  -8 -13   38.27    1.32
   1   8  13   36.74    1.19
   1  -8 -13   39.62    1.39
   1   8  13   39.31    1.30
  -1   9  11    7.31    0.79
   1  -9  11    4.56    0.69
  -1   9  11    6.46    0.71
   1   9 -11    4.71    0.66
   1  -9  10  140.04    2.85
  -1  -9 -10  144.73    2.83
  -1  -9 -10  156.83    3.07
  -1   9  10  141.40    2.93
   1   9 -10  128.82    2.61
  -1   9  10  121.58    2.39
   1   9 -10  143.21    2.93
   1  -9  10  148.40    2.89
  -1   9  10  131.35    2.82
   1   9 -10  130.38    2.69
   1   9 -10  135.55    2.69
  -1  -9 -10  138.36    2.52
  -1  -9  -9   14.80    1.12
   1  -9   9   16.05    1.21
   1   9  -9   16.06    1.18
  -1  -9  -9   14.77    1.04
  -1   9   9   17.69    1.32
   1   9  -9   15.27    1.17
  -1   9   9   19.51    1.32
  -1  -9  -9   16.91    1.28
  -1   9   9   20.02    1.21
   1  -9   9   17.51    1.24
   1   9  -9   15.39    1.25
  -1  -9  -8    6.29    0.99
   1  -9   8    4.92    0.97
  -1   9   8    7.37    1.14
  -1  -9  -8    4.66    0.88
   1  -9   8    4.87    0.93
  -1   9   8    7.66    1.10
   1   9  -8    4.61    0.80
  -1   9   8    7.42    0.94
  -1   9   8    7.33    1.04
  -1  -9  -8    5.37    1.06
   1   9  -8    6.48    1.05
   1  -9   8    5.25    1.03
   1   9  -8    5.60    1.03
   1   9  -7   13.34    1.18
  -1  -9  -7   11.17    1.14
   1  -9   7   10.94    1.28
   1  -9   7    9.96    1.19
  -1   9   7   10.46    1.32
  -1  -9  -7   10.63    1.15
   1  -9   7    9.73    1.01
  -1  -9  -7   11.58    1.31
  -1   9   7   10.34    1.19
  -1   9   7    9.81    1.13
   1   9  -7   12.91    1.33
   1   9  -7   12.80    1.15
  -1   9   7   10.06    1.19
   1  -9   7    9.90    1.11
   1   9  -7   13.17    1.36
   1  -9   7   10.08    1.24
   1  -9   6   17.19    1.48
  -1  -9  -6   19.68    1.38
   1   9  -6   11.98    1.16
   1  -9   6   16.35    1.43
  -1  -9  -6   19.49    1.36
   1   9  -6   13.24    1.07
  -1   9   6   18.46    1.20
  -1   9   6   17.21    1.16
   1  -9   6   17.45    1.32
  -1  -9  -6   17.59    1.44
  -1  -9  -6   17.30    1.20
  -1   9   6   20.63    1.51
   1   9  -6   14.30    1.27
  -1   9   6   20.17    1.54
  -1  -9  -6   19.33    1.58
  -1   9   6   19.64    1.53
   1  -9   6   16.98    1.18
   1  -9   6   16.85    1.38
   1   9  -6   14.21    1.46
   1  -9   6   16.84    1.48
   1  -9   5    7.45    1.22
   1   9  -5    6.21    0.95
  -1  -9  -5    4.16    0.94
  -1  -9  -5    3.63    0.94
  -1   9   5    6.48    0.99
  -1   9   5    6.92    0.98
   1  -9   5    7.18    1.12
  -1  -9  -5    3.90    0.92
   1   9  -5    6.54    0.93
  -1   9   5    5.53    1.15
  -1   9   5    6.46    1.17
  -1  -9  -5    5.07    1.18
   1  -9   5    7.64    1.04
   1  -9   5    7.49    1.19
   1  -9   5    8.09    1.23
   1   9  -5    7.86    1.32
  -1  -9  -4   12.99    1.17
   1   9  -4   16.02    1.22
   1  -9   4   23.37    1.64
  -1  -9  -4   14.92    1.37
   1  -9   4   23.03    1.69
  -1   9   4   23.08    1.48
   1  -9   4   23.63    1.64
  -1  -9  -4   14.00    1.31
   1   9  -4   16.29    1.29
  -1   9   4   21.26    1.29
  -1  -9  -4   14.36    1.50
   1   9  -4   16.36    1.63
  -1   9   4   25.07    1.78
  -1  -9  -4   13.55    1.10
   1  -9   4   24.14    1.70
   1  -9   4   24.00    1.55
   1   9  -4   16.96    1.60
   1  -9   3   79.27    2.76
  -1  -9  -3   79.73    2.79
   1  -9   3   80.65    2.86
  -1   9   3   91.42    2.83
  -1  -9  -3   77.25    2.73
   1  -9   3   78.10    2.81
  -1  -9  -3   78.83    2.99
  -1   9   3   87.17    2.63
   1   9  -3   85.29    2.71
  -1  -9  -3   76.95    2.46
   1  -9   3   77.84    2.80
   1  -9   3   80.65    2.72
  -1  -9  -2   99.64    3.18
   1  -9   2  101.29    3.26
  -1   9   2  120.92    3.29
   1  -9   2   99.53    3.21
  -1  -9  -2   95.51    3.14
  -1  -9  -2  101.52    3.20
  -1   9   2  120.75    3.77
  -1  -9  -2   96.40    3.30
   1   9  -2  108.42    3.19
  -1   9   2  120.30    3.25
  -1   9   2  120.47    3.59
   1  -9   2  104.33    3.27
   1  -9   2  105.15    3.18
  -1  -9  -2   97.98    2.95
   1  -9   1   14.84    1.09
  -1  -9  -1   22.46    1.70
   1  -9   1   18.45    1.58
  -1   9   1   16.12    1.43
  -1   9   1   17.39    1.75
   1   9  -1   17.83    1.61
  -1  -9  -1   19.99    1.64
   1  -9   1   17.84    1.64
   1   9  -1   19.94    1.75
   1   9  -1   19.67    1.55
  -1   9   1   15.11    1.37
  -1  -9  -1   20.56    1.74
  -1   9   1   14.38    1.56
  -1  -9  -1   21.62    1.59
   1  -9   1   20.29    1.62
   1  -9   1   17.51    1.55
   1  -9   1   17.55    1.61
  -1   9   1   17.17    1.33
  -1  -9  -1   18.20    1.19
  -1   9   0   59.61    2.19
  -1  -9   0   57.88    2.42
   1  -9   0   62.85    2.53
  -1  -9   0   54.78    2.04
   1  -9   0   54.80    1.95
   1  -9   0   60.72    2.49
  -1  -9   0   57.78    2.51
  -1   9   0   64.22    2.46
   1  -9   0   58.88    2.56
   1   9   0   55.44    2.52
   1  -9   0   56.73    2.26
  -1   9   0   59.31    2.72
   1  -9   0   56.07    2.39
   1   9   0   53.59    2.41
  -1  -9   0   55.78    2.53
  -1   9   0   60.90    2.64
  -1   9   0   62.41    2.49
   1   9   0   58.48    2.62
   1  -9   0   55.79    2.33
   1  -9   0   51.93    3.58
   1  -9  -1   12.42    1.92
  -1   9  -1   17.25    1.47
   1  -9  -1   13.41    1.14
   1  -9  -1   12.91    1.01
   1  -9  -1   15.32    1.45
   1   9   1   20.35    1.77
   1  -9  -1   15.76    1.49
  -1   9  -1   16.77    1.64
   1  -9  -1   15.12    1.42
   1  -9  -1   14.69    1.53
  -1  -9   1   17.41    1.47
   1   9   1   19.62    1.68
  -1  -9   1   20.04    1.70
   1   9   1   20.11    1.70
   1   9   1   20.87    1.68
  -1   9  -1   17.41    1.61
   1   9   1   19.43    1.63
   1  -9  -1   13.41    1.42
  -1  -9   1   20.30    1.63
  -1  -9   1   18.87    1.39
   1  -9  -1   14.95    1.41
   1  -9  -1   15.36    1.45
  -1   9  -1   16.00    1.27
   1  -9  -1   15.63    1.51
   1  -9  -2  116.84    2.92
   1  -9  -2  110.34    2.68
   1   9   2   94.10    3.30
   1   9   2   96.25    3.34
   1  -9  -2  123.79    3.40
   1  -9  -2  120.59    3.41
   1  -9  -2  123.80    3.58
  -1  -9   2  108.75    3.40
  -1  -9   2  107.54    3.10
  -1   9  -2  105.34    3.23
   1   9   2   96.29    3.24
  -1   9  -2  100.67    3.24
   1   9   2   94.16    3.21
   1   9   2   91.66    3.13
  -1   9  -2   98.53    2.71
   1  -9  -2  120.17    3.25
  -1  -9   2  108.43    3.04
   1  -9  -2  124.00    3.38
  -1   9  -2  101.36    3.01
  -1   9  -3   87.20    2.73
   1  -9  -3   87.17    2.56
   1  -9  -3   83.93    2.36
   1  -9  -3   88.31    2.79
   1   9   3   81.05    2.99
  -1  -9   3   83.99    2.51
  -1  -9   3   94.28    3.17
   1   9   3   80.72    3.07
   1  -9  -3   90.05    3.04
  -1  -9   3   88.81    2.67
   1  -9  -3   93.84    3.01
  -1   9  -3   81.14    2.88
   1   9   3   80.61    2.78
   1   9   3   83.57    3.04
  -1   9  -3   79.03    2.90
   1  -9  -3   92.36    2.98
   1   9   3   84.85    3.05
  -1   9  -3   82.30    2.91
   1  -9  -3   91.30    2.76
   1  -9  -3   90.23    2.82
  -1   9  -3   80.28    2.66
  -1  -9   3   95.44    3.11
  -1  -9   3   89.49    2.81
  -1   9  -4   23.70    1.50
   1  -9  -4   21.68    1.26
   1  -9  -4   22.24    1.41
   1  -9  -4   21.11    1.41
   1   9   4   13.66    1.46
  -1  -9   4   16.55    1.31
  -1  -9   4   15.83    1.20
  -1  -9   4   17.62    1.54
   1   9   4   13.70    1.57
   1  -9  -4   22.29    1.66
   1  -9  -4   23.75    1.68
   1  -9  -4   24.18    1.65
   1   9   4   14.13    1.48
  -1   9  -4   22.56    1.67
  -1   9  -4   20.31    1.59
  -1   9  -4   21.06    1.56
   1   9   4   11.94    1.24
   1  -9  -4   24.25    1.67
  -1  -9   4   16.64    1.57
   1  -9  -4   22.57    1.46
   1  -9  -4   22.33    1.48
   1   9   4   13.28    1.46
  -1  -9   4   17.34    1.40
  -1   9  -4   22.02    1.49
  -1   9  -5    8.00    1.01
  -1   9  -5    8.64    1.02
   1  -9  -5    6.24    0.94
   1  -9  -5    6.61    0.86
   1   9   5    4.75    1.10
  -1  -9   5    7.34    1.07
   1  -9  -5    6.67    1.22
   1  -9  -5    7.91    1.19
  -1  -9   5    7.98    1.22
   1  -9  -5    6.55    1.19
   1   9   5    4.44    1.22
   1   9   5    4.97    1.17
  -1   9  -5    7.69    1.15
  -1   9  -5    7.79    1.25
   1  -9  -5    8.46    1.20
   1   9   5    4.48    0.86
   1  -9  -5    7.73    0.99
   1   9   5    4.32    1.15
  -1  -9   5    8.06    1.18
  -1   9  -5    6.45    1.01
   1   9   6   15.98    1.13
  -1   9  -6   15.00    1.10
  -1   9  -6   15.50    1.13
   1   9   6   16.68    1.39
   1  -9  -6   16.76    1.17
  -1  -9   6   14.18    1.28
   1  -9  -6   18.38    1.43
   1  -9  -6   20.63    1.56
   1  -9  -6   17.25    1.47
   1   9   6   18.84    1.65
  -1  -9   6   13.82    1.35
   1  -9  -6   17.38    1.12
  -1   9  -6   15.60    1.34
   1   9   6   18.97    1.59
   1   9   6   17.16    1.27
   1  -9  -6   20.56    1.51
   1  -9  -6   18.03    1.13
   1   9   6   19.49    1.62
  -1  -9   6   13.57    1.30
  -1   9  -6   14.82    1.20
   1   9   7    9.55    1.09
   1  -9  -7    9.42    1.00
  -1   9  -7   11.22    1.28
  -1   9  -7   10.41    1.13
   1  -9  -7   10.65    1.19
   1   9   7   10.78    1.06
   1   9   7   11.95    1.35
  -1  -9   7   13.83    1.28
  -1  -9   7   13.01    1.28
  -1  -9   7   13.69    1.26
   1  -9  -7   10.73    1.24
   1  -9  -7   10.56    1.09
   1  -9  -8    6.68    0.91
   1  -9  -8    7.00    0.88
  -1  -9   8    5.56    0.92
   1  -9  -8    6.44    1.06
  -1   9  -8    4.64    0.83
  -1   9  -8    5.02    1.00
   1   9   8    5.24    0.99
   1  -9  -8    7.22    1.05
   1   9   8    4.52    0.83
  -1  -9   8    5.12    0.94
   1   9   8    4.22    0.99
   1  -9  -9   14.41    0.92
   1  -9  -9   16.74    1.09
   1  -9  -9   17.49    1.24
   1  -9  -9   17.92    1.19
  -1  -9   9   12.25    0.96
  -1   9  -9   16.90    1.27
   1   9   9   13.96    1.17
   1   9   9   13.77    0.99
  -1   9  -9   13.84    0.94
  -1   9  -9   17.13    1.27
   1  -9  -9   16.98    1.22
  -1  -9   9   14.51    1.05
   1  -9 -10  112.64    2.22
  -1  -9  10  133.66    2.98
   1  -9 -10  118.64    2.47
   1  -9 -10  138.91    2.79
   1   9  10  145.92    2.79
   1   9  10  132.16    2.45
  -1   9 -10  151.00    2.91
  -1  -9  10  119.21    2.27
   1   9  10  156.32    3.23
   1  -9 -10  133.59    2.56
   1   9  11    6.83    0.87
   1  -9 -11    8.09    0.77
  -1  -9  11    5.11    0.79
   1  -9 -11    6.49    0.69
   1  -9 -11    6.50    0.76
  -1   9 -11    6.79    0.73
   1   9  11    5.99    0.76
  -1 -10  -9    6.64    0.66
   1  10  -9    8.58    0.68
  -1  10   9    8.46    0.70
  -1 -10  -8   21.32    0.98
  -1  10   8   25.07    1.17
   1 -10   8   22.12    1.09
   1  10  -8   16.85    0.96
  -1 -10  -8   23.06    1.13
   1  10  -8   17.30    0.99
  -1  10   8   26.32    1.16
  -1  10   7   39.72    1.50
   1 -10   7   40.68    1.50
  -1  10   7   42.52    1.63
  -1 -10  -7   41.12    1.48
   1  10  -7   39.40    1.42
   1  10  -7   40.82    1.55
  -1  10   7   39.33    1.39
   1  10  -7   39.36    1.30
  -1 -10  -7   41.22    1.57
   1 -10   7   43.56    1.56
   1  10  -7   41.45    1.54
   1 -10   7   38.10    1.32
   1  10  -6   13.96    0.80
  -1  10   6   13.82    1.07
   1 -10   6   16.97    1.13
  -1 -10  -6   20.57    1.29
   1  10  -6   16.21    1.07
  -1  10   6   13.09    1.03
   1  10  -6   16.48    1.20
   1 -10   6   18.00    1.19
   1  10  -6   16.57    1.18
  -1  10   5    1.90    0.63
   1 -10   5    4.52    0.83
  -1  10   5    2.80    0.78
  -1 -10  -5    4.60    0.91
   1 -10   5    4.52    0.81
  -1  10   5    2.66    0.82
   1  10  -5    2.69    0.91
   1  10  -5    2.46    0.80
  -1 -10  -5    4.55    0.95
   1 -10   5    5.08    0.89
   1  10  -5    2.65    0.87
  -1  10   4   13.03    1.03
   1  10  -4   15.63    1.07
  -1  10   4   13.34    1.02
   1 -10   4   10.28    1.00
  -1  10   4   12.86    1.03
  -1 -10  -4   10.27    1.04
   1 -10   4   11.57    1.14
   1 -10   4   10.54    1.05
  -1 -10  -4    8.91    0.96
  -1 -10  -4    8.94    1.04
   1  10  -4   15.38    1.22
  -1  10   4   14.71    1.21
  -1 -10  -4    9.85    1.15
   1 -10   4   11.00    1.12
   1  10  -4   17.48    1.33
   1 -10   4   11.60    1.12
   1 -10   3   31.13    1.59
   1 -10   3   32.13    1.65
   1 -10   3   30.13    1.45
   1  10  -3   33.87    1.75
  -1  10   3   35.47    1.48
  -1 -10  -3   34.47    1.68
  -1 -10  -3   31.79    1.56
  -1  10   3   35.90    1.85
   1 -10   3   32.88    1.65
  -1  10   3   40.88    1.65
  -1  10   3   41.65    1.68
   1  10  -3   34.47    1.54
   1  10  -3   30.63    1.41
   1  10  -3   33.44    1.64
  -1 -10  -3   32.66    1.73
  -1 -10  -3   34.75    1.66
   1 -10   3   31.92    1.63
  -1 -10  -2   21.99    1.42
  -1  10   2   18.02    1.26
  -1  10   2   17.79    1.26
  -1 -10  -2   22.22    1.45
  -1  10   2   16.87    1.48
   1 -10   2   15.46    1.30
  -1 -10  -2   21.49    1.40
   1  10  -2   18.19    1.23
  -1  10   2   17.92    1.42
   1  10  -2   19.03    1.35
  -1  10   2   16.94    1.16
  -1 -10  -2   22.73    1.26
   1 -10   2   16.10    1.35
   1 -10   2   14.94    1.18
   1  10  -2   20.97    1.50
   1 -10   2   15.89    1.25
  -1 -10  -1   22.51    1.48
  -1  10   1   29.61    1.53
   1 -10   1   14.26    1.03
  -1 -10  -1   20.66    1.42
   1 -10   1   15.45    1.35
  -1 -10  -1   22.08    1.43
  -1  10   1   27.43    1.46
  -1  10   1   28.03    1.63
   1  10  -1   26.22    1.61
   1  10  -1   23.65    1.42
   1 -10   1   15.88    1.22
   1 -10   1   14.49    1.32
  -1 -10  -1   21.45    1.31
  -1 -10   0    0.17    0.83
  -1  10   0    2.20    0.82
  -1  10   0    1.76    0.82
  -1 -10   0   -0.14    0.74
   1 -10   0    2.11    0.98
  -1  10   0    2.33    0.96
   1  10   0    0.05    0.79
   1  10   0    0.36    0.78
   1  10   0   -0.11    0.82
  -1  10   0    2.03    0.85
  -1 -10   0   -0.08    0.75
   1 -10  -1   27.36    1.52
  -1 -10   1   24.63    1.50
  -1  10  -1   16.34    1.23
  -1  10  -1   16.74    1.30
  -1 -10   1   23.87    1.37
  -1 -10   1   22.47    1.54
   1 -10  -1   27.65    1.65
   1  10   1   20.74    1.49
   1  10   1   21.34    1.42
  -1  10  -1   14.08    1.27
  -1  10  -1   15.20    1.15
   1  10   1   20.58    1.40
   1  10   1   21.17    1.37
  -1  10  -1   14.86    1.26
   1 -10  -1   28.13    1.56
  -1 -10   1   25.05    1.48
   1 -10  -2   17.28    1.25
  -1  10  -2   17.45    1.28
   1 -10  -2   16.98    1.38
  -1 -10   2   19.83    1.46
  -1 -10   2   17.86    1.15
   1  10   2   22.52    1.52
   1  10   2   22.83    1.37
   1  10   2   21.58    1.46
  -1  10  -2   15.96    1.20
  -1  10  -2   14.52    1.29
   1  10   2   21.08    1.31
   1 -10  -2   18.02    1.27
   1 -10  -3   37.90    1.58
  -1 -10   3   33.81    1.66
   1  10   3   34.76    1.54
  -1  10  -3   31.53    1.49
  -1  10  -3   33.79    1.53
  -1 -10   3   29.97    1.28
  -1 -10   3   31.85    1.67
   1  10   3   30.70    1.69
   1 -10  -3   37.81    1.61
  -1  10  -3   28.65    1.36
   1  10   3   32.07    1.68
  -1  10  -3   31.10    1.60
   1  10   3   32.29    1.40
  -1  10  -3   31.40    1.62
  -1  10  -3   33.81    1.60
   1 -10  -3   38.24    1.61
  -1 -10   3   28.37    1.35
  -1 -10   4   16.50    1.19
   1  10   4    9.81    0.93
  -1  10  -4   10.41    0.96
  -1  10  -4   10.61    0.96
  -1 -10   4   16.06    1.27
   1 -10  -4   13.52    1.17
   1 -10  -4   14.01    1.19
   1  10   4    9.17    1.16
  -1  10  -4   11.43    1.14
  -1  10  -4   11.00    1.00
   1  10   4   10.56    1.17
  -1  10  -4   10.48    1.07
   1 -10  -4   13.24    1.10
   1  10   4   10.08    1.12
  -1 -10   4   15.25    1.07
   1 -10  -4   13.02    0.99
  -1 -10   5    2.43    0.74
   1 -10  -5    2.01    0.78
   1  10   5    3.79    0.94
  -1 -10   5    3.14    0.85
   1 -10  -5    2.85    0.84
  -1 -10   5    2.64    0.84
   1  10   5    4.38    0.95
  -1 -10   5    2.85    0.73
   1 -10  -5    2.12    0.76
  -1  10  -5    3.99    0.87
   1  10   5    4.75    0.96
  -1  10  -5    5.01    0.85
  -1  10  -5    4.27    0.84
  -1  10  -5    4.32    0.71
   1 -10  -6   14.33    1.02
  -1 -10   6   16.40    1.12
   1 -10  -6   14.09    1.09
   1  10   6   19.47    1.32
  -1 -10   6   17.50    1.08
  -1 -10   6   16.86    1.16
  -1  10  -6   18.93    1.16
   1 -10  -6   13.40    0.99
  -1  10  -6   17.72    1.18
   1  10   6   22.05    1.34
  -1  10  -6   18.47    1.14
   1  10   6   20.52    1.29
  -1  10  -6   14.44    0.81
  -1  10  -7   44.32    1.44
  -1  10  -7   47.09    1.57
   1  10   7   42.93    1.63
   1 -10  -7   40.64    1.41
  -1 -10   7   44.93    1.52
   1  10   7   45.08    1.69
  -1 -10   7   41.39    1.41
   1 -10  -7   42.93    1.55
  -1 -10   8   17.93    1.10
  -1  10  -8   18.16    0.80
   1  10   8   22.76    1.08
   1 -10  -8   21.61    0.97
   1  10   8   22.10    1.13
  -1 -10   8   16.86    0.88
   1  10   8   23.12    1.19
   1 -10  -8   25.00    1.13
  -1  10  -9    7.92    0.66
  -1 -10   9    8.85    0.76
   1 -10  -9    7.66    0.66
   1  10   9    6.57    0.70
  -1 -11  -4   27.67    1.01
  -1  11   4   29.88    1.04
   1  11  -4   30.76    1.04
   1  11  -4   27.18    1.02
   1 -11   4   29.96    1.05
  -1 -11  -3   23.64    0.99
   1 -11   3   18.68    0.87
  -1  11   3   22.41    0.87
  -1  11   3   20.11    0.84
   1  11  -3   25.73    0.92
   1  11  -3   25.88    1.07
   1  11  -3   24.11    1.03
   1 -11   3   18.72    0.84
  -1 -11  -2    1.04    0.53
  -1 -11  -2    1.08    0.52
   1 -11   2    1.29    0.58
   1  11  -2    0.88    0.53
  -1  11   2    0.70    0.53
  -1  11   2    0.78    0.55
   1  11  -2    0.86    0.55
  -1  11   2    0.62    0.59
   1  11  -2    0.62    0.52
   1 -11   2    0.31    0.37
   1 -11   1   44.46    1.45
  -1 -11  -1   51.83    1.53
  -1 -11  -1   51.56    1.39
   1  11  -1   62.58    1.57
   1  11  -1   54.11    1.46
   1  11  -1   57.36    1.57
  -1  11   1   46.29    1.51
   1  11  -1   56.07    1.53
   1 -11   0   82.69    1.96
  -1 -11   0   73.32    1.61
   1  11   0   98.42    2.00
  -1  11   0   82.66    1.88
   1  11   0   90.58    1.91
   1  11   0   76.77    1.76
  -1  11   0   78.23    1.72
  -1 -11   0   83.26    1.76
   1  11   0   86.61    1.96
   1 -11   0   79.32    1.87
   1 -11  -1   46.68    1.51
  -1  11  -1   47.56    1.39
  -1  11  -1   45.60    1.38
   1  11   1   50.51    1.34
   1  11   1   55.60    1.50
  -1  11  -1   43.66    1.35
   1 -11  -1   50.73    1.41
  -1 -11   1   54.41    1.48
   1  11   1   52.51    1.52
  -1 -11   2    1.03    0.62
  -1  11  -2    1.95    0.57
   1  11   2    1.02    0.54
  -1  11  -2    0.77    0.55
   1  11   2    0.97    0.59
   1  11   2    0.53    0.56
   1 -11  -2    1.02    0.48
  -1 -11   2    0.74    0.56
   1 -11  -3   20.23    0.85
   1  11   3   22.72    0.87
  -1  11  -3   19.78    0.82
  -1  11  -3   19.58    0.85
   1  11   3   23.19    0.96
   1  11   3   21.75    1.02
  -1 -11   4   26.78    1.03
   1  11   4   26.67    1.04
  -1 -11   4   29.38    1.05
   2   0   0  118.33    2.76
   2   0   0  120.65    2.85
  -2   0   0  119.08    2.80
   2   0   1   40.11    1.04
  -2   0   1   44.40    1.88
  -2   0  -1   41.66    1.72
  -2   0  -1   46.02    1.77
   2   0  -1   44.17    1.69
   2   0  -1   43.58    1.70
   2   0  -2  838.68    9.36
   2   0  -2  798.79    8.28
   2   0   2  743.91    8.20
   2   0  -2  867.27    9.29
   2   0   2  829.73   10.01
   2   0  -2  857.47    9.25
  -2   0  -2  802.52    9.52
  -2   0   2  886.64    9.76
  -2   0   2  888.20    9.70
  -2   0  -2  824.37    9.53
  -2   0   2  844.58    9.75
  -2   0   2  898.02    9.74
   2   0  -2  893.63   10.17
  -2   0  -2  840.19    9.58
  -2   0   2  878.54   10.23
   2   0  -3   46.13    1.89
   2   0  -3   45.15    1.81
   2   0  -3   42.64    1.73
   2   0  -3   43.29    1.60
  -2   0   3   44.62    1.73
  -2   0  -3   50.86    1.83
  -2   0   3   45.50    2.09
  -2   0   3   46.76    1.77
   2   0   3   51.98    2.10
   2   0  -3   45.47    2.09
  -2   0   3   45.81    1.82
  -2   0  -3   52.77    1.85
  -2   0  -3   51.86    1.91
  -2   0   3   44.49    1.91
   2   0   3   49.04    1.63
   2   0  -4    1.36    0.91
   2   0  -4    1.46    0.87
   2   0   4    2.08    0.42
   2   0   4    1.52    0.68
   2   0  -4    0.97    0.89
   2   0  -4    1.39    0.77
   2   0   4    1.54    0.70
   2   0   4    1.76    0.94
  -2   0  -4    1.40    0.70
   2   0  -4    1.85    1.08
  -2   0  -4    1.61    0.67
   2   0   4    2.17    1.03
  -2   0   4    1.35    0.67
  -2   0   4    1.49    0.85
  -2   0  -4    1.63    0.61
   2   0  -4    0.85    0.94
  -2   0   4    1.23    0.71
  -2   0   4    1.62    0.65
   2   0  -5 1335.90   15.17
   2   0   5 1337.91   14.50
   2   0   5 1243.88   13.88
   2   0  -5 1350.64   15.71
  -2   0  -5 1272.82   12.36
  -2   0   5 1347.83   13.78
  -2   0   5 1316.49   13.72
   2   0   5 1347.65   15.04
   2   0  -5 1307.61   15.38
  -2   0  -5 1339.96   13.73
  -2   0   5 1328.50   13.61
  -2   0   5 1278.25   14.94
  -2   0  -5 1340.29   13.66
  -2   0  -5 1303.94   13.66
   2   0  -6   54.03    1.41
   2   0   6   50.05    1.44
   2   0  -6   54.88    1.44
  -2   0  -6   49.38    1.51
  -2   0   6   58.15    2.15
   2   0   6   54.68    2.39
   2   0   6   52.65    2.60
   2   0  -6   56.76    2.79
   2   0  -6   62.22    2.82
   2   0   6   52.97    2.60
  -2   0   6   55.91    1.86
   2   0   6   51.82    2.64
   2   0   6   51.34    2.38
  -2   0  -6   49.48    1.71
  -2   0  -6   50.21    1.37
   2   0   7  616.29    6.94
   2   0  -7  562.09    6.63
   2   0  -7  552.57    6.61
   2   0   7  646.67    9.80
  -2   0   7  570.62    8.51
   2   0  -7  594.23   10.15
   2   0   7  657.56   10.41
   2   0   7  667.89   10.65
   2   0  -7  590.93    8.92
   2   0   7  639.32    9.92
   2   0   7  632.27   10.17
   2   0   7  652.69    9.40
  -2   0  -7  630.08    6.76
   2   0   8  467.34    5.88
  -2   0   8  410.59    5.50
   2   0  -8  411.76    5.52
  -2   0  -8  458.30    5.62
   2   0   8  461.21    6.08
   2   0  -8  447.61    5.96
   2   0   8  471.97    9.38
   2   0   8  493.72    9.73
  -2   0   8  439.36    7.58
   2   0   8  479.12    9.32
   2   0  -8  456.45    8.66
   2   0   8  484.78    8.97
   2   0   8  454.09    8.81
   2   0   8  436.22    7.66
   2   0  -8  435.59    7.56
   2   0   8  447.12    8.49
   2   0   9    0.70    0.72
   2   0   9    0.90    1.15
   2   0  -9    4.49    1.00
  -2   0   9    4.79    0.98
  -2   0   9    6.44    1.09
  -2   0   9    4.99    1.04
  -2   0  -9    1.12    0.83
   2   0  -9   13.02    1.07
  -2   0   9    4.99    0.77
   2   0   9    0.75    0.65
  -2   0   9    4.06    0.93
  -2   0  -9    0.32    0.82
  -2   0  -9    0.47    0.76
   2   0  -9    4.04    0.98
   2   0  -9    4.61    0.83
  -2   0  -9    0.41    0.55
   2   0   9    0.66    0.70
   2   0  -9    4.90    0.94
   2   0  -9    4.78    0.89
   2   0   9    0.77    1.43
   2   0   9    0.80    1.39
  -2   0   9    4.04    1.08
   2   0  -9    4.56    1.40
   2   0 -10  206.02    6.21
  -2   0  10  198.66    5.46
   2   0 -10  191.31    5.57
   2   0  10  230.73    7.16
   2   0  10  218.00    7.16
   2   0  10  221.39    7.04
  -2   0  10  214.28    4.57
  -2   0  10  197.96    4.16
  -2   0  10  214.47    4.66
  -2   0 -10  232.79    4.73
  -2   0 -10  224.01    4.00
  -2   0  10  207.39    4.37
  -2   0  10  199.74    4.06
   2   0 -10  207.41    4.03
   2   0 -10  203.33    3.87
   2   0  10  226.32    4.47
   2   0 -10  211.61    3.89
   2   0 -10  202.56    3.93
   2   0 -10  203.06    4.45
  -2   0 -10  223.50    4.62
  -2   0  10  210.60    4.48
  -2   0 -10  223.14    4.49
   2   0  10  212.72    4.08
   2   0 -10  202.76    4.21
  -2   0 -10  222.00    4.40
   2   0 -10  201.20    4.09
   2   0  10  236.44    4.57
   2   0  10  232.93    4.40
  -2   0 -10  232.56    3.94
   2   0 -10  208.74    4.29
   2   0 -10  202.89    4.06
   2   0  11    4.94    1.94
   2   0  11    4.73    1.67
  -2   0  11    1.44    0.93
   2   0  11    6.19    1.94
   2   0  11    4.56    1.68
   2   0 -11    1.36    1.05
   2   0 -11    1.47    1.33
   2   0 -11    1.46    0.79
  -2   0  11    0.94    1.03
  -2   0  11    0.90    0.90
  -2   0 -11    4.40    1.14
  -2   0 -11    4.34    0.86
  -2   0  11    0.74    0.88
   2   0 -11    1.33    0.82
   2   0 -11    1.96    0.78
   2   0 -11    1.93    0.92
   2   0  11    5.81    1.17
  -2   0 -11    5.92    1.08
  -2   0 -11    4.83    1.04
  -2   0 -11    5.72    1.18
  -2   0  11    1.89    0.96
   2   0  11    4.47    0.95
   2   0 -11    1.16    0.87
   2   0 -11    2.97    1.02
  -2   0 -11    5.03    0.84
   2   0  11    5.70    1.06
  -2   0 -11    5.63    1.08
   2   0  11    4.95    1.14
   2   0 -11    1.42    0.85
   2   0 -12    2.53    1.16
   2   0  12    2.50    1.56
   2   0  12    5.65    2.04
   2   0  12    3.86    1.86
   2   0 -12    2.63    0.88
  -2   0  12    2.22    0.96
   2   0  12    4.31    1.15
  -2   0  12    2.14    1.14
  -2   0  12    2.82    1.21
  -2   0 -12    4.55    1.21
  -2   0 -12    3.44    0.81
  -2   0  12    2.05    0.99
  -2   0 -12    4.20    1.00
   2   0  12    4.53    1.21
   2   0 -12    1.91    0.83
  -2   0 -12    4.11    1.04
   2   0 -12    2.24    0.93
   2   0 -12    2.39    0.87
  -2   0 -12    4.60    1.09
  -2   0  12    3.09    1.08
  -2   0 -12    4.25    1.17
   2   0 -12    2.07    0.99
   2   0  12    4.04    0.97
  -2   0 -12    3.68    1.13
   2   0 -12    2.06    0.97
  -2   0 -12    3.75    0.84
   2   0  12    4.35    1.16
   2   0 -12    2.42    1.06
   2   0  12    4.21    1.06
   2   0  13   -0.37    1.51
   2   0  13    0.47    1.81
   2   0 -13    2.43    0.84
   2   0  13    0.14    1.57
   2   0 -13    2.37    1.40
  -2   0  13    3.53    1.26
  -2   0  13    3.14    0.98
   2   0  13    0.88    1.05
  -2   0  13    3.34    1.27
  -2   0 -13    1.19    1.11
  -2   0 -13    0.38    0.62
   2   0 -13    2.53    1.16
  -2   0 -13    0.46    0.84
  -2   0  13    2.79    1.08
   2   0 -13    1.92    0.82
   2   0 -13    1.85    0.92
   2   0 -13    2.86    0.90
  -2   0 -13    0.97    1.02
  -2   0  13    3.14    1.18
   2   0  13    0.09    1.04
  -2   0 -13    0.45    0.82
  -2   0 -13    0.61    1.00
  -2   0  13    1.74    1.06
   2   0  13    0.60    0.84
   2   0 -13    2.66    1.01
   2   0 -13    2.17    1.09
  -2   0 -13    0.64    0.69
  -2   0 -13    0.92    1.07
   2   0  13    0.55    1.08
   2   0  14   45.43    3.75
   2   0  14   41.77    3.39
   2   0 -14   36.83    3.03
   2   0  14   49.31    2.53
  -2   0  14   41.76    2.37
   2   0 -14   38.76    1.73
   2   0 -14   43.46    2.36
  -2   0  14   39.12    1.94
  -2   0  14   46.47    2.61
  -2   0 -14   48.33    2.58
  -2   0  14   45.30    2.36
  -2   0 -14   50.84    2.38
  -2   0 -14   49.44    2.25
   2   0 -14   43.95    2.40
   2   0 -14   43.13    1.87
   2   0 -14   44.26    2.05
   2   0 -14   42.92    1.92
   2   0  14   50.45    2.37
   2   0  14   47.15    2.52
   2   0  14   46.04    2.10
  -2   0  14   43.12    2.32
   2   0 -14   41.51    2.13
  -2   0 -14   47.00    1.86
   2   0  14   51.36    2.54
   2   0 -14   40.81    2.23
   2   0  15   96.29    5.39
  -2   0 -15  104.29    3.09
  -2   0  15  114.61    3.72
   2   0 -15  122.08    3.58
   2   0  15  102.70    3.50
  -2   0 -15  110.92    3.59
   2   0  15  109.78    3.69
  -2   0 -15  105.34    3.17
   2   0 -15  119.07    3.70
  -2   0 -15  107.14    3.30
   2   0 -15  121.15    3.73
  -2   0  15  119.63    3.57
   2   0 -15  116.16    3.07
   2   0  15  112.64    3.34
   2   0 -15  107.93    2.90
   2   0  15  113.94    3.65
  -2   0  15  118.46    3.56
   2   0  15  106.37    3.49
  -2   0 -15   97.02    2.53
   2   0 -15  113.75    3.52
  -2   0 -16    2.43    0.99
  -2   0 -16    2.59    0.89
   2   0 -16    1.30    1.03
  -2   0  16    1.43    0.97
   2   0  16    1.73    1.15
  -2   0 -16    2.36    0.84
   2   0 -16    1.21    0.76
   2   0  16    2.44    0.92
   2   0 -16    1.29    0.69
   2   0 -16    1.66    1.09
   2   0  16    2.48    1.12
  -2   0  16    1.41    0.78
  -2   0  16    2.11    1.03
  -2   0 -16    1.89    1.12
  -2   0  16    2.35    1.08
  -2   0 -16    2.03    0.84
   2   0 -16    2.02    1.04
   2   0  16    1.71    1.02
   2   0 -16    1.27    0.79
  -2   0  17   20.92    1.56
   2   0 -17   20.07    1.44
  -2   0  17   21.07    1.60
   2   0 -17   21.60    1.47
   2   0  17   19.95    1.32
  -2   0 -17   20.72    1.25
  -2   0 -17   19.90    1.23
  -2   0 -17   18.93    1.31
   2   0 -17   20.16    1.55
   2   0  17   24.15    1.68
   2   0  17   22.91    1.35
   2   0  17   23.14    1.58
  -2   0  17   21.34    1.48
   2   0 -17   23.68    1.37
  -2   0  18    0.94    0.77
  -2   0  18    1.26    0.84
   2   0  18    0.80    0.67
   2   0 -18    1.46    0.72
   2   0  18    1.16    0.86
   2   0 -18    1.95    0.88
  -2   0 -18    0.62    0.70
  -2   0  18    0.87    0.55
   2   0  19   39.52    1.38
  -2   0  19   41.81    1.35
   2   0  19   40.79    1.39
   2   0 -19   42.96    1.34
  -2   0 -19   40.77    1.26
   2  -1  19   34.12    1.23
   2   1 -19   36.81    1.23
   2  -1  18    5.93    0.97
  -2  -1 -18    7.03    0.87
  -2   1  18    8.08    0.90
  -2  -1 -18    6.37    0.75
   2   1 -18    7.19    1.00
   2   1 -18    5.83    0.91
   2   1 -17   71.74    2.42
  -2  -1 -17   62.55    2.09
   2   1 -17   67.82    2.19
   2  -1  17   69.51    2.49
  -2   1  17   65.58    2.35
   2  -1  17   70.66    2.60
   2   1 -17   75.83    2.49
   2   1 -17   75.40    2.56
  -2  -1 -17   67.91    2.29
  -2  -1 -17   66.44    2.18
   2  -1  17   70.52    2.28
   2  -1  17   69.92    2.52
   2  -1  17   66.67    1.99
   2   1 -17   78.00    2.30
   2   1 -16   30.65    1.74
  -2  -1 -16   24.62    1.61
  -2   1  16   26.45    1.79
   2  -1  16   22.32    1.78
  -2  -1 -16   23.98    1.65
   2   1 -16   31.67    1.88
   2   1 -16   30.66    1.97
   2  -1  16   24.22    1.85
  -2  -1 -16   27.45    1.70
   2   1 -16   31.77    1.61
   2  -1  16   24.71    1.68
  -2   1  16   26.86    1.62
   2  -1  16   23.76    1.76
  -2   1  16   28.98    1.77
   2   1 -16   31.32    1.92
  -2  -1 -15   58.26    2.62
  -2   1  15   44.75    2.39
   2  -1  15   48.79    2.55
   2   1 -15   49.19    2.28
  -2  -1 -15   57.52    2.43
  -2  -1 -15   52.06    2.09
  -2  -1 -15   56.72    2.44
  -2  -1 -15   50.87    1.85
   2  -1  15   49.42    2.59
  -2  -1 -15   55.86    2.48
  -2   1  15   49.13    2.44
   2   1 -15   54.47    2.21
   2  -1  15   53.99    2.45
   2  -1  15   53.06    2.61
  -2   1  15   48.60    2.25
   2  -1  15   48.06    2.22
  -2   1  15   48.55    2.35
   2   1 -15   52.99    2.49
   2   1 -15   49.40    2.29
   2  -1  14   25.26    2.83
   2  -1  14   27.21    3.16
   2  -1  14   24.52    2.69
   2   1 -14   32.29    3.02
  -2   1  14   27.21    2.06
   2   1 -14   39.84    2.19
  -2  -1 -14   31.20    2.14
   2  -1  14   32.18    2.23
   2  -1  14   29.34    1.81
  -2  -1 -14   32.52    2.05
  -2  -1 -14   31.37    1.65
  -2  -1 -14   32.24    1.97
  -2   1  14   28.59    2.06
  -2  -1 -14   33.78    1.84
   2   1 -14   38.38    1.98
   2   1 -14   34.58    1.65
   2  -1  14   32.20    2.01
  -2   1  14   30.63    1.88
  -2   1  14   27.85    1.93
   2  -1  14   30.27    1.85
   2   1 -14   38.35    2.08
   2  -1  14   29.59    2.02
   2   1 -14   40.29    2.28
   2  -1  13    4.77    1.67
   2  -1  13    6.24    2.08
   2  -1  13    6.53    1.91
   2   1 -13    8.18    1.82
   2  -1  13    6.54    1.17
  -2   1  13   11.60    1.55
  -2  -1 -13    9.55    1.52
   2  -1  13    8.89    1.48
  -2  -1 -13   10.39    1.43
  -2   1  13   12.49    1.53
  -2  -1 -13    9.56    1.14
  -2  -1 -13    9.36    1.32
   2   1 -13    7.23    0.80
   2   1 -13    9.23    1.17
   2   1 -13    9.74    1.25
   2  -1  13    7.26    1.36
   2   1 -13    7.77    0.88
   2  -1  13    7.44    1.38
   2   1 -13    8.13    1.02
  -2   1  13   10.97    1.38
   2  -1  13    6.90    1.15
   2   1 -13    8.14    1.37
   2   1 -13    7.92    1.29
   2   1 -13    8.68    1.35
   2  -1  13    7.30    1.33
   2  -1  12  162.32    6.50
   2   1 -12  145.06    5.18
   2  -1  12  162.71    6.77
   2  -1  12  170.23    7.05
   2   1 -12  162.08    3.73
   2  -1  12  162.28    6.51
   2  -1  12  172.43    7.07
   2   1 -12  153.56    6.03
   2  -1  12  153.96    3.89
  -2   1  12  161.09    4.38
  -2  -1 -12  165.61    3.53
  -2  -1 -12  171.00    4.44
  -2  -1 -12  172.36    4.28
  -2  -1 -12  173.58    3.88
  -2   1  12  159.10    4.29
  -2  -1 -12  179.61    4.29
   2   1 -12  164.24    3.89
   2   1 -12  158.32    3.73
   2   1 -12  155.90    3.44
   2  -1  12  173.12    4.35
   2   1 -12  153.47    4.24
  -2   1  12  166.25    4.19
   2   1 -12  156.76    4.18
   2  -1  12  161.44    3.99
   2   1 -12  161.85    3.95
   2   1 -12  161.65    4.17
   2   1 -12  155.08    3.99
   2  -1  12  162.94    4.20
  -2  -1 -12  166.61    3.27
   2   1 -11 1011.52   11.54
   2  -1  11 1070.89   18.00
   2   1 -11  891.10   13.38
   2  -1  11 1032.00   17.69
   2  -1  11 1047.34   17.13
   2  -1  11 1037.35   17.73
   2   1 -11  965.97   14.80
   2  -1  11 1009.69   11.92
  -2   1  11 1033.33   12.66
  -2  -1 -11  913.65   10.95
  -2   1  11 1002.24   11.66
  -2   1  11 1072.43   13.09
  -2  -1 -11  913.36   12.30
  -2  -1 -11  953.38   12.01
  -2  -1 -11  972.29   12.04
  -2   1  11 1044.45   12.59
  -2  -1 -11  958.66   11.49
   2   1 -11  991.26   11.53
   2  -1  11 1047.75   12.41
   2   1 -11  986.35   10.97
   2   1 -11  996.94   12.41
  -2   1  11 1041.34   12.72
  -2   1  11 1029.23   12.26
   2   1 -11  984.26   12.21
   2   1 -11 1007.33   11.82
  -2  -1 -11  904.11   11.92
   2   1 -11  958.89   11.82
   2  -1  11 1041.93   11.80
   2  -1  11 1049.77   12.29
  -2  -1 -11  925.31   10.51
   2   1 -11 1006.54   12.21
   2   1 -10   39.61    2.65
   2  -1  10   42.51    3.22
   2  -1  10   42.60    3.35
   2  -1  10   39.45    3.29
   2   1 -10   40.97    1.83
  -2   1  10   60.69    3.37
   2   1 -10   40.74    3.10
   2  -1  10   43.07    3.43
   2  -1  10   36.08    2.65
   2  -1  10   47.88    1.98
  -2   1  10   64.95    2.54
  -2   1  10   69.30    2.66
  -2  -1 -10   58.17    1.97
  -2   1  10   63.56    2.22
  -2  -1 -10   61.89    2.43
  -2  -1 -10   62.54    2.17
  -2  -1 -10   61.68    2.30
  -2   1  10   62.96    2.48
  -2  -1 -10   65.18    2.36
   2   1 -10   41.54    1.80
   2  -1  10   43.31    2.03
  -2  -1 -10   59.12    2.17
   2   1 -10   43.71    1.65
   2   1 -10   46.25    2.14
  -2   1  10   64.26    2.48
  -2   1  10   64.38    2.37
   2   1 -10   41.87    2.04
   2   1 -10   43.58    1.93
  -2  -1 -10   55.37    1.69
   2  -1  10   45.60    2.01
  -2  -1 -10   52.31    2.24
   2   1 -10   42.37    1.93
   2  -1  10   42.98    1.82
   2   1  -9  321.78    7.89
   2  -1   9  375.70    8.86
   2   1  -9  318.14    7.22
   2   1  -9  328.36    5.09
  -2   1   9  327.32    7.48
   2  -1   9  390.08    9.06
   2   1  -9  288.72    5.81
   2  -1   9  359.14    7.81
   2  -1   9  330.51    7.14
   2  -1   9  369.57    8.04
  -2   1   9  323.56    5.72
  -2   1   9  305.58    5.53
  -2  -1  -9  370.71    5.99
  -2  -1  -9  367.35    5.64
  -2  -1  -9  373.09    5.47
  -2   1   9  316.82    5.51
   2   1  -9  317.67    5.13
   2   1  -9  303.67    4.59
   2  -1   9  380.96    5.70
   2   1  -9  323.84    5.14
  -2  -1  -9  385.97    5.47
  -2   1   9  314.42    5.52
   2   1  -9  317.54    5.50
  -2  -1  -9  381.34    5.98
   2   1  -9  302.91    5.38
  -2   1   9  311.72    5.35
   2  -1   9  384.26    5.65
  -2  -1  -9  362.92    4.68
   2  -1   9  363.55    5.28
  -2  -1  -9  351.09    5.62
   2   1  -9  321.06    5.20
   2  -1   8  903.84    9.39
   2   1  -8  897.54    9.96
  -2  -1  -8  890.14    9.87
   2  -1   8  987.77   14.70
   2  -1   8 1000.30   14.60
  -2   1   8  836.82   12.66
   2   1  -8  919.72   13.75
   2  -1   8  955.19   13.60
   2  -1   8  901.66   12.73
   2  -1   8  931.25   13.19
   2   1  -8  857.10   11.43
  -2  -1  -8  824.55    8.98
   2  -1   8  931.26    9.80
   2   1  -8  896.52    9.93
   2   1  -7  236.79    3.77
  -2  -1  -7  239.38    3.73
   2   1  -7  220.11    3.23
   2  -1   7  210.42    3.24
   2  -1   7  208.57    5.20
  -2   1   7  255.88    5.71
   2  -1   7  236.95    6.03
   2   1  -7  236.53    5.95
   2   1  -7  247.85    6.21
  -2  -1  -7  232.54    3.85
   2  -1   7  226.38    5.63
  -2   1   7  218.85    3.81
   2   1  -7  225.26    3.67
   2  -1   7  214.12    3.47
  -2  -1  -7  226.51    3.14
  -2  -1  -6  480.04    5.70
   2  -1   6  456.51    5.26
   2  -1   6  499.76    7.97
   2   1  -6  495.09    8.69
   2   1  -6  488.25    8.52
   2  -1   6  462.20    6.66
  -2  -1  -6  480.07    6.48
  -2   1   6  494.00    6.58
  -2  -1  -6  475.27    6.46
   2  -1   6  508.62    8.38
  -2   1   6  486.23    7.41
   2   1  -6  457.10    5.70
   2   1  -5  227.09    4.96
   2  -1   5  188.18    3.73
   2   1  -5  225.35    5.21
   2   1  -5  210.39    5.06
   2  -1   5  189.84    4.34
   2  -1   5  185.20    3.69
   2  -1   5  177.21    2.55
  -2  -1  -5  187.31    2.86
  -2  -1  -5  207.32    3.85
   2  -1   5  170.58    2.33
  -2   1   5  204.87    4.13
   2   1  -5  227.66    5.03
  -2   1   5  210.94    3.93
   2  -1   5  197.02    4.68
   2  -1   4  677.56    8.44
  -2   1   4  724.73    9.35
   2  -1   4  641.90    8.26
   2   1  -4  715.49    9.61
   2   1  -4  739.43    9.95
  -2  -1  -4  655.22    8.49
  -2   1   4  696.30    8.58
   2   1  -4  774.50   10.16
  -2   1   4  749.38    8.82
   2   1  -4  734.27    9.69
  -2  -1  -4  666.00    8.47
   2   1  -3 1277.11   14.40
   2   1  -3 1284.53   14.19
  -2   1   3 1234.58   13.48
   2   1  -3 1304.56   14.28
  -2  -1  -3 1336.90   13.81
  -2   1   3 1263.23   13.78
   2   1  -3 1361.45   14.79
   2  -1   3 1330.88   13.94
  -2  -1  -3 1326.06   13.80
  -2   1   3 1269.07   13.72
   2   1  -2  165.69    2.73
   2   1  -2  179.47    3.35
   2   1  -2  182.44    3.78
   2   1  -2  178.19    3.65
  -2   1   2  154.68    3.41
  -2  -1  -2  180.97    3.66
   2   1  -2  172.50    2.47
  -2  -1  -2  181.51    3.64
  -2  -1  -2  180.75    3.75
  -2   1   2  150.08    3.45
   2  -1   2  162.39    3.45
  -2   1   2  152.66    3.41
   2   1  -1  833.61    8.77
   2   1  -1  819.43    8.23
   2   1  -1  869.29    9.61
   2   1  -1  819.54    8.18
   2   1  -1  872.65   10.10
  -2  -1  -1  804.91    9.68
   2  -1   1  831.29    9.87
  -2  -1  -1  787.43    9.68
   2  -1   1  802.16    9.69
  -2  -1  -1  773.04    9.77
  -2   1   1  867.50    9.95
  -2   1   1  849.37    9.84
   2   1  -1  883.87    8.77
   2   1  -1  877.15    9.03
   2   1  -1  869.23    9.42
   2   1   0  460.41    5.87
  -2  -1   0  466.04    6.54
   2   1   0  449.44    6.58
  -2   1   0  468.40    6.53
   2  -1   0  478.94    6.50
   2   1   0  456.41    6.03
  -2   1   0  502.33    6.68
  -2  -1   0  462.98    6.47
  -2   1   0  484.77    6.55
  -2   1   0  466.95    6.48
   2   1   0  429.47    5.57
  -2  -1   0  453.93    6.46
  -2   1  -1  825.57    9.60
   2   1   1  799.16    9.31
   2  -1  -1  838.87    9.15
   2   1   1  769.97    9.61
  -2  -1   1  853.69    9.96
  -2   1  -1  835.26    9.65
   2   1   1  779.55    9.44
  -2   1  -1  792.63    9.74
   2   1   2  185.10    3.49
   2  -1  -2  139.25    2.38
   2  -1  -2  158.50    3.07
  -2  -1   2  182.53    3.90
  -2  -1   2  185.67    3.65
  -2   1  -2  168.68    3.51
  -2  -1   2  182.72    3.79
  -2  -1   2  183.53    3.60
   2   1   2  171.05    3.71
  -2   1  -2  169.33    3.55
   2  -1  -2  145.82    2.70
  -2   1  -2  171.69    3.52
   2   1   2  182.89    3.86
   2  -1  -2  151.08    3.34
  -2  -1   2  183.96    3.65
   2   1   3 1275.06   13.10
   2  -1  -3 1262.11   14.06
   2  -1  -3 1211.65   13.29
   2  -1  -3 1198.07   12.76
   2   1   3 1312.70   13.63
  -2  -1   3 1316.09   14.17
   2   1   3 1196.77   14.06
  -2  -1   3 1333.07   13.48
   2   1   3 1338.92   14.32
   2  -1  -3 1294.96   13.93
   2  -1  -3 1273.77   12.40
   2   1   3 1296.72   13.92
  -2  -1   3 1263.38   13.46
  -2   1  -3 1321.75   13.57
  -2   1  -3 1367.72   13.67
  -2  -1   3 1294.26   13.47
   2  -1  -4  713.15    9.04
   2  -1  -4  702.02    8.45
   2  -1  -4  719.43    9.54
   2   1   4  630.67    8.76
   2   1   4  620.60    8.64
   2  -1  -4  735.87    9.61
   2   1   4  620.56    8.47
  -2  -1   4  720.39    9.57
   2   1   4  645.03    9.33
   2   1   4  634.96    8.77
  -2   1  -4  664.06    8.30
  -2  -1   4  722.86    8.57
  -2  -1   4  713.39    8.52
   2   1   4  645.93    9.31
  -2  -1   4  711.70    8.41
   2  -1  -5  198.88    2.96
   2   1   5  181.19    2.56
   2   1   5  184.17    2.77
   2  -1  -5  210.46    4.63
   2  -1  -5  216.33    4.93
   2   1   5  197.56    4.58
   2   1   5  194.86    4.44
   2  -1  -5  210.39    4.97
   2   1   5  202.15    4.94
   2   1   5  203.38    4.90
   2  -1  -5  208.51    4.72
  -2  -1   5  221.61    3.96
  -2   1  -5  195.98    3.80
   2   1   5  195.94    4.32
  -2  -1   5  219.27    4.01
  -2   1  -5  189.61    2.94
   2  -1  -6  486.87    5.53
   2  -1  -6  493.18    5.71
   2  -1  -6  494.42    5.71
   2   1   6  455.06    5.40
   2  -1  -6  533.80    8.76
   2   1   6  489.47    8.35
   2   1   6  507.04    8.33
   2   1   6  485.69    8.13
   2   1   6  512.32    8.85
  -2  -1   6  435.75    5.82
   2   1   6  493.63    8.43
  -2  -1   6  444.84    6.46
   2  -1  -6  478.38    8.05
  -2  -1   6  461.10    6.45
  -2   1  -6  463.98    6.47
   2   1   6  471.74    7.48
   2  -1  -6  504.16    8.31
   2   1   6  449.81    5.35
  -2   1  -6  503.59    5.77
   2  -1  -7  233.89    3.66
  -2   1  -7  223.62    3.75
   2   1   7  240.68    3.85
   2  -1  -7  236.79    3.67
   2   1   7  225.37    3.35
   2   1   7  250.27    6.10
   2   1   7  251.04    6.37
   2   1   7  250.82    6.06
   2   1   7  245.57    5.94
  -2  -1   7  218.75    4.04
   2  -1  -7  245.90    6.12
   2  -1  -7  245.26    5.84
  -2  -1   7  212.65    3.79
  -2  -1   7  220.06    3.92
   2   1   7  233.01    4.99
   2  -1  -7  230.68    5.40
  -2   1  -7  229.29    3.65
   2   1   7  225.97    3.33
  -2   1  -8  968.30    9.93
   2  -1  -8  825.80    9.36
   2   1   8  885.40    9.71
  -2  -1   8  890.16    9.64
   2  -1  -8  797.13    9.26
   2   1   8  858.76    9.01
  -2   1  -8  984.17    9.73
   2   1   8  890.56   13.65
   2   1   8  925.34   14.35
   2   1   8  889.64   13.44
   2  -1  -8  854.43   13.20
   2   1   8  861.36   13.34
   2  -1  -8  837.64   13.33
  -2  -1   8  848.00   10.48
   2  -1  -8  820.18   12.04
   2  -1  -8  841.93   12.75
  -2  -1   9  328.75    5.75
  -2  -1   9  328.34    5.74
  -2   1  -9  370.96    6.01
  -2  -1   9  316.27    5.16
   2   1   9  385.43    5.62
   2  -1  -9  313.63    5.07
  -2   1  -9  392.05    5.65
  -2   1  -9  388.47    5.95
  -2  -1   9  316.32    5.38
  -2   1  -9  396.27    6.15
   2   1   9  393.15    5.84
   2  -1  -9  307.98    5.30
  -2   1  -9  388.66    5.44
  -2   1  -9  363.91    5.56
   2  -1  -9  311.34    7.50
   2   1   9  377.89    8.65
   2   1   9  367.05    8.72
   2   1   9  365.85    9.14
   2   1   9  396.80    9.34
   2   1   9  381.66    8.92
   2  -1  -9  325.01    7.98
   2   1  10   56.08    3.55
   2   1  10   58.12    3.89
   2   1  10   55.68    3.81
   2  -1 -10   61.60    3.61
   2  -1 -10   61.69    3.43
  -2   1 -10   47.64    2.19
  -2  -1  10   45.34    2.16
  -2  -1  10   44.74    2.19
  -2  -1  10   45.68    2.21
   2   1  10   57.74    2.30
  -2  -1  10   43.58    1.94
   2  -1 -10   62.66    2.13
   2   1  10   55.92    2.14
  -2   1 -10   44.25    1.94
   2  -1 -10   64.08    2.13
  -2   1 -10   42.34    2.09
  -2  -1  10   41.86    1.97
  -2   1 -10   43.49    2.10
   2  -1 -10   59.95    2.16
   2  -1 -10   58.62    2.04
  -2   1 -10   45.21    1.84
   2  -1 -10   61.48    2.28
   2   1  10   58.21    2.24
  -2   1 -10   42.53    1.93
   2  -1 -10   65.56    2.21
   2   1  11  917.90   12.06
  -2  -1  11 1014.71   12.76
  -2  -1  11  963.55   12.47
  -2  -1  11 1011.67   12.86
  -2  -1  11  961.31   11.93
   2  -1 -11 1042.81   11.65
   2  -1 -11 1032.37   11.28
   2  -1 -11 1030.79   11.43
  -2   1 -11 1048.39   12.68
  -2  -1  11  990.98   12.22
  -2   1 -11 1046.90   12.49
   2   1  11  938.58   12.14
   2   1  11  952.14   17.19
   2  -1 -11 1064.48   16.75
   2  -1 -11 1016.55   15.47
   2  -1 -11  994.57   12.21
   2  -1 -11  981.76   11.57
  -2   1 -11 1051.04   11.67
   2   1  11  979.78   12.22
   2   1  11  975.17   12.10
  -2   1 -11 1008.13   12.14
   2  -1 -11 1027.24   11.90
  -2  -1  12  160.06    4.42
  -2  -1  12  159.57    4.27
   2   1  12  158.35    4.22
   2  -1 -12  161.73    4.26
  -2  -1  12  159.27    4.02
   2  -1 -12  168.43    3.79
   2   1  12  177.98    4.33
   2  -1 -12  163.77    3.58
   2  -1 -12  166.24    3.81
  -2   1 -12  165.76    4.22
  -2   1 -12  162.11    4.25
   2   1  12  163.82    4.24
  -2  -1  12  158.66    4.16
   2  -1 -12  170.69    3.59
   2   1  12  171.04    6.14
   2   1  12  176.17    6.69
   2   1  12  178.85    7.13
   2  -1 -12  160.66    5.58
   2   1  12  172.57    4.33
  -2   1 -12  173.22    3.83
   2   1  12  176.11    4.30
   2  -1 -12  157.84    3.74
   2  -1 -12  153.30    4.07
  -2   1 -12  164.08    4.11
   2  -1 -12  165.22    3.91
   2  -1 -13    8.77    1.76
   2  -1 -13    9.76    1.43
  -2  -1  13    9.11    1.28
   2   1  13   10.66    1.41
  -2  -1  13    9.18    1.46
  -2   1 -13    7.73    1.23
   2  -1 -13   12.55    1.53
  -2   1 -13    7.20    1.10
  -2  -1  13    7.94    1.25
   2   1  13    8.42    1.49
   2  -1 -13   12.28    1.49
   2  -1 -13   11.01    1.25
   2  -1 -13   11.01    1.10
   2  -1 -13   12.21    1.26
   2   1  13    8.42    1.39
  -2  -1  13    8.43    1.33
   2   1  13    8.60    1.39
  -2   1 -13    6.16    1.25
   2  -1 -13    9.90    1.20
  -2   1 -13    7.25    1.30
   2  -1 -13   11.06    1.32
   2  -1 -13   10.30    1.39
   2   1  13    8.90    1.40
  -2   1 -13    7.29    1.10
   2   1  13    9.52    1.43
   2  -1 -13   10.20    1.06
   2   1  13    8.59    1.72
   2   1  13    9.68    2.03
   2   1  13    8.24    2.11
   2   1  14   27.12    3.24
   2   1  14   27.22    2.82
   2  -1 -14   29.29    1.70
  -2  -1  14   40.64    2.06
   2  -1 -14   32.23    2.09
  -2  -1  14   43.36    2.50
  -2  -1  14   39.07    2.34
   2   1  14   34.14    2.11
   2   1  14   33.41    2.21
   2  -1 -14   30.05    2.08
  -2   1 -14   32.32    1.89
   2  -1 -14   32.06    2.10
  -2   1 -14   29.60    1.73
  -2  -1  14   40.15    2.12
   2  -1 -14   29.70    1.64
   2   1  14   33.81    1.90
   2  -1 -14   29.20    1.48
   2   1  14   32.28    2.02
   2  -1 -14   29.80    1.71
  -2  -1  14   41.61    2.28
   2   1  14   32.91    2.10
  -2  -1  14   40.09    2.24
  -2   1 -14   29.64    1.65
   2  -1 -14   29.56    1.77
   2  -1 -14   25.86    1.91
   2   1  14   33.83    2.14
  -2   1 -14   29.33    1.96
   2   1  15   54.05    4.20
  -2  -1  15   50.85    2.56
  -2   1 -15   45.74    1.87
   2  -1 -15   41.98    1.82
  -2  -1  15   46.26    2.05
   2   1  15   59.44    2.61
  -2  -1  15   52.55    2.65
  -2   1 -15   49.49    2.23
   2  -1 -15   49.67    2.46
  -2   1 -15   48.16    2.04
  -2  -1  15   50.85    2.29
   2   1  15   60.09    2.74
   2  -1 -15   49.74    2.46
   2  -1 -15   49.16    1.97
   2   1  15   63.96    2.41
   2  -1 -15   45.92    1.98
   2   1  15   66.56    2.64
   2   1  15   58.43    2.62
  -2   1 -15   46.52    2.03
  -2  -1  15   52.37    2.50
  -2   1 -15   49.44    1.96
   2   1  15   62.88    2.72
  -2   1 -15   49.82    2.33
   2  -1 -16   30.15    1.89
  -2   1 -16   21.66    1.32
  -2  -1  16   31.68    1.71
  -2   1 -16   22.11    1.30
  -2   1 -16   23.09    1.52
   2  -1 -16   30.05    1.89
   2   1  16   27.00    1.94
  -2   1 -16   24.27    1.62
   2  -1 -16   26.08    1.34
   2   1  16   25.83    1.49
   2  -1 -16   25.12    1.43
   2   1  16   28.12    1.84
  -2  -1  16   32.31    1.93
  -2   1 -16   23.59    1.76
  -2  -1  16   32.16    2.03
   2  -1 -16   26.06    1.60
   2  -1 -16   27.92    1.64
  -2  -1  17   73.86    2.58
   2   1  17   63.76    2.25
   2   1  17   61.85    2.14
   2  -1 -17   61.99    1.97
  -2  -1  17   73.33    2.53
  -2   1 -17   63.81    2.37
   2  -1 -17   61.31    2.03
   2  -1 -17   70.78    2.47
   2   1  17   67.70    2.53
  -2   1 -17   69.72    2.24
  -2   1 -17   70.22    2.40
   2  -1 -17   62.81    1.90
  -2  -1  17   79.37    2.54
   2  -1 -17   68.88    2.06
   2  -1 -18    8.80    1.03
   2  -1 -18    8.42    0.95
  -2   1 -18    6.10    0.91
   2   1  18    7.89    1.03
  -2   1 -18    5.77    0.73
  -2  -1  18    7.60    0.96
   2   1  18    5.73    0.72
  -2  -1  18    5.54    0.95
  -2  -1  18    6.25    0.97
   2   1  18    8.66    1.04
  -2   1 -19   30.55    1.10
   2  -1 -19   33.73    1.15
   2   1  19   31.36    1.19
  -2  -2 -18   29.10    1.15
   2  -2  18   29.65    1.43
  -2   2  18   35.35    1.45
   2   2 -18   32.88    1.49
   2  -2  18   31.27    1.50
   2  -2  18   26.45    1.05
  -2  -2 -18   31.83    1.29
  -2   2  18   35.84    1.59
   2   2 -18   31.71    1.44
   2   2 -17    2.27    0.87
  -2   2  17    1.04    0.89
  -2  -2 -17    1.85    0.76
   2  -2  17    3.04    0.97
  -2  -2 -17    2.57    0.87
   2  -2  17    3.03    0.90
   2   2 -17    2.42    1.02
   2  -2  17    2.92    1.05
  -2  -2 -17    2.44    0.85
  -2   2  17    1.73    0.98
   2   2 -17    2.73    0.95
   2  -2  17    2.94    0.99
   2   2 -17    2.16    0.93
  -2  -2 -16   58.01    2.29
   2   2 -16   55.24    2.04
   2  -2  16   61.00    2.59
  -2   2  16   55.77    2.55
  -2  -2 -16   57.56    2.32
   2   2 -16   55.43    2.26
   2  -2  16   64.05    2.44
  -2   2  16   54.89    2.18
   2  -2  16   62.88    2.64
   2  -2  16   63.77    2.35
   2   2 -16   57.74    2.20
   2   2 -16   54.84    2.35
   2  -2  15    1.19    0.97
   2  -2  15    0.03    1.15
  -2   2  15    2.97    1.12
  -2  -2 -15    1.35    1.09
   2   2 -15    0.89    0.92
  -2  -2 -15    1.68    1.06
   2   2 -15    0.64    1.08
  -2  -2 -15    1.33    0.80
   2  -2  15    1.66    0.83
   2   2 -15    1.75    0.92
   2  -2  15    1.35    1.13
  -2  -2 -15    1.87    0.95
   2  -2  15    0.77    1.16
  -2   2  15    3.42    1.06
  -2   2  15    3.70    1.02
   2  -2  15    1.50    1.00
   2   2 -15    0.87    1.09
   2   2 -15    1.22    1.00
   2   2 -15    1.18    1.09
   2  -2  14   12.45    2.15
   2  -2  14   13.51    2.42
   2   2 -14    9.49    1.89
  -2   2  14    6.93    1.35
   2  -2  14   14.72    1.50
  -2   2  14    6.78    1.46
  -2  -2 -14   10.57    1.42
   2   2 -14   10.75    1.32
  -2   2  14    7.19    1.44
  -2  -2 -14    9.51    1.34
  -2  -2 -14   11.13    1.43
   2   2 -14   11.99    1.49
  -2  -2 -14    9.89    1.20
   2   2 -14   12.82    1.35
  -2  -2 -14   10.80    1.30
  -2   2  14    6.55    1.25
   2   2 -14   11.92    1.23
   2  -2  14   14.24    1.52
   2   2 -14   11.35    1.53
  -2   2  14    7.82    1.27
   2   2 -14   12.70    1.49
   2   2 -14   12.40    1.57
   2  -2  13  139.83    6.02
   2  -2  13  140.75    6.42
   2  -2  13  134.73    6.15
   2   2 -13  146.46    6.17
  -2   2  13  159.08    4.34
  -2  -2 -13  153.63    3.38
   2  -2  13  146.87    4.02
  -2   2  13  158.22    4.50
  -2   2  13  144.14    3.56
  -2  -2 -13  169.64    4.41
  -2  -2 -13  181.61    4.48
  -2  -2 -13  165.70    4.35
  -2  -2 -13  171.94    4.05
   2   2 -13  148.70    3.29
   2   2 -13  147.62    3.15
  -2  -2 -13  166.62    4.04
   2   2 -13  167.07    4.52
  -2   2  13  155.51    4.14
  -2   2  13  151.09    4.02
   2  -2  13  147.95    4.08
   2   2 -13  160.81    4.34
   2   2 -13  158.39    4.12
   2   2 -13  157.99    4.26
   2  -2  13  142.79    3.95
   2  -2  12   53.08    3.98
   2  -2  12   51.49    3.87
   2   2 -12   55.42    3.86
   2   2 -12   63.01    2.43
  -2  -2 -12   76.79    2.93
  -2  -2 -12   76.71    2.56
  -2   2  12   58.65    2.32
   2  -2  12   55.12    2.50
  -2   2  12   64.42    2.80
  -2  -2 -12   74.52    2.38
  -2  -2 -12   76.38    2.93
  -2  -2 -12   82.02    2.79
   2   2 -12   58.26    2.02
   2   2 -12   63.37    2.44
   2  -2  12   54.81    2.59
   2   2 -12   61.77    2.15
   2  -2  12   53.61    2.51
  -2  -2 -12   75.80    2.64
  -2   2  12   62.76    2.60
   2   2 -12   63.04    2.81
   2   2 -12   66.50    2.81
  -2   2  12   63.52    2.58
   2   2 -12   62.93    2.56
   2   2 -12   66.41    2.74
   2  -2  12   52.85    2.43
   2  -2  11  118.49    5.59
   2  -2  11  116.39    5.61
   2  -2  11  117.98    5.58
   2   2 -11  119.64    4.27
   2   2 -11  125.43    5.46
   2  -2  11  117.09    3.46
   2   2 -11  129.09    3.40
  -2  -2 -11  116.86    3.17
  -2   2  11  126.91    3.33
  -2   2  11  129.89    3.75
  -2  -2 -11  118.06    3.53
  -2  -2 -11  116.04    3.51
  -2  -2 -11  119.86    3.33
   2   2 -11  134.14    3.14
   2   2 -11  139.01    3.46
   2   2 -11  126.91    2.99
   2   2 -11  132.92    3.39
   2   2 -11  117.09    2.57
   2  -2  11  118.72    3.55
  -2  -2 -11  117.56    3.23
   2  -2  11  125.93    3.56
   2   2 -11  135.85    3.83
  -2   2  11  123.04    3.53
  -2   2  11  127.38    3.53
   2   2 -11  132.17    3.76
   2   2 -11  129.37    3.58
   2  -2  11  119.63    3.39
   2   2 -10  222.60    6.71
   2  -2  10  213.96    7.29
   2   2 -10  228.25    4.34
   2  -2  10  218.86    7.40
   2   2 -10  208.57    5.68
   2  -2  10  194.83    6.01
  -2   2  10  254.97    5.12
  -2  -2 -10  223.16    4.32
  -2   2  10  248.08    4.59
   2   2 -10  208.30    4.39
  -2  -2 -10  224.12    4.72
  -2  -2 -10  218.14    4.68
   2   2 -10  222.15    4.40
   2  -2  10  224.17    4.59
  -2  -2 -10  220.17    4.32
   2   2 -10  221.40    4.75
  -2   2  10  259.95    4.86
   2   2 -10  217.22    4.71
   2  -2  10  215.44    4.39
   2   2 -10  214.74    4.71
   2   2 -10  226.61    4.39
   2   2 -10  224.89    4.54
   2  -2   9   93.61    4.60
   2   2  -9  106.03    4.44
   2  -2   9   82.54    3.78
   2  -2   9   85.33    3.87
  -2   2   9  119.24    3.22
  -2   2   9  109.54    2.88
  -2  -2  -9  128.25    3.02
   2   2  -9  108.79    2.94
  -2  -2  -9  132.08    3.33
  -2  -2  -9  124.64    3.26
   2   2  -9  111.45    2.84
   2  -2   9   89.81    2.74
  -2  -2  -9  127.19    2.94
   2   2  -9  113.93    3.18
  -2   2   9  110.82    2.96
   2   2  -9  110.46    3.14
   2   2  -9  112.27    2.84
   2  -2   9   89.09    2.61
   2  -2   9   87.79    2.32
   2   2  -9  110.33    3.07
  -2   2   8  380.61    8.78
   2  -2   8  424.27    9.20
   2   2  -8  406.28    8.49
   2   2  -8  416.59    5.82
   2  -2   8  426.81    5.94
  -2  -2  -8  380.00    5.51
   2   2  -8  408.97    5.76
  -2   2   8  393.42    6.14
  -2  -2  -8  384.59    6.03
   2  -2   8  421.64    8.42
  -2   2   8  377.87    5.81
   2   2  -8  421.94    5.74
   2  -2   8  391.47    5.66
   2  -2   8  391.03    5.19
   2   2  -7   34.71    1.50
   2   2  -7   35.89    1.46
   2  -2   7   37.85    1.54
  -2  -2  -7   36.27    1.43
  -2   2   7   39.20    2.66
   2  -2   7   36.83    2.14
   2   2  -7   34.59    2.43
   2   2  -7   37.75    1.55
   2  -2   7   41.28    2.60
   2  -2   7   38.75    2.46
  -2   2   7   34.94    1.64
   2   2  -7   34.94    1.45
   2  -2   7   36.61    1.43
   2   2  -6  195.11    3.35
  -2  -2  -6  225.33    3.39
   2  -2   6  197.82    3.36
   2   2  -6  202.73    3.44
   2   2  -6  209.73    5.68
   2  -2   6  206.82    5.75
   2   2  -6  205.60    3.45
  -2   2   6  233.80    5.75
   2  -2   6  196.17    5.33
   2  -2   6  196.26    4.71
  -2   2   6  229.79    4.51
  -2  -2  -6  224.36    4.44
  -2   2   6  218.53    3.90
  -2  -2  -6  228.07    4.42
   2   2  -6  198.37    3.33
   2   2  -5  688.29    7.39
  -2  -2  -5  651.72    7.11
   2  -2   5  604.55    9.15
   2  -2   5  594.21    9.15
   2   2  -5  724.81   10.83
  -2   2   5  692.03   10.07
   2   2  -5  738.73   10.82
   2   2  -5  712.39    7.53
   2  -2   5  656.54   10.07
  -2  -2  -5  686.52    9.00
  -2  -2  -5  690.40    9.13
  -2   2   5  673.05    9.03
  -2   2   5  695.01    9.13
   2   2  -5  682.91    7.30
   2   2  -4  542.25    8.64
   2  -2   4  465.58    6.48
   2  -2   4  471.74    7.53
  -2   2   4  444.61    7.39
   2  -2   4  487.59    7.65
   2   2  -4  528.52    8.65
   2   2  -4  534.28    5.88
  -2  -2  -4  541.19    6.09
   2   2  -4  515.08    5.73
  -2   2   4  464.55    7.30
   2   2  -4  550.15    8.51
  -2  -2  -4  551.09    7.94
  -2  -2  -4  577.95    7.85
  -2   2   4  457.97    7.32
  -2  -2  -4  571.25    7.76
  -2   2   4  461.49    7.79
   2   2  -3  230.97    5.08
   2  -2   3  228.40    4.12
  -2   2   3  245.92    4.45
   2   2  -3  235.36    5.10
  -2  -2  -3  209.70    3.23
   2  -2   3  218.60    3.62
  -2   2   3  249.00    4.89
  -2  -2  -3  210.47    4.59
  -2  -2  -3  222.33    4.49
  -2   2   3  257.35    4.91
  -2  -2  -3  217.01    4.56
  -2   2   3  263.76    4.89
   2   2  -3  230.70    4.94
  -2   2   2  483.55    6.41
   2   2  -2  540.07    8.04
   2   2  -2  529.62    7.60
   2   2  -2  507.17    5.41
  -2   2   2  512.20    7.25
  -2   2   2  552.29    7.68
  -2  -2  -2  544.37    7.59
  -2  -2  -2  522.47    7.62
   2  -2   2  465.25    6.45
   2   2  -1  439.62    6.79
   2  -2   1  433.59    6.43
   2   2  -1  445.60    7.06
   2  -2   1  441.95    6.17
   2  -2   1  421.60    6.66
   2  -2   1  430.17    6.22
  -2  -2  -1  448.03    6.81
  -2   2   1  417.67    6.65
   2  -2   0    2.49    0.72
   2   2   0    1.91    0.83
   2   2   0    1.89    0.96
  -2   2   0    2.72    0.99
   2  -2   0    2.58    0.86
  -2  -2   0    1.89    0.97
  -2   2   0    2.65    0.90
   2   2   0    1.81    0.81
   2  -2   0    2.34    0.87
   2  -2   0    2.66    0.81
   2   2   1  450.48    6.69
   2   2   1  441.32    6.38
   2   2   1  413.64    5.57
   2  -2  -1  389.03    5.41
   2  -2  -1  371.30    5.21
  -2   2  -1  365.94    3.99
  -2  -2   1  419.79    6.60
   2  -2  -1  419.05    6.25
   2   2   1  449.70    6.29
   2  -2  -1  432.52    6.51
   2  -2  -1  412.60    5.33
  -2   2  -1  446.44    6.66
   2  -2  -1  397.12    5.30
   2   2   1  443.32    6.52
   2  -2  -2  512.82    6.94
   2   2   2  520.66    7.84
   2   2   2  516.73    7.12
   2   2   2  526.73    7.67
   2  -2  -2  526.21    7.74
  -2  -2   2  501.23    7.78
  -2   2  -2  491.06    7.38
   2   2   2  531.77    7.56
  -2  -2   2  510.45    7.19
   2  -2  -2  501.81    6.94
   2   2   3  197.68    3.80
   2   2   3  199.88    4.46
   2   2   3  217.92    4.89
   2  -2  -3  268.88    5.41
   2   2   3  213.48    4.83
   2   2   3  190.81    3.58
   2  -2  -3  256.57    4.74
   2  -2  -3  263.56    5.19
  -2   2  -3  211.91    4.53
  -2  -2   3  228.86    4.58
  -2   2  -3  236.10    4.63
  -2  -2   3  224.74    4.52
  -2  -2   3  220.26    4.58
   2  -2  -3  251.52    4.21
   2   2   3  206.85    4.46
   2  -2  -4  433.23    7.45
   2  -2  -4  468.98    8.07
   2   2   4  521.39    7.33
   2   2   4  533.81    7.15
   2   2   4  577.47    8.62
   2   2   4  592.12    8.89
   2   2   4  573.61    8.48
   2  -2  -4  448.70    7.79
   2   2   4  532.60    5.62
  -2  -2   4  510.51    7.72
  -2   2  -4  498.92    7.36
   2   2   4  444.72    4.77
  -2  -2   4  560.83    7.76
   2  -2  -4  445.99    5.71
  -2  -2   4  546.05    7.64
  -2   2  -4  499.99    7.35
   2  -2  -4  427.00    7.80
   2  -2  -5  670.78    7.29
   2   2   5  634.77    6.97
   2   2   5  638.67    7.25
   2   2   5  644.36    7.00
   2  -2  -5  716.33   10.19
   2   2   5  637.77    9.33
   2   2   5  678.23   10.36
   2   2   5  728.96   10.91
   2  -2  -5  721.03   10.58
   2  -2  -5  708.77   10.46
   2   2   5  633.82    9.08
   2   2   5  699.69   10.50
  -2  -2   5  687.36    9.05
  -2  -2   5  678.74    9.91
  -2   2  -5  632.41    8.73
  -2  -2   5  716.05    9.20
  -2   2  -5  645.67    8.80
  -2   2  -5  657.86    7.39
   2  -2  -6  235.36    3.66
   2   2   6  213.36    3.22
   2   2   6  226.90    3.52
   2  -2  -6  239.14    3.71
   2  -2  -6  235.33    3.58
   2  -2  -6  246.31    5.89
   2   2   6  236.38    6.02
   2   2   6  234.76    6.29
   2  -2  -6  253.46    6.08
   2  -2  -6  244.58    5.73
  -2   2  -6  198.24    4.25
  -2  -2   6  196.81    4.29
  -2  -2   6  207.06    4.33
   2   2   6  206.97    3.44
  -2   2  -6  203.97    3.51
   2  -2  -7   36.56    1.44
   2  -2  -7   36.82    1.52
   2   2   7   33.01    1.20
   2  -2  -7   36.76    1.51
   2   2   7   35.40    1.38
   2   2   7   35.41    1.53
   2   2   7   33.96    1.33
  -2   2  -7   39.99    1.57
   2  -2  -7   38.24    2.68
   2  -2  -7   40.42    2.64
   2   2   7   33.84    2.59
   2   2   7   37.65    2.85
  -2  -2   7   30.96    1.85
   2  -2  -7   38.19    2.44
  -2  -2   7   33.29    1.63
  -2   2  -7   36.12    1.70
   2  -2  -8  381.31    7.93
  -2  -2   8  405.83    6.16
  -2  -2   8  427.91    6.33
   2   2   8  372.44    5.67
   2  -2  -8  376.38    5.54
   2  -2  -8  389.70    5.60
   2   2   8  363.92    5.26
   2  -2  -8  389.15    5.48
  -2   2  -8  410.73    6.20
   2   2   8  355.67    5.16
  -2   2  -8  417.15    5.76
   2   2   8  365.11    8.63
   2   2   8  373.62    8.90
   2   2   8  393.75    9.18
   2  -2  -8  384.94    8.41
   2   2   9  131.02    5.38
   2   2   9  131.95    5.51
   2   2   9  119.80    5.14
   2  -2  -9  115.13    4.65
   2  -2  -9  109.19    4.30
  -2  -2   9  120.50    3.28
  -2  -2   9  118.46    3.28
  -2   2  -9   96.67    2.87
   2  -2  -9  109.71    3.01
   2  -2  -9  119.98    3.10
   2   2   9  125.80    2.81
   2  -2  -9  107.29    2.81
   2   2   9  123.26    3.12
   2  -2  -9  113.32    2.87
  -2   2  -9   98.03    2.96
   2   2   9  123.95    3.02
  -2   2  -9   92.27    2.58
  -2  -2   9  110.19    2.87
  -2  -2   9  109.64    2.85
  -2  -2   9  115.75    3.07
  -2   2  -9   96.34    2.68
  -2   2  -9   94.38    2.67
   2  -2  -9  102.58    2.88
   2   2   9  125.99    3.22
   2   2  10  220.15    7.36
   2   2  10  228.43    7.70
   2  -2 -10  258.35    7.21
   2   2  10  213.59    7.23
   2  -2 -10  267.40    7.73
  -2   2 -10  223.26    4.70
  -2  -2  10  223.98    4.86
   2   2  10  214.75    4.49
  -2  -2  10  208.84    4.15
   2  -2 -10  264.41    4.99
   2  -2 -10  256.41    4.95
   2  -2 -10  260.91    4.65
   2   2  10  231.28    4.61
  -2  -2  10  216.22    4.48
   2   2  10  214.26    4.46
  -2   2 -10  217.11    4.78
  -2  -2  10  222.78    4.69
  -2   2 -10  212.11    4.39
   2  -2 -10  257.06    4.54
   2  -2 -10  240.99    4.72
  -2   2 -10  221.52    4.35
   2   2  10  225.48    4.71
  -2  -2  11  142.58    3.91
  -2  -2  11  142.92    3.95
   2  -2 -11  139.17    3.78
   2   2  11  114.57    3.34
  -2   2 -11  120.80    3.54
   2  -2 -11  136.20    3.70
   2  -2 -11  127.53    3.63
   2   2  11  115.95    3.54
  -2  -2  11  131.68    3.32
   2   2  11  113.54    3.35
   2  -2 -11  122.81    2.91
   2  -2 -11  126.15    3.13
   2  -2 -11  133.60    3.38
  -2   2 -11  119.33    3.58
  -2  -2  11  131.72    3.54
   2   2  11  111.47    3.29
  -2   2 -11  119.49    3.58
   2   2  11  122.57    5.91
   2   2  11  115.29    5.55
   2   2  11  115.46    5.51
   2  -2 -11  128.19    5.33
   2  -2 -11  120.10    3.46
  -2   2 -11  114.13    3.30
  -2   2 -11  124.86    3.29
   2   2  11  119.37    3.49
   2  -2 -11  132.77    3.33
  -2  -2  12   65.48    2.94
  -2  -2  12   67.24    2.86
   2  -2 -12   67.33    2.78
   2   2  12   76.49    2.81
  -2  -2  12   67.25    2.89
  -2   2 -12   57.71    2.65
   2  -2 -12   63.88    2.70
  -2   2 -12   51.31    2.02
   2   2  12   77.57    2.95
   2  -2 -12   68.07    2.78
  -2  -2  12   63.22    2.40
   2  -2 -12   60.02    2.24
   2  -2 -12   62.59    2.10
   2   2  12   76.96    2.80
   2   2  12   73.88    2.76
  -2  -2  12   64.32    2.61
  -2   2 -12   52.93    2.51
  -2   2 -12   54.77    2.62
   2  -2 -12   62.03    2.05
   2  -2 -12   59.56    3.69
   2   2  12   76.71    4.58
   2   2  12   72.57    4.76
  -2   2 -12   56.15    2.33
   2   2  12   76.16    2.89
  -2   2 -12   54.33    2.42
   2  -2 -12   63.19    2.37
  -2  -2  13  163.41    4.49
  -2  -2  13  167.34    4.50
  -2  -2  13  164.90    4.66
   2  -2 -13  162.34    4.31
  -2   2 -13  159.70    4.31
   2  -2 -13  156.78    4.30
   2  -2 -13  162.32    4.29
  -2   2 -13  147.17    3.42
  -2  -2  13  153.71    3.79
   2   2  13  167.95    4.46
   2  -2 -13  150.29    3.50
   2  -2 -13  142.51    3.15
   2  -2 -13  156.20    3.90
   2   2  13  164.64    4.16
  -2  -2  13  160.05    4.13
   2   2  13  162.82    4.24
  -2   2 -13  147.94    4.13
  -2   2 -13  149.33    4.19
   2   2  13  148.00    6.27
   2  -2 -13  140.75    3.10
  -2   2 -13  154.10    3.80
   2  -2 -13  160.78    3.82
   2   2  13  167.35    4.42
  -2   2 -13  146.58    3.95
  -2   2 -14   15.81    1.65
   2  -2 -14    8.31    1.47
  -2  -2  14   10.83    1.35
  -2  -2  14   11.67    1.58
   2  -2 -14    7.21    1.16
   2  -2 -14    6.32    1.07
  -2   2 -14   13.39    1.10
   2  -2 -14    8.16    1.39
   2   2  14    9.79    1.46
   2  -2 -14    8.11    1.41
  -2   2 -14   13.19    1.35
  -2  -2  14   10.36    1.20
   2   2  14   10.14    1.34
   2  -2 -14    7.27    1.01
   2   2  14    9.26    1.16
   2  -2 -14    7.92    1.21
  -2  -2  14   11.64    1.38
   2   2  14   10.14    1.37
  -2   2 -14   14.92    1.48
   2  -2 -14    7.36    1.10
  -2   2 -14   15.54    1.36
   2   2  14   10.75    1.46
  -2   2 -14   15.52    1.50
   2   2  14    8.93    1.88
   2   2  15    1.84    1.75
   2  -2 -15    3.15    1.12
   2  -2 -15    2.48    0.92
  -2  -2  15    0.49    1.14
  -2  -2  15    0.99    1.13
   2   2  15    1.25    0.93
   2  -2 -15    2.60    1.21
  -2  -2  15    0.60    0.91
  -2   2 -15    0.03    1.14
   2  -2 -15    2.22    0.88
   2   2  15    1.80    1.15
  -2  -2  15    0.54    0.74
   2  -2 -15    3.74    1.26
   2  -2 -15    3.31    1.19
   2   2  15    1.95    0.93
   2  -2 -15    3.25    0.75
   2   2  15    1.77    0.77
   2  -2 -15    3.29    0.93
  -2   2 -15    0.91    0.88
  -2  -2  15    1.05    0.93
  -2  -2  15    0.18    1.10
  -2   2 -15    1.02    0.83
   2   2  15    1.23    1.03
  -2   2 -15    1.45    0.95
  -2   2 -16   55.67    2.01
   2   2  16   57.38    2.45
  -2   2 -16   57.61    2.13
   2  -2 -16   52.76    2.32
   2  -2 -16   52.89    2.00
  -2   2 -16   56.19    2.04
  -2  -2  16   52.39    2.31
  -2  -2  16   53.08    2.46
   2   2  16   53.84    2.08
  -2  -2  16   47.60    1.91
   2  -2 -16   49.19    2.07
   2  -2 -16   51.87    2.31
  -2   2 -16   58.47    2.42
  -2  -2  16   51.24    2.36
   2   2  16   55.09    2.39
   2  -2 -17    1.04    0.89
   2  -2 -17    1.84    0.89
  -2   2 -17    3.25    0.92
  -2   2 -17    2.73    0.92
   2   2  17    2.74    0.97
  -2   2 -17    3.13    0.71
   2  -2 -17    1.67    0.69
   2   2  17    2.13    0.97
  -2  -2  17    2.65    0.95
  -2  -2  17    2.42    1.01
  -2   2 -17    3.01    0.98
   2   2  17    2.49    0.73
   2  -2 -17    1.58    0.76
   2   2  17    2.02    0.89
   2   2  18   37.22    1.57
   2   2  18   34.38    1.48
  -2   2 -18   30.40    1.30
  -2   2 -18   30.24    1.31
   2  -2 -18   34.68    1.42
  -2  -2  18   38.50    1.51
  -2  -2  18   32.82    1.50
  -2  -2  18   32.67    1.39
   2  -3  18    3.64    0.76
   2   3 -18    5.38    0.82
   2  -3  18    2.65    0.65
   2  -3  18    2.68    0.55
  -2  -3 -18    3.45    0.68
  -2   3  18    4.18    0.81
   2  -3  18    2.60    0.74
   2   3 -18    5.54    0.83
  -2   3  17    9.08    0.94
   2  -3  17   11.23    1.20
   2  -3  17   10.72    1.09
   2   3 -17    9.49    0.91
   2  -3  17    8.72    0.84
  -2   3  17   11.74    1.23
   2  -3  17   10.66    1.19
   2   3 -17    9.77    1.14
   2   3 -17   11.35    1.16
   2   3 -17   12.12    1.02
   2  -3  16   34.93    2.01
  -2   3  16   34.86    1.99
   2  -3  16   32.40    1.71
  -2  -3 -16   33.78    1.54
  -2  -3 -16   30.87    1.47
   2  -3  16   33.42    1.85
   2   3 -16   35.92    1.69
  -2   3  16   35.72    1.77
   2  -3  16   35.13    1.96
   2  -3  16   32.55    1.76
   2   3 -16   38.61    1.95
   2   3 -16   37.26    1.75
  -2   3  15   79.49    3.03
   2  -3  15   79.99    3.09
   2  -3  15   73.15    2.70
   2   3 -15   81.37    2.72
  -2  -3 -15   83.57    2.63
  -2  -3 -15   79.82    2.51
  -2  -3 -15   88.10    2.67
  -2   3  15   83.00    2.86
   2   3 -15   79.26    2.49
   2  -3  15   77.96    2.82
   2   3 -15   85.26    2.80
   2   3 -15   89.02    3.03
   2  -3  15   72.53    2.46
   2  -3  14    4.12    1.60
  -2  -3 -14    3.52    0.84
  -2   3  14    2.16    1.31
   2   3 -14    4.08    0.95
   2  -3  14    3.64    1.13
  -2   3  14    1.64    0.88
  -2  -3 -14    4.29    1.19
  -2  -3 -14    4.07    1.07
   2   3 -14    3.58    1.08
   2  -3  14    4.55    1.29
   2  -3  14    4.49    1.13
  -2  -3 -14    3.51    0.98
   2   3 -14    4.35    1.35
  -2   3  14    1.73    1.06
   2   3 -14    3.60    0.99
   2   3 -14    4.30    1.29
   2  -3  14    3.63    1.20
   2   3 -14    3.79    1.14
   2   3 -14    4.53    1.07
   2   3 -14    4.13    1.21
   2  -3  13   36.54    3.48
   2  -3  13   38.97    3.68
   2  -3  13   38.27    3.45
   2  -3  13   40.31    3.75
   2   3 -13   40.15    3.53
   2  -3  13   39.67    2.28
  -2  -3 -13   36.36    1.84
  -2   3  13   36.25    2.32
  -2   3  13   37.74    1.98
   2   3 -13   39.72    1.95
  -2  -3 -13   38.78    2.27
  -2  -3 -13   38.44    2.08
   2   3 -13   44.53    2.14
   2   3 -13   39.64    1.73
   2  -3  13   42.84    2.38
   2   3 -13   39.04    1.63
  -2  -3 -13   39.19    1.98
  -2   3  13   35.40    2.14
   2   3 -13   42.58    2.41
   2   3 -13   41.87    2.40
   2  -3  13   42.63    2.36
   2   3 -13   44.48    2.29
   2   3 -13   45.11    2.39
   2   3 -13   44.50    2.16
   2  -3  12   13.35    2.51
   2  -3  12   13.65    2.50
   2  -3  12   13.47    2.56
   2  -3  12   14.80    2.44
   2  -3  12   14.37    2.35
   2   3 -12   12.27    2.23
   2  -3  12   16.33    1.63
  -2   3  12   12.47    1.50
   2   3 -12   12.78    1.40
  -2  -3 -12   14.30    1.45
  -2   3  12   11.38    1.58
  -2   3  12   13.27    1.41
  -2  -3 -12   15.59    1.53
  -2  -3 -12   15.16    1.54
  -2   3  12   11.38    1.60
   2   3 -12   14.23    1.47
   2   3 -12   12.67    1.19
   2   3 -12   11.00    1.09
   2  -3  12   14.47    1.64
  -2  -3 -12   14.31    1.41
   2   3 -12   14.41    1.69
  -2   3  12   13.56    1.51
   2   3 -12   13.34    1.55
   2   3 -12   13.58    1.45
   2  -3  11   82.59    4.93
   2  -3  11   81.56    4.91
   2  -3  11   83.77    5.02
   2  -3  11   77.31    4.60
   2   3 -11   88.63    3.01
  -2  -3 -11   78.87    2.81
  -2   3  11   89.54    3.31
  -2   3  11   90.30    3.16
  -2   3  11   89.13    3.03
  -2  -3 -11   79.65    3.02
  -2  -3 -11   77.20    3.00
  -2   3  11   94.14    3.33
   2   3 -11   90.75    2.92
   2   3 -11   90.17    2.59
   2   3 -11   93.62    2.73
   2  -3  11   80.41    3.01
   2   3 -11   84.41    2.24
  -2  -3 -11   77.32    2.65
  -2   3  11   90.83    3.16
   2   3 -11   94.29    3.27
  -2   3  11   85.98    2.88
   2   3 -11   91.41    3.22
   2   3 -11   90.41    3.20
   2   3 -10   34.56    2.72
   2  -3  10   35.56    3.36
   2  -3  10   35.52    3.24
   2  -3  10   27.39    2.37
   2  -3  10   29.33    2.41
   2   3 -10   35.26    3.05
   2  -3  10   33.06    1.76
  -2   3  10   31.54    1.95
  -2  -3 -10   28.42    1.78
  -2   3  10   34.44    2.09
  -2   3  10   32.33    1.86
   2   3 -10   36.77    1.96
  -2   3  10   33.13    2.03
  -2  -3 -10   29.41    1.92
  -2  -3 -10   30.52    1.89
   2   3 -10   36.06    1.86
   2   3 -10   32.73    1.47
   2   3 -10   38.51    1.89
   2   3 -10   38.34    1.78
   2   3 -10   32.84    1.63
   2  -3  10   34.69    2.00
   2  -3  10   32.94    1.85
  -2  -3 -10   30.10    1.64
  -2   3  10   34.09    1.93
   2   3 -10   36.14    2.12
  -2   3  10   31.96    1.77
   2   3 -10   34.84    2.08
   2  -3  10   31.88    1.67
   2   3 -10   36.66    2.08
   2   3  -9  485.97    9.76
   2  -3   9  511.51   11.24
  -2   3   9  476.86   10.90
   2  -3   9  474.03    9.55
   2   3  -9  483.50   10.70
  -2  -3  -9  488.96    7.20
  -2   3   9  483.60    7.62
  -2   3   9  495.84    7.51
  -2   3   9  480.85    7.29
   2   3  -9  519.59    7.53
  -2  -3  -9  453.74    7.37
  -2   3   9  482.87    7.66
  -2  -3  -9  475.32    7.37
   2   3  -9  498.03    6.76
   2   3  -9  486.56    6.46
   2   3  -9  505.24    7.15
   2  -3   9  508.93    7.47
   2   3  -9  504.08    7.05
   2   3  -9  501.99    6.95
  -2  -3  -9  474.55    6.75
   2  -3   9  486.22    7.10
  -2   3   9  475.16    7.32
  -2   3   9  471.73    7.03
   2  -3   9  495.83    6.80
   2   3  -9  488.58    7.55
   2   3  -8  385.13    8.18
   2  -3   8  374.23    8.86
  -2   3   8  366.35    8.88
   2   3  -8  401.05    9.15
   2   3  -8  388.85    5.78
   2   3  -8  388.61    8.94
   2  -3   8  368.61    8.08
  -2   3   8  385.23    6.17
   2   3  -8  387.94    6.16
  -2  -3  -8  376.34    5.94
  -2   3   8  386.49    6.31
  -2   3   8  383.79    6.06
  -2  -3  -8  365.10    6.03
  -2  -3  -8  365.95    6.06
  -2   3   8  380.99    6.28
   2   3  -8  380.46    5.60
   2   3  -8  384.78    5.68
   2   3  -8  371.78    5.60
   2   3  -8  379.00    5.74
   2  -3   8  389.53    5.76
  -2  -3  -8  358.31    5.39
  -2   3   8  367.01    6.01
  -2   3   8  364.58    5.72
   2   3  -8  370.47    6.17
   2  -3   8  371.78    5.40
   2   3  -7  142.51    5.03
  -2  -3  -7  129.72    3.69
  -2  -3  -7  132.87    3.67
  -2   3   7  129.49    3.77
  -2   3   7  130.31    3.71
  -2  -3  -7  135.34    3.21
  -2   3   7  135.90    3.32
   2   3  -7  132.27    3.22
  -2   3   7  138.59    3.28
   2   3  -7  134.81    2.91
   2   3  -7  139.53    2.98
   2   3  -7  137.59    3.03
   2  -3   7  124.74    2.85
  -2  -3  -7  138.28    2.80
   2   3  -7  136.29    2.88
   2  -3   7  116.47    2.57
   2   3  -7  130.90    3.24
   2   3  -7  142.91    5.04
   2  -3   7  121.48    4.31
   2  -3   7  127.02    5.11
  -2   3   7  139.82    5.05
   2  -3   7  125.30    4.87
   2   3  -7  135.34    3.04
   2   3  -6   14.95    1.06
   2   3  -6   16.09    1.12
   2  -3   6   22.90    1.19
  -2  -3  -6   15.12    1.09
   2   3  -6   14.61    0.99
   2  -3   6   21.60    1.03
   2   3  -6   16.77    1.92
  -2   3   6   11.94    1.65
   2  -3   6   23.55    2.01
   2  -3   6   25.68    2.39
   2  -3   6   23.92    2.29
   2   3  -6   15.78    1.14
   2  -3   6   24.19    2.01
  -2  -3  -6   14.93    1.43
  -2  -3  -6   16.34    1.52
  -2   3   6   10.67    1.57
  -2   3   6   12.64    1.41
  -2   3   6   12.40    1.39
   2   3  -6   15.70    1.97
   2   3  -5  410.73    5.19
   2   3  -5  396.17    5.04
  -2  -3  -5  350.07    5.09
   2  -3   5  331.38    4.62
   2   3  -5  382.77    4.81
   2  -3   5  348.00    7.18
   2   3  -5  418.94    5.22
   2  -3   5  348.76    7.89
   2   3  -5  411.63    8.33
  -2   3   5  365.84    7.29
   2  -3   5  355.65    7.25
   2  -3   5  357.63    7.60
   2   3  -5  433.61    8.17
  -2   3   5  364.59    6.80
  -2  -3  -5  335.38    6.61
   2   3  -5  400.45    7.69
  -2  -3  -5  359.69    6.73
  -2   3   5  344.33    4.53
  -2   3   5  373.96    6.93
  -2  -3  -5  353.81    6.60
  -2   3   5  351.69    6.96
   2   3  -4  138.86    2.56
   2  -3   4  155.10    2.53
  -2  -3  -4  148.65    2.89
   2   3  -4  152.49    2.83
   2   3  -4  144.81    2.71
   2   3  -4  137.85    2.45
   2   3  -4  140.53    4.59
   2  -3   4  169.00    4.63
   2  -3   4  164.68    4.64
  -2   3   4  195.22    4.66
   2  -3   4  159.02    3.89
   2   3  -4  146.68    2.75
   2  -3   4  163.66    4.92
   2   3  -4  152.31    4.38
  -2   3   4  195.76    4.57
  -2  -3  -4  148.82    4.19
  -2   3   4  202.23    4.76
  -2   3   4  203.49    4.86
  -2   3   4  186.36    2.81
   2  -3   3  460.68    7.88
   2  -3   3  447.36    8.03
   2   3  -3  439.10    8.12
   2  -3   3  438.22    7.78
   2  -3   3  430.00    6.98
   2   3  -3  443.98    5.22
   2   3  -3  446.85    5.41
   2   3  -3  431.44    5.16
   2   3  -3  424.41    4.99
  -2  -3  -3  502.50    5.70
   2  -3   3  405.27    4.68
  -2   3   3  391.32    6.63
  -2   3   3  386.28    5.02
  -2  -3  -3  494.32    7.90
  -2   3   3  422.61    7.40
   2   3  -3  451.40    7.41
   2   3  -3  461.49    7.56
   2  -3   2  423.61    7.35
  -2   3   2  376.79    6.08
   2   3  -2  434.17    7.73
   2  -3   2  411.56    6.88
   2   3  -2  411.69    4.79
   2   3  -2  428.21    5.09
   2   3  -2  409.30    5.05
  -2   3   2  385.45    6.16
   2   3  -2  440.10    6.81
   2  -3   2  431.84    6.21
  -2  -3  -2  372.38    6.97
  -2   3   2  403.29    7.19
   2  -3   2  445.67    7.96
  -2   3   2  370.23    4.80
   2  -3   1 2045.22   20.91
   2   3  -1 2002.33   21.77
   2  -3   1 1850.16   18.67
   2   3  -1 2042.40   21.79
   2  -3   1 1973.48   19.61
  -2   3   1 1905.38   19.13
   2   3  -1 1967.32   17.96
   2   3  -1 1937.59   17.87
  -2  -3  -1 2023.73   21.35
  -2   3   1 2101.50   21.55
   2   3  -1 1974.00   19.73
   2  -3   1 2011.74   19.39
   2  -3   1 2119.87   22.18
  -2   3   1 2011.05   17.98
   2  -3   0  774.87    9.82
   2  -3   0  740.78    9.70
   2   3   0  807.68   11.14
   2  -3   0  753.33    9.22
  -2   3   0  699.31    8.43
   2   3   0  772.85    7.83
  -2  -3   0  728.51    7.89
   2  -3   0  801.29   10.89
   2   3   0  774.52    8.85
   2   3   0  777.08    9.07
  -2   3   0  752.88    7.88
  -2   3   0  768.57   10.66
  -2   3  -1 1863.08   18.19
   2   3   1 2036.36   21.21
   2   3   1 1914.50   19.25
   2  -3  -1 2008.34   20.45
   2   3   1 2101.32   21.80
   2  -3  -1 1967.05   19.91
   2   3   1 1889.97   17.36
  -2  -3   1 1928.48   17.64
   2   3   1 1980.40   17.57
   2  -3  -1 1960.50   20.77
   2   3   1 1974.91   19.21
   2  -3  -1 1851.38   17.78
   2  -3  -1 2060.71   21.02
   2  -3  -2  383.82    7.02
   2   3   2  378.52    6.41
   2   3   2  395.68    7.38
   2  -3  -2  391.76    6.77
   2   3   2  395.55    7.53
  -2  -3   2  415.76    4.88
   2  -3  -2  386.11    6.81
   2  -3  -2  398.96    6.86
   2   3   2  382.60    6.47
  -2  -3   2  398.35    5.48
  -2   3  -2  420.01    4.95
   2   3   2  396.63    6.22
   2   3   3  525.16    8.89
   2   3   3  514.90    8.74
   2  -3  -3  416.28    7.53
   2  -3  -3  407.62    7.65
   2   3   3  475.37    7.75
   2  -3  -3  404.02    7.85
   2   3   3  492.97    5.64
   2   3   3  490.97    5.65
   2   3   3  492.40    7.42
  -2  -3   3  445.92    6.77
  -2   3  -3  442.14    5.32
   2  -3  -3  410.40    7.08
  -2   3  -3  460.81    7.69
   2  -3  -3  387.45    7.01
   2   3   4  141.47    2.73
   2   3   4  146.59    2.76
  -2   3  -4  160.88    2.98
   2  -3  -4  185.18    2.96
   2  -3  -4  200.07    5.18
   2  -3  -4  202.25    5.28
   2  -3  -4  205.48    5.15
   2   3   4  152.73    4.86
   2   3   4  158.13    4.87
   2   3   4  153.98    4.79
   2   3   4  147.10    3.86
   2  -3  -4  188.82    4.41
  -2   3  -4  170.89    4.42
  -2   3  -4  171.37    4.36
  -2  -3   4  137.66    3.72
  -2   3  -4  152.77    2.65
   2   3   5  353.04    4.84
   2   3   5  346.38    4.78
  -2  -3   5  386.03    4.52
   2   3   5  350.59    4.97
   2  -3  -5  347.64    4.71
  -2   3  -5  352.68    5.02
   2   3   5  351.73    4.96
   2  -3  -5  386.74    7.82
   2   3   5  374.34    8.00
   2  -3  -5  381.66    7.83
   2   3   5  363.80    8.00
   2   3   5  374.29    8.07
   2  -3  -5  386.32    7.83
   2   3   5  333.93    6.35
  -2  -3   5  396.11    6.92
  -2   3  -5  343.76    6.57
  -2  -3   5  410.11    7.11
   2  -3  -5  365.54    6.55
  -2   3  -5  342.22    6.59
  -2   3  -5  336.82    4.45
   2  -3  -6   11.23    0.99
   2   3   6   15.20    0.99
   2   3   6   15.37    1.10
   2  -3  -6    9.94    1.21
  -2  -3   6   16.05    1.49
  -2  -3   6   16.78    1.53
   2   3   6   15.03    1.49
  -2   3  -6   24.36    1.71
  -2   3  -6   22.80    0.96
  -2   3  -6   24.34    1.73
  -2  -3   6   15.35    1.66
  -2   3  -6   23.16    1.32
   2   3   6   15.15    1.07
   2  -3  -6   10.88    0.88
   2   3   6   18.08    2.24
   2  -3  -6   12.66    1.91
   2   3   6   15.27    2.03
   2  -3  -6   12.93    1.82
   2  -3  -6   11.44    1.75
   2   3   6   17.02    2.09
   2   3   7  144.21    5.55
   2  -3  -7  152.42    5.31
   2  -3  -7  131.72    3.71
  -2  -3   7  134.86    3.78
  -2  -3   7  131.19    3.78
  -2   3  -7  122.21    3.59
  -2  -3   7  136.95    3.29
   2  -3  -7  141.75    3.04
   2  -3  -7  143.06    3.12
   2   3   7  141.07    3.18
   2   3   7  137.15    2.82
   2  -3  -7  140.32    3.10
   2   3   7  142.00    3.06
  -2   3  -7  131.97    3.19
  -2   3  -7  121.56    3.04
   2   3   7  134.83    2.97
  -2  -3   7  133.09    3.16
   2   3   8  359.28    9.37
   2   3   8  365.96    9.11
   2  -3  -8  378.04    9.09
  -2  -3   8  325.15    6.05
   2  -3  -8  362.34    7.80
  -2  -3   8  398.83    6.22
   2   3   8  338.53    5.50
   2  -3  -8  369.49    5.84
   2  -3  -8  373.00    5.67
   2  -3  -8  361.98    5.52
   2   3   8  361.79    5.76
   2  -3  -8  373.22    5.69
   2   3   8  360.51    5.52
   2   3   8  348.11    5.13
   2  -3  -8  378.12    5.71
  -2  -3   8  356.81    5.79
  -2  -3   8  368.03    5.75
  -2   3  -8  381.16    5.94
   2   3   8  351.53    5.45
  -2  -3   8  361.67    5.57
  -2  -3   8  364.02    5.86
  -2   3  -8  354.84    5.54
   2   3   9  453.46   10.75
   2   3   9  466.11   11.05
   2  -3  -9  490.89   10.66
   2   3   9  461.82   11.03
   2  -3  -9  471.40    9.36
  -2  -3   9  508.13    7.66
   2  -3  -9  475.25    7.16
  -2   3  -9  513.39    7.24
   2   3   9  453.82    6.96
   2  -3  -9  479.97    7.24
   2  -3  -9  479.15    7.06
   2   3   9  477.87    6.85
   2  -3  -9  493.32    7.07
   2   3   9  468.31    7.12
   2  -3  -9  487.53    7.04
  -2   3  -9  478.16    6.73
  -2  -3   9  483.80    7.05
  -2  -3   9  488.07    7.24
  -2  -3   9  491.19    6.86
   2   3  10   27.50    2.95
   2  -3 -10   29.30    2.34
   2   3  10   29.04    3.17
   2   3  10   26.60    3.05
   2  -3 -10   34.84    2.99
   2  -3 -10   30.21    2.48
  -2  -3  10   36.11    2.06
  -2  -3  10   37.04    2.13
   2  -3 -10   32.78    1.87
  -2   3 -10   32.92    1.86
   2  -3 -10   32.53    1.81
   2   3  10   27.36    1.76
   2  -3 -10   29.76    1.83
   2   3  10   30.55    1.83
   2  -3 -10   33.65    1.82
   2  -3 -10   31.51    1.78
  -2   3 -10   34.54    2.00
   2   3  10   27.27    1.63
  -2  -3  10   35.98    1.79
  -2   3 -10   30.75    1.67
  -2  -3  10   34.67    1.82
  -2   3 -10   31.69    1.66
  -2  -3  10   35.76    1.95
  -2   3 -10   36.02    1.90
  -2  -3  10   34.28    1.66
   2   3  10   29.27    1.85
  -2   3 -10   31.90    1.76
   2   3  11   79.69    4.98
   2   3  11   77.63    4.66
   2   3  11   76.64    4.83
   2  -3 -11   93.76    4.78
   2   3  11   68.95    4.02
  -2  -3  11   95.05    3.37
  -2   3 -11   85.03    2.99
  -2  -3  11   91.20    3.26
   2  -3 -11   87.98    3.08
   2   3  11   75.09    2.80
   2  -3 -11   88.80    3.01
   2  -3 -11   89.07    3.10
   2   3  11   75.19    2.84
   2  -3 -11   92.57    2.95
   2   3  11   79.63    2.75
  -2  -3  11   88.46    2.84
  -2   3 -11   84.17    3.09
  -2   3 -11   75.06    2.43
  -2  -3  11   93.05    3.13
  -2   3 -11   83.21    2.84
   2   3  11   79.20    2.82
   2   3  11   80.50    2.97
  -2   3 -11   79.74    2.75
   2  -3 -11   89.91    2.71
  -2   3 -12   13.15    1.50
  -2  -3  12   12.57    1.59
   2   3  12   12.89    1.34
   2  -3 -12   12.37    1.49
  -2  -3  12   13.41    1.53
   2  -3 -12   11.41    1.43
   2  -3 -12    9.31    1.40
   2   3  12   13.92    1.51
   2  -3 -12   10.65    1.09
   2  -3 -12   10.57    0.92
   2   3  12   14.23    1.44
  -2   3 -12   13.54    1.60
  -2   3 -12   14.13    1.58
  -2  -3  12   11.25    1.27
   2   3  12   11.29    1.95
   2   3  12   10.12    2.36
   2   3  12   13.47    2.30
   2   3  12   12.28    2.63
  -2   3 -12   13.18    1.37
  -2   3 -12   14.54    1.41
   2   3  12   13.99    1.50
   2   3  12   14.86    1.59
   2  -3 -12   12.40    1.24
  -2  -3  13   41.55    2.37
  -2   3 -13   41.44    2.23
   2   3  13   34.92    1.92
   2  -3 -13   37.92    2.18
   2  -3 -13   37.35    2.09
   2  -3 -13   38.51    2.14
   2  -3 -13   36.17    2.18
   2   3  13   37.22    2.16
   2  -3 -13   34.81    1.62
   2   3  13   39.14    2.06
  -2  -3  13   39.14    2.02
  -2   3 -13   41.74    2.32
  -2   3 -13   40.21    2.26
   2   3  13   34.38    3.31
   2   3  13   35.75    3.79
  -2   3 -13   41.05    2.08
   2  -3 -13   37.34    1.86
   2   3  13   39.11    2.17
   2   3  13   42.66    2.30
  -2   3 -13   41.95    2.15
  -2  -3  14    4.02    1.34
  -2  -3  14    3.65    1.26
   2  -3 -14    2.00    1.13
  -2  -3  14    3.52    1.18
   2  -3 -14    1.56    0.98
  -2   3 -14    4.03    1.19
   2   3  14    3.04    1.13
   2  -3 -14    2.07    1.14
   2   3  14    3.45    0.97
   2  -3 -14    1.74    0.62
   2  -3 -14    1.56    0.97
  -2   3 -14    3.77    1.15
  -2  -3  14    3.69    1.00
  -2   3 -14    3.99    1.18
   2   3  14    4.37    2.10
   2  -3 -14    1.27    0.82
  -2   3 -14    3.56    1.04
   2   3  14    3.45    1.15
  -2   3 -14    3.55    1.08
   2   3  15   84.53    2.92
   2  -3 -15   78.81    2.87
  -2   3 -15   69.02    2.28
   2  -3 -15   80.57    2.62
   2   3  15   81.16    2.58
  -2   3 -15   72.33    2.59
  -2  -3  15   78.60    2.56
   2   3  15   86.16    3.06
  -2   3 -15   75.98    2.73
   2  -3 -15   78.85    2.57
   2   3  15   85.83    3.14
   2  -3 -15   83.46    2.87
   2  -3 -15   79.64    2.88
  -2  -3  15   81.55    2.76
  -2  -3  15   82.53    2.97
  -2   3 -15   75.29    2.58
   2   3  15   91.51    2.93
  -2   3 -16   33.75    1.85
  -2   3 -16   32.38    1.65
   2  -3 -16   35.90    1.78
   2   3  16   34.36    1.81
   2  -3 -16   36.88    1.67
  -2   3 -16   32.42    1.64
   2   3  16   34.30    1.91
  -2  -3  16   35.69    1.99
   2  -3 -16   33.94    1.56
   2  -3 -16   33.77    1.75
  -2  -3  16   36.54    1.71
  -2  -3  16   37.22    1.91
   2   3  16   34.72    1.94
  -2   3 -16   32.42    1.75
  -2   3 -16   28.67    1.54
  -2  -3  17   11.03    1.21
   2  -3 -17    9.99    1.00
   2   3  17   10.53    1.13
  -2   3 -17    9.15    0.85
   2   3  17   12.41    1.18
   2   3  17   10.14    1.06
  -2   3 -17   10.06    0.96
  -2   3 -17   11.06    0.97
  -2   3 -17   11.21    1.11
   2  -3 -17    9.38    0.99
  -2   3 -18    2.39    0.51
   2  -3 -18    4.49    0.66
  -2   3 -18    2.61    0.70
   2  -3 -18    4.17    0.59
   2   3  18    3.89    0.63
  -2  -3  18    5.01    0.81
  -2   4  17    1.20    0.76
   2  -4  17    2.13    0.83
  -2  -4 -17    2.18    0.75
   2   4 -17    1.11    0.75
   2  -4  16   27.05    1.70
  -2  -4 -16   25.07    1.52
  -2   4  16   28.84    1.71
   2  -4  16   25.93    1.49
  -2  -4 -16   25.53    1.53
  -2   4  16   29.89    1.69
  -2  -4 -16   24.28    1.31
   2  -4  16   25.18    1.44
   2   4 -16   25.33    1.29
   2  -4  16   28.47    1.59
   2   4 -16   28.67    1.44
   2   4 -16   28.89    1.61
   2  -4  15   32.88    1.88
  -2  -4 -15   25.29    1.71
  -2   4  15   27.70    1.88
  -2   4  15   28.45    1.86
  -2  -4 -15   24.51    1.54
   2   4 -15   29.66    1.53
  -2  -4 -15   26.73    1.74
   2  -4  15   35.38    1.91
   2  -4  15   32.19    1.65
  -2  -4 -15   25.83    1.45
  -2   4  15   28.54    1.73
   2   4 -15   35.22    1.72
  -2  -4 -15   25.51    1.38
   2  -4  15   35.86    1.95
   2   4 -15   35.35    1.94
   2  -4  14   61.02    2.60
  -2  -4 -14   53.21    2.07
  -2  -4 -14   54.66    2.50
  -2   4  14   51.15    2.58
  -2   4  14   48.29    2.12
  -2  -4 -14   52.72    2.30
  -2   4  14   51.70    2.49
   2   4 -14   42.87    1.98
  -2  -4 -14   53.48    2.43
   2  -4  14   63.76    2.45
   2  -4  14   64.02    2.63
  -2  -4 -14   54.54    2.11
   2   4 -14   45.64    2.37
  -2   4  14   51.41    2.39
   2  -4  14   64.15    2.66
   2   4 -14   41.56    2.25
  -2  -4 -14   52.24    2.09
   2   4 -14   44.20    2.15
   2   4 -14   47.27    2.35
   2   4 -14   44.64    2.08
   2  -4  13   47.08    3.79
   2  -4  13   41.69    3.61
   2  -4  13   40.06    3.30
   2  -4  13   44.83    2.42
  -2  -4 -13   48.81    2.43
  -2   4  13   41.91    2.47
  -2   4  13   41.50    2.12
  -2  -4 -13   51.22    2.16
  -2  -4 -13   51.68    2.51
  -2  -4 -13   51.02    2.38
   2  -4  13   49.17    2.47
  -2  -4 -13   55.82    2.22
  -2   4  13   45.79    2.39
   2   4 -13   42.87    2.48
  -2   4  13   40.50    1.87
   2   4 -13   45.41    2.46
   2  -4  13   47.20    2.43
   2   4 -13   44.02    2.21
   2  -4  13   49.02    2.34
   2   4 -13   43.41    2.12
   2  -4  12   12.82    2.44
   2  -4  12    8.64    2.19
   2  -4  12    9.97    2.10
   2  -4  12   11.30    2.12
   2  -4  12   12.65    1.34
  -2  -4 -12    7.95    1.37
  -2   4  12   12.86    1.65
   2  -4  12   11.96    1.61
  -2   4  12   11.79    1.44
   2   4 -12    8.88    1.41
  -2  -4 -12    7.21    1.19
  -2  -4 -12    7.68    1.32
   2   4 -12    9.49    1.32
  -2  -4 -12    7.44    1.11
   2   4 -12    9.88    1.13
   2  -4  12   13.68    1.58
  -2   4  12   11.53    1.53
  -2   4  12   10.95    1.23
   2   4 -12    9.48    1.55
   2   4 -12    9.24    1.46
   2   4 -12    8.85    1.32
   2  -4  12   12.59    1.56
   2   4 -12    8.15    1.23
   2  -4  11  125.80    5.99
   2  -4  11  115.25    5.99
   2  -4  11  118.05    5.75
   2  -4  11  119.99    5.63
   2   4 -11  120.03    5.69
  -2  -4 -11  130.64    3.90
   2   4 -11  127.47    3.79
  -2   4  11  136.66    4.10
  -2   4  11  134.17    3.82
   2  -4  11  118.24    3.46
  -2  -4 -11  138.01    3.92
   2   4 -11  124.63    3.52
   2   4 -11  115.09    2.81
   2   4 -11  127.42    3.34
   2  -4  11  126.04    3.78
   2   4 -11  124.01    3.17
  -2  -4 -11  135.96    3.42
   2   4 -11  126.47    3.93
  -2   4  11  132.51    3.93
  -2   4  11  120.50    3.40
   2   4 -11  122.91    3.82
   2   4 -11  127.28    3.89
   2   4 -11  126.42    3.46
   2   4 -11  128.67    3.59
   2  -4  10   12.01    2.38
   2   4 -10   14.38    2.31
   2  -4  10   15.01    1.41
  -2  -4 -10   13.99    1.48
  -2   4  10   11.71    1.53
   2   4 -10   17.01    1.60
  -2   4  10   11.07    1.42
  -2  -4 -10   13.54    1.47
   2   4 -10   16.74    1.48
   2   4 -10   14.24    1.15
   2   4 -10   16.24    1.36
  -2  -4 -10   11.38    1.19
   2   4 -10   15.84    1.29
   2  -4  10   14.42    1.54
  -2   4  10   10.76    1.45
   2   4 -10   13.92    1.74
  -2   4  10    9.74    2.25
   2  -4  10   15.51    2.57
   2  -4  10   14.30    2.44
   2  -4  10   13.57    2.38
   2   4 -10   16.25    1.46
   2   4 -10   17.09    1.61
   2   4 -10   16.56    1.43
   2  -4   9   35.59    2.68
   2   4  -9   35.25    3.16
   2  -4   9   44.32    3.60
  -2   4   9   34.83    2.12
  -2  -4  -9   40.68    2.04
   2   4  -9   37.90    2.13
  -2   4   9   35.49    2.05
  -2  -4  -9   37.96    2.04
  -2  -4  -9   36.66    1.74
   2   4  -9   35.79    1.81
   2   4  -9   33.54    1.64
   2   4  -9   38.31    1.85
   2   4  -9   34.83    1.74
   2  -4   9   42.66    2.13
  -2   4   9   35.01    1.99
   2  -4   9   41.41    3.38
  -2   4   9   28.89    3.01
   2   4  -9   37.59    1.85
   2   4  -9   34.72    2.09
   2  -4   9   41.42    1.87
   2  -4   8   23.71    2.78
   2   4  -8   17.74    2.39
   2  -4   8   19.43    2.12
   2   4  -8   19.39    1.59
  -2   4   8   26.50    1.80
  -2  -4  -8   28.42    1.73
  -2  -4  -8   28.70    1.76
  -2   4   8   24.58    1.70
  -2  -4  -8   26.84    1.70
   2   4  -8   18.37    1.29
   2   4  -8   18.52    1.40
   2   4  -8   18.33    1.34
   2   4  -8   17.93    1.36
   2  -4   8   23.52    1.56
  -2  -4  -8   27.48    1.42
  -2   4   8   25.88    1.60
  -2   4   8   26.55    1.77
  -2  -4  -8   26.09    1.33
   2   4  -8   17.77    1.55
  -2   4   8   24.99    1.39
   2  -4   8   22.15    2.50
   2  -4   8   22.96    2.60
   2   4  -8   14.90    1.80
  -2   4   8   25.46    2.60
   2  -4   8   23.69    2.78
   2   4  -7  179.77    5.94
   2  -4   7  193.28    6.07
  -2   4   7  201.46    6.35
   2  -4   7  190.31    6.50
   2  -4   7  191.87    6.75
   2   4  -7  167.45    5.08
  -2   4   7  186.34    5.11
   2   4  -7  173.15    5.91
   2  -4   7  195.63    6.71
  -2  -4  -7  200.18    4.18
  -2   4   7  200.34    4.38
  -2   4   7  200.64    4.30
   2   4  -7  174.81    4.07
  -2  -4  -7  200.91    4.18
   2   4  -7  177.33    3.62
   2   4  -7  172.41    3.54
   2   4  -7  177.67    3.71
   2   4  -7  176.00    3.71
   2  -4   7  188.03    3.92
  -2   4   7  195.55    4.25
  -2  -4  -7  192.73    3.57
  -2   4   7  192.58    3.98
   2   4  -7  162.82    3.63
   2   4  -7  175.53    4.12
  -2   4   6   80.42    3.46
  -2  -4  -6   96.78    3.65
   2   4  -6  114.51    4.56
  -2   4   6   78.59    3.40
  -2   4   6   77.50    2.05
  -2   4   6   85.60    2.69
  -2  -4  -6  100.59    2.76
  -2   4   6   86.52    2.74
  -2   4   6   82.70    2.60
  -2  -4  -6  100.71    2.78
   2   4  -6  113.48    2.74
   2   4  -6  110.21    2.63
   2   4  -6  118.16    2.74
  -2  -4  -6   96.74    2.67
   2  -4   6   90.95    2.50
  -2   4   6   82.17    2.61
   2   4  -6  118.93    4.78
   2  -4   6   87.97    4.12
  -2   4   6   79.51    3.93
   2  -4   6   83.85    4.39
   2  -4   6   91.92    4.33
   2   4  -6  111.12    4.49
   2  -4   6   87.04    2.22
   2   4  -6  113.96    3.07
  -2   4   5   91.68    2.73
   2   4  -5  108.15    2.56
  -2  -4  -5  123.18    2.34
   2   4  -5  101.37    2.41
   2   4  -5  107.47    2.59
  -2  -4  -5  137.04    3.03
   2  -4   5  112.43    2.58
   2   4  -5  112.46    2.70
   2   4  -5  108.31    2.70
   2  -4   5  111.17    2.48
   2   4  -5  106.57    2.32
   2   4  -5  110.76    4.21
   2  -4   5  114.87    4.79
   2   4  -5  109.36    4.44
   2  -4   5  115.27    4.58
   2  -4   5  116.98    4.48
   2  -4   5  111.17    4.40
  -2   4   5   78.49    2.12
   2   4  -5  106.99    4.16
  -2   4   5   75.04    3.10
  -2   4   5   82.75    3.56
  -2   4   5   86.37    3.61
   2   4  -4  763.97    8.76
   2   4  -4  740.29    8.50
   2   4  -4  808.22    9.16
   2   4  -4  826.23    9.17
   2  -4   4  776.38    8.71
  -2  -4  -4  835.76    8.25
   2   4  -4  764.91    8.32
   2   4  -4  839.25   12.88
   2  -4   4  848.02   13.07
   2  -4   4  804.30   11.58
   2  -4   4  865.68   13.44
   2  -4   4  861.60   13.10
  -2   4   4  758.71    8.67
   2   4  -4  757.27   11.38
  -2   4   4  743.53   10.52
  -2   4   4  814.53   12.24
   2  -4   4  903.98   14.09
   2   4  -4  781.95   12.00
   2   4  -3  542.41    9.83
   2  -4   3  596.65   10.35
   2  -4   3  605.02   10.35
  -2   4   3  572.22    9.13
   2  -4   3  556.93    9.27
   2  -4   3  597.07   10.24
   2   4  -3  504.30    6.17
   2   4  -3  569.64    6.90
   2   4  -3  570.26    6.88
   2   4  -3  578.06    6.91
  -2  -4  -3  547.15    6.95
   2  -4   3  526.67    6.28
  -2   4   3  562.43    9.80
   2   4  -3  560.29    9.15
   2   4  -3  551.28    8.85
  -2  -4  -3  513.66    9.27
  -2   4   3  579.21    6.72
   2  -4   3  619.02   10.88
  -2   4   2   45.37    2.23
   2   4  -2   41.39    2.62
   2  -4   2   50.04    2.83
   2  -4   2   48.11    2.60
   2  -4   2   46.23    2.65
   2  -4   2   47.45    2.77
   2   4  -2   40.22    1.54
   2   4  -2   37.10    1.18
   2   4  -2   40.75    1.51
  -2  -4  -2   51.28    1.74
   2   4  -2   42.51    1.54
   2   4  -2   42.15    2.23
  -2  -4  -2   48.41    2.65
  -2   4   2   46.77    2.73
  -2   4   2   45.62    1.55
   2   4  -2   40.38    2.18
   2  -4   2   46.88    2.94
   2   4  -1  259.04    4.03
   2   4  -1  250.23    3.95
   2   4  -1  258.27    4.00
   2  -4   1  278.68    4.06
  -2   4   1  287.38    5.40
   2  -4   1  302.60    6.48
   2   4  -1  248.84    5.07
  -2  -4  -1  292.62    6.53
  -2   4   1  281.67    6.61
   2  -4   1  308.45    6.98
   2   4   0  605.81    6.98
   2   4   0  579.52    6.80
   2   4   0  600.86    6.90
  -2  -4   0  602.14    7.08
  -2  -4   0  593.95    6.71
   2  -4   0  572.08    6.65
   2   4   0  619.49   10.57
   2  -4   0  613.11   10.01
   2   4   0  612.43   10.21
   2  -4   0  584.99    9.01
  -2   4   0  566.16    8.18
  -2   4   0  625.16   10.25
   2  -4   0  623.01   10.34
   2  -4  -1  267.09    4.01
   2   4   1  290.26    4.09
  -2  -4   1  247.63    4.00
  -2  -4   1  238.57    3.60
   2   4   1  290.09    6.94
   2  -4  -1  276.24    6.47
   2   4   1  296.94    6.65
  -2   4  -1  281.62    5.05
   2  -4  -1  278.60    5.97
   2  -4  -1  287.81    6.53
  -2   4  -1  302.63    6.70
   2   4   2   51.03    1.69
   2   4   2   47.66    1.54
   2   4   2   52.42    1.70
   2  -4  -2   42.13    1.46
  -2  -4   2   41.27    1.49
  -2  -4   2   37.85    1.21
   2   4   2   49.57    2.45
   2  -4  -2   48.27    2.61
   2  -4  -2   47.40    2.73
   2   4   2   53.34    3.06
   2   4   2   52.14    2.82
   2   4   2   48.15    1.83
   2  -4  -2   47.80    2.67
  -2   4  -2   45.64    1.55
   2   4   3  547.14    6.82
   2  -4  -3  541.17    6.38
   2   4   3  523.09    6.38
   2   4   3  557.32    6.85
  -2  -4   3  547.45    6.66
   2  -4  -3  588.36    7.02
   2  -4  -3  583.28   10.26
   2   4   3  511.52    8.98
   2   4   3  569.45   10.61
   2  -4  -3  593.35    9.99
  -2   4  -3  548.17    9.65
  -2   4  -3  586.49    6.75
   2  -4  -3  608.23    9.82
   2   4   3  519.73    7.75
   2   4   4  940.28    9.90
   2   4   4  939.31    9.80
   2   4   4  913.45    9.73
  -2  -4   4  766.03    9.07
   2   4   4  920.18    9.87
   2  -4  -4  781.66    9.40
   2   4   4  900.10   13.09
   2  -4  -4  792.58   12.96
   2   4   4  956.33   14.13
   2  -4  -4  806.68   12.98
   2   4   4  949.96   14.59
  -2   4  -4  868.80   12.66
  -2   4  -4  818.94    9.19
   2   4   5  129.74    2.96
   2   4   5  129.13    2.86
   2   4   5  128.16    2.84
  -2  -4   5   97.82    2.33
   2   4   5  120.02    3.45
  -2   4  -5  110.40    3.96
  -2   4  -5  109.53    2.40
   2   4   5  130.49    2.96
   2  -4  -5   80.64    3.95
   2   4   5  128.85    5.03
   2   4   5  136.86    5.26
   2   4   5  135.22    4.98
   2   4   5  135.67    4.84
   2   4   6  100.91    4.79
   2  -4  -6   89.32    4.21
   2   4   6  101.25    4.73
   2   4   6   93.33    4.37
   2   4   6   98.94    4.47
   2   4   6   87.69    2.99
  -2   4  -6   82.02    2.09
  -2  -4   6  109.38    3.95
  -2   4  -6   87.09    3.53
  -2   4  -6   87.38    3.52
  -2  -4   6  110.88    2.96
   2   4   6   96.83    2.55
  -2  -4   6  111.16    2.38
   2   4   6   96.14    2.64
   2  -4  -6   82.23    2.48
  -2  -4   6  117.25    2.94
  -2   4  -6   90.68    2.69
  -2   4  -6   82.36    2.39
  -2   4  -6   91.25    2.62
   2  -4  -6   84.45    2.34
   2   4   6   94.83    2.61
  -2   4  -6   89.31    2.59
   2  -4  -7  204.04    6.60
   2   4   7  212.98    7.14
   2  -4  -7  197.31    6.02
   2   4   7  206.79    6.52
   2   4   7  212.80    6.85
  -2   4  -7  183.04    3.17
  -2  -4   7  177.97    5.01
  -2  -4   7  169.80    4.92
  -2   4  -7  189.05    5.05
  -2  -4   7  178.86    3.93
   2  -4  -7  186.37    3.73
   2  -4  -7  186.72    3.93
  -2   4  -7  181.61    3.74
   2  -4  -7  202.12    4.03
   2  -4  -7  202.32    4.01
   2   4   7  210.41    3.93
   2  -4  -7  197.57    4.03
   2   4   7  210.96    4.10
  -2  -4   7  154.98    3.01
  -2  -4   7  173.29    3.86
   2   4   7  192.27    3.96
  -2   4  -7  191.08    4.08
  -2  -4   7  173.93    3.62
  -2   4  -7  183.17    3.70
  -2   4  -7  195.31    3.98
   2  -4  -7  196.76    3.67
   2   4   7  205.09    4.03
  -2  -4   7  175.94    3.84
  -2   4  -7  176.29    3.69
  -2  -4   7  173.29    3.90
   2   4   8   27.27    2.74
   2   4   8   28.93    2.90
   2   4   8   25.21    2.84
   2  -4  -8   26.14    2.41
   2  -4  -8   24.83    2.21
  -2  -4   8   17.18    1.54
  -2  -4   8   15.42    1.52
  -2  -4   8   19.53    1.52
   2  -4  -8   27.03    1.55
  -2  -4   8   20.60    1.63
  -2   4  -8   22.69    1.35
   2  -4  -8   26.63    1.64
   2  -4  -8   26.08    1.63
   2  -4  -8   26.66    1.65
   2   4   8   27.32    1.52
   2  -4  -8   26.71    1.69
   2   4   8   29.25    1.68
  -2   4  -8   23.76    1.36
   2   4   8   26.49    1.65
  -2  -4   8   18.16    1.40
  -2   4  -8   25.89    1.68
  -2   4  -8   22.73    1.35
  -2  -4   8   18.71    1.39
  -2   4  -8   24.81    1.63
  -2   4  -8   22.89    1.54
   2   4   8   28.61    1.61
  -2  -4   8   17.22    1.36
  -2   4  -8   22.14    1.46
  -2  -4   8   18.30    1.49
   2  -4  -9   29.55    2.54
   2   4   9   37.79    3.47
   2   4   9   33.49    3.29
   2   4   9   34.86    3.03
   2  -4  -9   30.44    2.42
  -2  -4   9   37.78    2.06
   2  -4  -9   33.60    1.82
  -2   4  -9   44.35    1.92
   2  -4  -9   31.07    1.68
   2  -4  -9   34.24    1.94
   2  -4  -9   32.53    1.86
   2  -4  -9   33.28    1.87
   2  -4  -9   33.32    1.89
   2   4   9   36.16    1.90
  -2   4  -9   42.52    1.83
   2   4   9   37.71    2.02
  -2   4  -9   46.93    2.24
  -2  -4   9   36.94    1.91
  -2   4  -9   42.60    2.10
  -2  -4   9   35.96    1.86
  -2   4  -9   42.36    2.05
  -2  -4   9   34.91    1.79
   2   4   9   34.00    1.92
  -2  -4   9   33.07    1.94
   2  -4 -10    9.47    1.64
   2   4  10   12.19    2.47
   2   4  10   12.63    2.46
   2   4  10   11.64    2.07
   2  -4 -10    8.19    1.45
  -2  -4  10   15.64    1.60
  -2  -4  10   16.95    1.65
   2  -4 -10   10.70    1.28
  -2   4 -10   15.85    1.38
   2  -4 -10    9.28    1.17
   2   4  10   10.87    1.24
   2  -4 -10   10.33    1.39
   2  -4 -10   10.30    1.32
   2  -4 -10   10.71    1.33
   2   4  10   11.33    1.35
   2   4  10   11.49    1.36
  -2   4 -10   12.58    1.21
  -2  -4  10   14.33    1.19
  -2  -4  10   14.45    1.36
  -2  -4  10   15.86    1.49
  -2   4 -10   15.43    1.49
  -2  -4  10   15.45    1.32
   2   4  10   11.90    1.41
   2   4  11  133.88    6.60
   2   4  11  121.98    5.28
   2   4  11  132.51    6.46
  -2  -4  11  125.67    3.98
  -2  -4  11  124.60    3.88
   2  -4 -11  132.75    3.84
   2  -4 -11  125.26    3.58
   2   4  11  135.22    4.12
  -2   4 -11  121.60    3.42
   2  -4 -11  120.94    3.63
   2   4  11  127.43    3.57
   2   4  11  136.74    3.78
   2  -4 -11  134.03    3.65
   2   4  11  135.50    3.88
  -2  -4  11  112.41    3.11
  -2   4 -11  116.76    3.21
  -2   4 -11  115.62    3.26
  -2  -4  11  124.29    3.62
   2   4  11  136.48    3.60
   2  -4 -11  130.11    3.22
  -2  -4  11  117.16    3.15
   2   4  11  137.97    3.89
  -2   4 -11  129.05    3.47
   2   4  12    7.63    2.21
   2   4  12    7.20    2.28
  -2  -4  12    9.19    1.50
   2   4  12    7.32    1.52
  -2  -4  12    9.48    1.53
   2  -4 -12   11.81    1.56
  -2  -4  12   10.39    1.37
   2  -4 -12   11.95    1.39
  -2   4 -12   13.68    1.40
   2   4  12    8.84    1.26
   2  -4 -12   10.08    1.44
   2  -4 -12   10.87    1.00
   2   4  12    7.43    1.11
   2  -4 -12   12.30    1.41
  -2  -4  12    8.92    1.09
   2   4  12    7.15    1.35
  -2   4 -12   13.28    1.60
  -2   4 -12   12.88    1.21
  -2  -4  12   10.66    1.39
  -2   4 -12   12.99    1.35
   2   4  12    7.65    1.17
   2  -4 -12   11.92    1.14
  -2  -4  13   44.50    2.49
  -2  -4  13   42.75    2.40
   2  -4 -13   43.19    2.30
   2  -4 -13   43.62    2.26
  -2  -4  13   41.54    2.25
   2  -4 -13   44.19    2.28
   2   4  13   52.44    2.72
  -2   4 -13   42.45    2.10
   2   4  13   46.76    2.23
   2   4  13   50.81    2.11
  -2  -4  13   39.08    1.85
  -2   4 -13   45.51    2.46
   2   4  13   50.92    2.51
  -2   4 -13   42.06    2.26
   2   4  13   49.38    4.21
  -2   4 -13   46.13    2.13
   2   4  13   55.44    2.35
   2  -4 -13   45.50    1.84
  -2  -4  14   42.98    2.20
   2  -4 -14   48.58    2.22
  -2  -4  14   42.21    2.30
   2  -4 -14   49.34    2.38
  -2   4 -14   61.05    2.36
   2   4  14   54.71    2.62
   2   4  14   52.69    2.27
   2  -4 -14   48.82    2.16
  -2   4 -14   59.66    2.21
   2  -4 -14   51.69    2.22
   2   4  14   48.13    1.94
  -2   4 -14   65.91    2.58
   2   4  14   54.60    2.50
  -2   4 -14   62.00    2.64
   2   4  14   56.48    2.26
   2  -4 -14   45.20    1.71
  -2   4 -14   59.36    2.27
   2   4  14   49.58    4.10
   2  -4 -15   27.92    1.65
  -2  -4  15   34.03    1.91
  -2  -4  15   33.60    1.83
  -2  -4  15   35.64    1.86
  -2   4 -15   29.24    1.59
  -2   4 -15   31.26    1.54
   2  -4 -15   26.58    1.56
   2   4  15   25.47    1.59
   2  -4 -15   29.37    1.62
   2   4  15   27.82    1.78
  -2   4 -15   31.64    1.71
  -2  -4  15   34.05    1.81
  -2   4 -15   30.20    1.57
  -2  -4  16   26.23    1.43
  -2  -4  16   24.49    1.43
  -2   4 -16   25.65    1.54
   2  -4 -16   28.49    1.42
   2  -4 -16   28.80    1.42
   2   4  16   24.06    1.52
  -2  -4  16   28.11    1.50
   2   4  16   24.71    1.39
   2   4  17    2.16    0.76
  -2   4 -17    1.15    0.60
  -2  -4  17    0.94    0.67
   2   4  17    1.90    0.57
  -2   4 -17    1.72    0.68
  -2   4 -17    1.80    0.74
   2  -4 -17    1.35    0.56
   2  -4 -17    1.88    0.73
  -2  -4  17    1.15    0.51
   2   4  17    2.42    0.80
  -2   5  17    7.87    0.74
  -2  -5 -17    7.20    0.70
   2  -5  17    7.52    0.78
   2   5 -17    7.09    0.71
  -2  -5 -16    4.37    0.86
   2   5 -16    7.29    0.90
   2  -5  16    5.84    1.01
   2  -5  16    5.94    0.88
  -2   5  16    7.19    0.97
  -2  -5 -16    4.12    0.77
   2   5 -16    5.53    0.75
   2  -5  16    6.45    0.96
   2  -5  16    6.05    0.93
  -2   5  16    6.00    0.85
   2   5 -16    6.05    0.93
   2  -5  15  110.46    3.03
  -2  -5 -15  102.79    2.84
   2  -5  15  109.76    2.69
  -2  -5 -15  101.56    2.72
  -2   5  15  123.06    3.16
  -2  -5 -15   95.48    2.31
   2   5 -15  132.43    3.01
   2  -5  15  120.27    3.11
   2   5 -15  125.56    2.79
   2   5 -15  138.13    3.25
   2  -5  14  123.61    3.52
  -2  -5 -14  126.70    3.40
  -2   5  14  127.89    3.64
  -2  -5 -14  120.55    3.04
  -2   5  14  127.15    3.52
  -2  -5 -14  130.23    3.42
   2  -5  14  124.66    3.27
   2  -5  14  124.02    3.38
  -2  -5 -14  119.89    2.82
   2   5 -14  128.88    3.58
  -2  -5 -14  123.31    3.01
   2  -5  14  129.85    3.54
   2   5 -14  123.40    3.13
   2   5 -14  122.91    3.05
   2   5 -14  136.70    3.58
   2  -5  13  113.50    5.17
   2  -5  13  110.52    5.15
   2  -5  13  129.48    3.81
  -2  -5 -13  106.05    3.31
  -2   5  13  120.86    3.76
   2  -5  13  117.12    3.17
  -2  -5 -13  101.41    3.06
  -2  -5 -13  106.18    3.33
  -2   5  13  119.34    3.61
  -2  -5 -13  108.77    3.30
   2   5 -13  104.23    2.80
   2  -5  13  120.09    3.08
  -2  -5 -13  104.87    2.80
   2  -5  13  132.21    3.64
   2  -5  13  130.30    3.61
  -2   5  13  118.76    3.58
   2   5 -13  114.66    3.59
  -2  -5 -13  102.95    3.02
   2  -5  13  134.57    3.79
   2   5 -13  108.33    3.09
   2   5 -13  108.44    3.03
   2  -5  12   24.08    2.81
   2  -5  12   25.05    2.88
   2  -5  12   22.36    2.52
   2  -5  12   22.28    1.67
   2  -5  12   22.86    1.96
  -2  -5 -12   20.45    1.77
   2   5 -12   18.78    1.72
  -2   5  12   19.13    1.86
  -2   5  12   18.87    1.71
  -2  -5 -12   21.85    1.69
  -2   5  12   19.42    1.77
  -2  -5 -12   24.24    1.85
  -2  -5 -12   24.30    1.83
   2  -5  12   24.62    1.83
   2  -5  12   26.42    1.92
  -2  -5 -12   24.08    1.47
  -2   5  12   19.90    1.78
   2   5 -12   20.05    1.85
  -2   5  12   17.98    1.43
  -2  -5 -12   22.42    1.64
   2   5 -12   21.89    1.63
   2   5 -12   22.63    1.89
   2   5 -12   20.94    1.52
   2  -5  11   25.50    2.90
   2  -5  11   24.40    2.86
   2  -5  11   25.59    2.90
  -2  -5 -11   18.70    1.71
  -2   5  11   15.11    1.69
   2  -5  11   27.64    1.87
  -2   5  11   15.19    1.58
   2   5 -11   19.23    1.77
  -2  -5 -11   17.49    1.63
  -2  -5 -11   20.96    1.72
  -2   5  11   13.98    1.67
  -2  -5 -11   18.89    1.72
  -2  -5 -11   17.60    1.34
   2  -5  11   27.32    1.90
  -2   5  11   14.98    1.71
   2   5 -11   19.03    1.80
  -2   5  11   14.77    1.41
  -2   5  11   14.03    1.28
  -2  -5 -11   19.61    1.59
   2   5 -11   19.99    1.82
   2   5 -11   19.68    1.54
   2   5 -11   18.98    1.46
   2   5 -11   18.10    1.81
   2  -5  11   27.18    1.62
   2  -5  10  431.71   10.83
   2  -5  10  429.60   10.81
  -2   5  10  420.47   11.16
   2  -5  10  431.10   11.07
  -2  -5 -10  450.24    7.48
   2   5 -10  441.67    7.68
  -2   5  10  431.41    7.81
   2  -5  10  427.22    7.36
  -2   5  10  429.34    7.63
  -2  -5 -10  469.45    7.56
  -2   5  10  433.56    7.58
  -2  -5 -10  443.68    7.54
   2   5 -10  433.11    6.44
   2   5 -10  446.65    7.04
   2  -5  10  451.68    7.37
  -2  -5 -10  467.60    6.69
  -2   5  10  442.05    7.70
  -2   5  10  433.84    7.16
  -2  -5 -10  465.23    7.38
  -2   5  10  420.02    6.71
   2   5 -10  441.53    7.63
   2   5 -10  441.44    7.03
   2  -5  10  429.87    6.84
   2   5 -10  437.60    7.78
  -2   5  10  410.86    6.45
   2   5 -10  436.69    6.79
   2  -5   9   89.24    4.81
  -2   5   9  114.76    5.56
   2   5  -9   96.24    5.10
   2  -5   9   91.99    5.17
  -2  -5  -9   99.45    3.24
   2   5  -9   97.70    3.41
  -2   5   9  119.94    3.79
  -2   5   9  122.30    3.74
  -2   5   9  117.75    3.63
  -2  -5  -9  102.35    3.30
  -2  -5  -9   98.15    2.73
   2   5  -9  100.63    2.83
   2   5  -9  102.21    2.99
   2   5  -9  103.33    3.12
   2  -5   9   99.92    3.17
  -2   5   9  109.09    3.30
  -2   5   9  122.55    3.77
  -2  -5  -9   93.18    2.62
  -2   5   9  112.72    3.14
  -2  -5  -9  101.59    3.20
   2   5  -9  102.10    2.92
   2  -5   9   94.92    3.36
   2   5  -9   99.75    3.50
  -2   5   9  109.97    3.05
   2  -5   9   94.00    2.96
   2   5  -9  100.63    3.04
   2  -5   8    6.54    1.77
  -2   5   8    9.75    1.99
   2  -5   8    4.90    1.89
   2   5  -8    7.86    1.91
  -2  -5  -8    5.01    1.09
   2   5  -8    6.78    1.30
  -2   5   8    8.16    1.32
  -2   5   8    8.20    1.30
  -2   5   8    7.96    1.26
  -2  -5  -8    5.92    1.16
   2  -5   8    5.01    1.27
   2   5  -8    6.43    1.11
   2   5  -8    7.16    1.05
   2   5  -8    7.26    1.13
   2  -5   8    6.23    1.11
  -2  -5  -8    7.01    0.93
  -2   5   8    8.53    1.31
  -2   5   8    8.03    1.18
  -2  -5  -8    5.51    0.94
  -2   5   8    7.76    1.09
  -2   5   8    8.06    0.96
   2   5  -8    5.89    1.07
  -2  -5  -8    6.04    1.13
   2   5  -8    6.93    0.97
   2   5  -8    8.26    1.31
  -2   5   8    7.87    1.05
   2  -5   7   40.83    3.27
   2   5  -7   30.12    2.14
  -2   5   7   31.19    2.88
   2  -5   7   41.86    3.42
   2  -5   7   45.38    3.63
  -2   5   7   32.82    2.50
  -2  -5  -7   36.04    2.57
  -2   5   7   31.45    1.42
   2   5  -7   31.24    2.86
  -2   5   7   31.61    2.47
  -2  -5  -7   36.19    1.94
   2   5  -7   37.80    2.09
  -2   5   7   36.82    2.09
  -2   5   7   35.39    2.11
  -2  -5  -7   38.29    2.02
  -2   5   7   35.67    1.98
   2   5  -7   34.83    1.77
  -2  -5  -7   39.09    1.94
   2  -5   7   44.04    1.94
   2   5  -7   33.89    1.79
  -2   5   7   37.49    2.05
  -2   5   7   34.80    1.91
  -2  -5  -7   39.39    1.78
  -2  -5  -7   39.70    1.99
  -2   5   7   35.38    1.80
  -2   5   7   32.42    1.63
   2   5  -7   35.45    1.85
   2  -5   7   44.32    2.20
   2  -5   7   41.90    1.71
   2   5  -7   35.16    2.07
  -2   5   7   33.42    1.76
   2   5  -7   34.25    1.59
   2  -5   6   50.97    3.59
   2   5  -6   43.97    3.03
  -2   5   6   37.54    2.97
   2  -5   6   48.28    3.54
  -2   5   6   42.48    2.85
  -2  -5  -6   47.71    2.96
  -2   5   6   41.09    1.63
   2   5  -6   37.07    2.95
  -2   5   6   38.19    2.78
  -2   5   6   40.47    1.61
   2  -5   6   53.28    3.85
   2   5  -6   44.63    2.18
  -2  -5  -6   47.49    2.08
  -2   5   6   41.39    2.16
  -2   5   6   43.69    2.08
  -2  -5  -6   49.76    2.13
   2   5  -6   42.45    1.88
   2   5  -6   44.36    1.97
  -2  -5  -6   53.83    2.15
   2  -5   6   48.75    1.96
  -2   5   6   44.39    2.07
  -2  -5  -6   50.74    1.97
  -2   5   6   41.40    1.81
   2   5  -6   42.10    1.98
  -2  -5  -6   49.07    2.14
  -2   5   6   42.37    1.89
   2  -5   6   49.17    1.87
   2   5  -6   42.83    1.65
   2   5  -6   44.84    2.18
  -2   5   6   40.36    1.87
   2  -5   6   49.23    2.27
   2   5  -5   49.72    3.04
   2   5  -5   47.90    3.26
   2  -5   5   36.83    2.98
   2  -5   5   37.05    3.00
  -2   5   5   30.59    2.57
  -2   5   5   30.78    2.52
  -2   5   5   30.94    1.46
   2   5  -5   46.66    3.06
  -2  -5  -5   51.08    2.03
   2   5  -5   48.65    2.05
  -2  -5  -5   54.16    2.19
  -2   5   5   30.00    1.73
   2   5  -5   50.81    2.01
   2   5  -5   50.95    2.07
  -2  -5  -5   52.65    2.11
   2  -5   5   34.80    1.56
   2   5  -5   50.97    2.01
  -2  -5  -5   51.38    1.54
  -2   5   5   29.96    1.73
  -2  -5  -5   52.81    1.99
  -2  -5  -5   51.74    1.94
  -2   5   5   30.60    1.61
  -2  -5  -5   51.89    2.09
  -2   5   5   30.27    1.58
   2   5  -5   49.04    2.13
   2  -5   5   33.37    1.87
   2  -5   5   32.73    1.62
  -2   5   5   30.76    1.65
   2   5  -4   22.22    2.11
   2  -5   4   22.43    2.48
   2   5  -4   22.10    2.39
   2  -5   4   20.49    2.36
   2   5  -4   21.58    2.24
  -2   5   4   31.10    2.56
   2  -5   4   20.10    2.55
   2   5  -4   20.89    2.09
  -2   5   4   30.60    1.47
  -2  -5  -4   33.47    1.60
   2   5  -4   20.62    1.44
  -2  -5  -4   32.38    1.71
  -2   5   4   28.61    1.61
   2   5  -4   24.57    1.45
  -2  -5  -4   35.61    1.72
   2  -5   4   21.82    1.21
   2   5  -4   23.34    1.43
  -2   5   4   27.33    1.59
  -2  -5  -4   33.19    1.60
  -2  -5  -4   36.36    1.68
  -2  -5  -4   33.66    1.71
   2   5  -4   21.20    1.51
  -2   5   4   29.07    1.53
  -2   5   4   28.38    1.52
   2  -5   4   21.38    1.34
   2  -5   4   22.09    1.47
  -2   5   4   30.74    1.59
   2   5  -3  439.93    9.13
   2   5  -3  425.12    9.42
   2  -5   3  464.05    9.84
  -2   5   3  418.12    8.40
   2  -5   3  445.32    9.01
   2  -5   3  470.43    9.86
  -2   5   3  442.80    9.31
   2  -5   3  466.54   10.24
   2   5  -3  425.67    7.67
  -2   5   3  417.99    5.98
   2   5  -3  419.81    6.48
  -2  -5  -3  446.58    6.45
  -2   5   3  408.74    6.29
   2   5  -3  438.50    6.28
   2   5  -3  451.53    6.28
  -2  -5  -3  441.21    6.43
   2   5  -3  440.57    6.19
  -2  -5  -3  424.19    6.11
  -2   5   3  414.86    6.44
  -2  -5  -3  430.79    6.24
  -2   5   3  420.82    6.18
  -2   5   3  407.23    6.19
  -2  -5  -3  412.49    6.36
   2  -5   3  459.54    6.39
  -2   5   3  413.11    6.25
  -2   5   2  403.31    7.90
   2   5  -2  419.35    9.06
   2  -5   2  436.05    9.44
   2  -5   2  422.81    8.90
   2   5  -2  426.46    8.66
   2  -5   2  437.97    9.37
  -2   5   2  427.94    9.17
   2   5  -2  414.40    7.37
  -2   5   2  420.87    5.92
   2  -5   2  445.27    9.85
   2   5  -2  420.11    6.35
  -2  -5  -2  412.01    6.08
  -2   5   2  411.83    6.06
   2   5  -2  443.12    6.09
   2   5  -2  430.39    5.98
  -2  -5  -2  417.72    6.13
  -2   5   2  397.42    6.06
  -2   5   2  419.49    6.07
  -2  -5  -2  396.31    6.11
   2  -5   2  400.29    5.51
  -2   5   2  395.89    6.09
   2  -5   2  431.44    6.00
   2  -5   1   56.43    1.82
   2   5  -1   59.04    1.97
   2   5  -1   61.99    2.03
   2  -5   1   62.09    2.09
   2  -5   1   56.49    1.93
  -2   5   1   73.08    3.70
   2  -5   1   63.34    3.69
   2   5  -1   54.95    2.52
  -2  -5  -1   64.14    2.12
  -2   5   1   63.37    2.16
  -2  -5  -1   62.98    2.18
  -2   5   1   66.79    2.92
   2  -5   1   65.20    3.55
   2   5  -1   59.09    3.25
   2  -5   1   61.93    3.48
   2  -5   1   62.51    3.38
  -2  -5   0  275.40    4.33
   2  -5   0  254.34    4.18
   2   5   0  282.59    4.59
   2  -5   0  284.93    4.63
  -2  -5   0  276.92    4.63
   2  -5   0  285.91    7.56
  -2   5   0  304.72    7.53
  -2  -5   0  287.70    4.70
  -2   5   0  267.63    4.72
  -2   5   0  275.95    4.75
  -2   5   0  264.89    4.69
  -2  -5   0  270.97    4.78
   2   5   0  279.02    6.95
   2   5   0  281.72    7.15
   2  -5   0  291.21    7.29
  -2   5   0  267.06    5.84
  -2  -5   1   57.34    1.75
   2  -5  -1   65.75    2.09
   2   5   1   63.63    2.02
  -2  -5   1   58.24    2.01
   2  -5  -1   65.31    3.65
  -2   5  -1   57.93    2.18
  -2  -5   1   55.64    2.05
  -2  -5   1   53.34    1.97
  -2   5  -1   58.49    2.09
  -2   5  -1   55.19    2.53
   2  -5  -1   68.05    3.59
   2   5   1   69.83    3.50
   2   5   1   70.53    3.83
   2  -5  -2  432.31    6.24
  -2  -5   2  399.77    5.31
   2  -5  -2  417.37    5.79
   2   5   2  398.69    5.91
   2   5   2  413.96    6.00
   2   5   2  409.61    5.91
  -2  -5   2  430.18    5.97
   2  -5  -2  426.23    9.09
  -2   5  -2  408.89    6.35
  -2   5  -2  423.93    6.15
  -2   5  -2  435.22    6.30
   2  -5  -2  413.66    9.14
   2   5   2  399.31    8.69
   2   5   2  435.14    9.88
   2  -5  -3  438.93    9.45
   2  -5  -3  437.53    9.38
   2   5   3  461.99   10.35
   2   5   3  446.29    9.07
   2   5   3  438.44    9.82
  -2   5  -3  442.14    6.28
   2   5   3  432.71    6.25
   2   5   3  438.67    6.27
   2  -5  -3  429.39    5.85
  -2  -5   3  419.77    6.06
  -2   5  -3  470.30    9.54
   2  -5  -3  409.89    8.98
  -2   5  -3  454.11    6.15
  -2  -5   3  434.43    6.25
  -2  -5   3  430.72    6.45
   2   5   3  419.08    6.42
  -2   5  -3  444.08    6.39
  -2   5  -3  440.70    6.52
  -2  -5   3  406.18    6.45
  -2  -5   3  435.93    6.33
  -2  -5   3  405.18    5.29
   2  -5  -3  429.58    6.31
  -2  -5   3  424.75    6.13
   2  -5  -4   27.58    2.55
   2   5   4   37.77    2.72
   2   5   4   40.01    3.22
   2   5   4   35.74    2.99
   2   5   4   33.04    1.61
  -2   5  -4   21.57    1.39
  -2  -5   4   22.48    1.45
   2  -5  -4   28.86    1.32
   2   5   4   37.19    1.71
   2   5   4   35.90    1.70
   2   5   4   36.14    1.71
  -2  -5   4   24.13    1.37
  -2   5  -4   25.33    2.32
  -2   5  -4   23.52    1.33
  -2  -5   4   22.06    1.35
  -2  -5   4   22.30    1.49
  -2   5  -4   23.04    1.48
  -2   5  -4   22.45    1.45
  -2   5  -4   22.11    1.41
   2   5   4   34.47    1.69
  -2  -5   4   22.84    1.43
   2  -5  -4   30.81    1.63
  -2  -5   4   24.15    1.47
  -2   5  -4   23.63    1.45
   2   5   5   56.92    3.86
   2  -5  -5   27.75    2.64
   2  -5  -5   32.84    2.90
   2   5   5   53.20    3.54
   2   5   5   52.43    3.11
   2   5   5   53.34    3.37
  -2  -5   5   51.96    2.16
   2   5   5   50.98    2.08
   2  -5  -5   30.34    1.61
   2  -5  -5   30.13    1.69
   2   5   5   52.20    2.06
   2   5   5   52.86    2.07
  -2  -5   5   49.84    1.82
  -2   5  -5   35.27    2.64
  -2   5  -5   35.34    2.70
  -2   5  -5   34.81    1.54
  -2  -5   5   49.15    2.10
   2   5   5   50.87    1.96
  -2  -5   5   49.80    1.90
  -2   5  -5   36.29    1.75
  -2   5  -5   34.57    1.82
  -2  -5   5   50.13    2.08
   2  -5  -5   31.63    1.68
   2   5   5   53.00    2.10
  -2   5  -5   37.07    1.81
  -2   5  -5   31.86    1.55
  -2  -5   5   53.05    2.09
   2   5   6   52.71    3.98
   2  -5  -6   43.99    3.15
   2   5   6   50.13    3.60
   2   5   6   47.42    3.01
   2   5   6   54.44    3.65
   2  -5  -6   41.47    3.23
  -2   5  -6   49.36    3.02
  -2   5  -6   46.85    2.97
  -2   5  -6   47.81    1.73
  -2   5  -6   48.54    1.74
  -2  -5   6   44.92    2.10
  -2  -5   6   43.69    1.94
   2  -5  -6   40.81    1.91
   2   5   6   48.28    2.18
  -2  -5   6   43.37    1.72
   2   5   6   49.13    2.12
   2   5   6   51.32    2.07
   2  -5  -6   43.86    2.01
   2   5   6   49.91    2.04
   2   5   6   48.78    2.01
  -2  -5   6   43.67    2.08
  -2   5  -6   48.96    2.20
  -2   5  -6   46.89    2.00
   2   5   6   50.43    2.12
   2  -5  -6   45.00    1.93
  -2   5  -6   47.85    1.92
  -2   5  -6   50.05    2.10
  -2  -5   6   40.48    1.98
   2   5   7   38.47    3.30
   2  -5  -7   34.37    2.84
   2   5   7   34.21    2.64
   2   5   7   35.42    3.13
   2   5   7   40.52    3.59
  -2   5  -7   39.35    2.63
  -2   5  -7   39.97    1.57
  -2   5  -7   39.46    2.69
  -2  -5   7   30.64    2.42
  -2  -5   7   31.80    2.46
  -2  -5   7   34.58    1.97
   2   5   7   38.30    2.05
   2  -5  -7   38.48    1.98
  -2  -5   7   34.61    1.85
   2  -5  -7   35.23    1.91
  -2   5  -7   40.38    1.87
   2  -5  -7   34.44    1.91
   2   5   7   36.56    1.89
   2   5   7   37.16    1.86
   2  -5  -7   35.98    1.91
  -2  -5   7   31.67    1.48
   2   5   7   38.99    1.97
   2   5   7   37.30    1.87
  -2  -5   7   33.39    1.90
  -2   5  -7   44.81    1.93
  -2   5  -7   42.53    2.15
  -2  -5   7   34.92    1.63
   2  -5  -7   34.86    1.78
   2   5   7   38.94    1.96
  -2   5  -7   41.42    1.86
   2   5   8    5.80    1.80
   2  -5  -8    7.94    1.74
   2   5   8    5.88    1.37
   2   5   8    5.59    2.00
  -2   5  -8    5.00    0.67
   2  -5  -8    7.90    1.42
  -2  -5   8    5.45    1.06
   2  -5  -8    7.78    1.22
   2  -5  -8    8.64    1.30
   2   5   8    5.15    1.23
  -2   5  -8    5.21    0.95
  -2   5  -8    4.48    0.86
  -2  -5   8    6.00    1.12
   2   5   8    5.40    1.04
  -2   5  -8    5.61    1.19
  -2   5  -8    5.26    0.98
   2   5   8    5.68    1.04
  -2  -5   8    7.24    1.13
  -2  -5   8    7.40    1.22
  -2  -5   8    6.14    0.98
  -2   5  -8    5.06    1.14
  -2   5  -8    6.01    0.97
   2  -5  -8    8.22    1.20
   2  -5  -8    8.97    1.24
   2   5   8    6.74    1.20
   2   5   8    6.59    1.19
   2   5   8    7.10    1.07
   2  -5  -9  114.22    4.84
   2   5   9   94.71    4.85
   2   5   9  103.48    5.56
   2   5   9  100.52    3.23
   2   5   9  102.03    3.22
   2  -5  -9  119.02    3.42
   2  -5  -9  121.90    3.45
  -2  -5   9  101.92    3.33
   2   5   9   98.74    3.46
   2  -5  -9  116.03    3.50
   2  -5  -9  111.95    3.09
   2  -5  -9  116.94    3.54
   2   5   9  100.65    3.24
  -2  -5   9   96.06    3.10
  -2   5  -9   88.73    2.67
  -2   5  -9   96.56    3.27
  -2   5  -9   98.78    3.28
  -2  -5   9   97.34    2.95
  -2   5  -9   91.98    2.74
  -2  -5   9   98.95    3.08
  -2   5  -9   95.60    2.99
   2   5   9  102.80    3.14
  -2  -5   9   99.27    3.29
   2   5  10  473.72   12.30
   2   5  10  456.49   12.35
   2  -5 -10  393.90    9.11
   2   5  10  437.29   10.37
  -2  -5  10  433.80    7.52
   2   5  10  454.51    7.94
   2  -5 -10  431.87    7.41
   2  -5 -10  426.12    7.36
   2  -5 -10  415.36    6.76
   2   5  10  464.85    7.42
   2  -5 -10  448.76    7.25
  -2   5 -10  460.44    7.65
  -2   5 -10  410.63    6.45
  -2  -5  10  413.73    6.95
   2   5  10  455.92    7.49
  -2  -5  10  434.79    6.95
  -2   5 -10  439.72    7.40
   2   5  10  445.32    6.76
  -2  -5  10  434.21    7.43
  -2  -5  10  412.81    6.79
   2   5  10  474.93    7.43
   2  -5 -10  417.74    6.21
   2   5  11   17.52    2.84
   2   5  11   18.18    2.88
   2  -5 -11   14.83    1.62
  -2  -5  11   20.09    1.91
   2  -5 -11   14.10    1.58
  -2  -5  11   18.27    1.77
   2   5  11   19.97    1.91
  -2   5 -11   24.56    1.47
  -2   5 -11   22.17    1.35
   2  -5 -11   12.35    1.22
   2  -5 -11   15.33    1.54
   2   5  11   18.03    1.27
   2   5  11   18.29    1.64
  -2   5 -11   23.56    1.46
  -2  -5  11   18.18    1.48
  -2   5 -11   28.34    1.99
  -2   5 -11   25.54    1.70
  -2  -5  11   19.46    1.56
   2   5  11   17.45    1.38
  -2  -5  11   17.50    1.41
   2   5  11   17.75    1.58
  -2   5 -11   27.14    1.67
   2  -5 -11   12.71    1.09
   2   5  12   24.56    3.13
  -2  -5  12   20.73    1.79
  -2   5 -12   19.87    1.34
  -2  -5  12   19.31    1.58
   2  -5 -12   18.05    1.69
  -2  -5  12   20.29    1.86
   2  -5 -12   17.79    1.74
   2   5  12   22.58    1.94
  -2   5 -12   20.55    1.29
   2  -5 -12   16.77    1.35
   2  -5 -12   20.04    1.62
   2   5  12   22.41    1.76
  -2   5 -12   22.79    1.52
   2   5  12   22.14    1.48
  -2   5 -12   24.32    1.57
   2   5  12   23.26    1.72
   2  -5 -12   17.01    1.11
  -2  -5  13  113.68    3.59
   2  -5 -13  119.39    3.51
  -2  -5  13  106.25    3.18
   2   5  13  102.85    3.52
  -2  -5  13  106.95    3.47
   2  -5 -13  108.73    2.91
   2   5  13  107.98    3.35
  -2   5 -13  124.64    3.57
  -2   5 -13  118.18    2.90
   2   5  13   97.30    3.01
   2  -5 -13  105.59    2.59
   2   5  13   93.81    2.72
   2   5  13  102.79    3.23
  -2   5 -13  118.46    3.08
  -2  -5  14  123.62    3.19
  -2  -5  14  125.74    3.54
   2  -5 -14  128.57    3.45
   2   5  14  129.83    3.71
  -2  -5  14  126.31    3.55
  -2   5 -14  125.33    3.35
   2  -5 -14  117.05    2.85
   2  -5 -14  129.26    3.23
   2   5  14  128.21    3.46
  -2   5 -14  124.41    3.29
  -2   5 -14  130.96    3.50
   2   5  14  117.26    2.95
  -2  -5  14  123.41    3.13
  -2   5 -14  117.95    2.86
   2   5  14  121.61    3.39
  -2  -5  15  126.38    3.15
   2  -5 -15  119.54    3.05
   2   5  15  105.09    3.08
  -2  -5  15  121.43    3.05
   2  -5 -15  115.69    2.89
  -2   5 -15  113.10    2.90
   2  -5 -15  108.24    2.45
   2  -5 -15  124.78    2.87
   2   5  15  109.72    2.91
  -2   5 -15  106.27    2.67
  -2  -5  15  124.27    2.85
   2   5  15  103.96    2.82
  -2  -5  16    6.78    0.95
   2  -5 -16    6.02    0.75
   2  -5 -16    7.41    0.95
  -2  -5  16    5.74    0.85
   2   5  16    4.37    0.82
  -2   5 -16    6.25    0.88
  -2   5 -16    6.87    0.93
  -2   5 -16    6.61    0.89
  -2  -5  16    6.97    0.78
   2  -5 -16    7.18    0.91
   2   5  16    3.89    0.72
   2   5  17    5.93    0.73
   2  -5 -17    6.77    0.66
  -2  -5  17    6.31    0.69
   2   5  17    6.68    0.73
  -2   5 -17    6.98    0.66
  -2   5 -17    8.32    0.69
   2  -6  16   38.45    1.37
  -2   6  16   38.35    1.23
   2   6 -16   39.40    1.26
   2  -6  15   40.99    1.67
  -2  -6 -15   36.19    1.42
   2  -6  15   42.96    1.79
  -2  -6 -15   33.94    1.27
   2   6 -15   39.65    1.52
   2  -6  15   41.37    1.56
  -2   6  15   38.07    1.54
  -2  -6 -15   34.54    1.23
  -2   6  15   40.44    1.54
   2  -6  15   43.07    1.65
   2   6 -15   42.25    1.63
  -2  -6 -14   41.92    1.76
   2  -6  14   37.64    1.89
  -2  -6 -14   38.56    1.64
  -2  -6 -14   42.78    1.83
  -2   6  14   48.66    1.95
   2   6 -14   48.81    1.93
  -2   6  14   49.14    1.95
  -2  -6 -14   39.91    1.56
   2   6 -14   47.23    1.93
   2   6 -14   48.02    1.95
   2  -6  13   87.85    2.98
  -2  -6 -13   90.35    2.73
  -2  -6 -13   89.78    2.72
  -2   6  13   86.54    2.79
  -2  -6 -13   93.07    2.84
   2  -6  13   94.16    2.86
   2   6 -13   88.02    2.91
  -2  -6 -13   91.56    2.62
  -2   6  13   86.66    2.82
   2   6 -13   88.24    2.81
   2   6 -13   88.23    2.45
   2   6 -13   83.57    2.34
   2  -6  12   31.31    1.85
  -2  -6 -12   30.32    1.82
   2   6 -12   37.56    2.13
   2  -6  12   29.86    2.00
  -2  -6 -12   29.72    1.84
  -2   6  12   38.63    2.09
  -2  -6 -12   31.81    1.86
   2  -6  12   31.08    1.71
   2  -6  12   34.58    1.99
  -2  -6 -12   30.33    1.41
  -2   6  12   38.01    1.80
   2   6 -12   38.86    2.17
   2   6 -12   37.65    2.07
  -2  -6 -12   32.33    1.79
   2   6 -12   39.51    1.79
   2   6 -12   38.15    1.71
   2   6 -12   38.96    2.18
   2  -6  12   28.43    1.52
   2  -6  11   25.04    2.68
   2  -6  11   22.98    2.53
  -2  -6 -11   26.52    1.76
   2  -6  11   25.66    1.86
   2   6 -11   21.94    1.86
  -2   6  11   33.99    2.06
  -2  -6 -11   27.60    1.92
   2  -6  11   29.26    1.78
  -2  -6 -11   26.80    1.39
   2   6 -11   25.80    1.95
  -2   6  11   33.72    1.91
  -2  -6 -11   26.86    1.39
  -2  -6 -11   28.60    1.79
   2   6 -11   22.51    1.78
   2   6 -11   20.85    1.50
   2   6 -11   22.20    1.43
   2   6 -11   22.32    1.90
   2  -6  11   27.29    1.64
   2  -6  10   91.70    4.76
   2  -6  10   98.27    4.88
  -2  -6 -10   91.82    3.08
   2   6 -10  110.32    3.67
   2  -6  10   99.28    3.39
  -2  -6 -10   92.60    3.20
  -2   6  10  104.78    3.44
   2  -6  10  106.77    3.31
   2  -6  10   94.41    3.08
   2  -6  10  102.37    3.49
  -2  -6 -10   89.84    2.50
  -2  -6 -10   91.09    2.68
  -2   6  10  100.65    3.21
   2   6 -10  103.12    2.95
   2   6 -10  109.41    3.49
  -2  -6 -10   96.38    3.20
   2   6 -10  110.40    3.07
   2   6 -10  107.79    2.91
   2  -6  10   96.30    3.03
   2   6 -10  113.35    3.75
  -2   6  10   99.65    2.87
  -2   6   9    6.46    1.81
   2  -6   9    1.94    1.49
   2  -6   9    3.15    1.58
   2  -6   9    2.23    1.76
  -2  -6  -9    2.77    1.01
   2  -6   9    3.08    1.18
   2   6  -9    2.35    1.22
  -2  -6  -9    2.57    1.09
  -2   6   9    5.43    1.23
   2  -6   9    3.01    1.16
   2  -6   9    3.06    1.28
   2  -6   9    2.89    1.02
  -2  -6  -9    3.05    0.76
  -2   6   9    5.06    1.16
  -2  -6  -9    2.70    0.87
  -2   6   9    5.30    0.99
  -2  -6  -9    3.03    1.08
   2   6  -9    2.25    1.12
  -2   6   9    4.59    0.81
   2  -6   9    3.66    0.98
   2   6  -9    2.32    0.82
   2   6  -9    2.40    1.19
  -2   6   9    4.83    1.01
   2   6  -9    3.43    0.96
   2  -6   8   11.06    1.99
  -2   6   8   16.28    2.42
   2  -6   8   13.40    2.46
  -2  -6  -8   18.89    1.56
  -2  -6  -8   21.95    1.76
   2   6  -8   18.58    1.70
  -2   6   8   17.29    1.63
   2  -6   8   11.51    1.59
   2  -6   8   13.22    1.36
   2  -6   8   12.73    1.54
  -2  -6  -8   18.13    1.19
  -2   6   8   16.75    1.56
  -2  -6  -8   18.29    1.42
  -2  -6  -8   21.21    1.47
  -2   6   8   17.15    1.38
  -2   6   8   16.39    1.30
   2   6  -8   15.25    1.47
  -2  -6  -8   21.08    1.66
  -2   6   8   19.94    1.50
   2   6  -8   17.26    1.71
   2   6  -8   15.47    1.33
  -2   6   7    6.95    1.78
   2  -6   7    7.91    2.05
  -2   6   7    7.46    1.63
  -2   6   7    7.87    0.94
   2  -6   7    6.56    2.05
  -2   6   7    8.44    0.96
  -2  -6  -7    9.79    1.24
  -2  -6  -7   10.01    1.36
  -2   6   7    8.23    1.29
   2   6  -7    8.91    0.85
  -2  -6  -7    9.20    0.86
   2   6  -7    9.25    1.21
  -2  -6  -7    9.92    1.29
   2  -6   7    9.61    1.12
   2  -6   7    7.92    1.41
  -2  -6  -7   10.61    1.18
  -2   6   7    9.14    1.33
  -2  -6  -7    8.97    1.16
  -2  -6  -7   10.26    1.36
  -2   6   7    8.50    1.08
   2   6  -7    9.32    1.26
[truncated: 751,716 more chars]
