# Supplementary material for: (1S,2S)-2-[(S)-2,2,2-Tri­fluoro-1-hy­droxy­eth­yl]-1-tetra­lol
Source: IUCrdata. 2023 Mar 15;8(Pt 3):x230217. doi: 10.1107/S2414314623002171 (PMC10171325; doi:10.1107/S2414314623002171)
Supplement: Supplementary file 2 [file x-08-x230217-Isup2.hkl]

data_I                                                                          
_shelx_title ' '                                                                
_shelx_refln_list_code          4                                               
_shelx_F_calc_maximum      153.55                                               
_exptl_crystal_F_000       512.00                                               
_reflns_d_resolution_high  0.7941                                               
                                                                                
loop_                                                                           
 _space_group_symop_operation_xyz                                               
 'x, y, z'                                                                      
 '-x+1/2, -y, z+1/2'                                                            
 'x+1/2, -y+1/2, -z'                                                            
 '-x, y+1/2, -z+1/2'                                                            
                                                                                
_cell_length_a     7.7556                                                       
_cell_length_b     9.0284                                                       
_cell_length_c    15.5656                                                       
_cell_angle_alpha  90.000                                                       
_cell_angle_beta   90.000                                                       
_cell_angle_gamma  90.000                                                       
                                                                                
_shelx_F_squared_multiplier     1.000                                           
                                                                                
loop_                                                                           
 _refln_index_h                                                                 
 _refln_index_k                                                                 
 _refln_index_l                                                                 
 _refln_F_squared_calc                                                          
 _refln_F_squared_meas                                                          
 _refln_F_squared_sigma                                                         
 _refln_observed_status                                                         
   2   0   0        251.02        260.47         3.53 o                         
   4   0   0       1571.17       1616.76        13.46 o                         
   6   0   0         72.97         59.29         0.96 o                         
   8   0   0        396.42        382.83         2.72 o                         
   1   1   0        193.98        168.65         1.98 o                         
   2   1   0       1130.02       1019.41         8.54 o                         
   3   1   0        326.09        382.55         9.04 o                         
   4   1   0       1432.44       1572.65        10.85 o                         
   5   1   0         16.10         13.16         0.39 o                         
   6   1   0         11.51         19.95         1.09 o                         
   7   1   0         43.59         42.23         2.45 o                         
   8   1   0         78.65         69.14         1.15 o                         
   9   1   0         31.46         31.01         1.32 o                         
   0   2   0       4633.64       4659.33        30.79 o                         
   1   2   0        160.86        143.64         2.06 o                         
   2   2   0          8.43          5.02         0.59 o                         
   3   2   0        521.85        470.12        12.73 o                         
   4   2   0       1039.00        945.96        12.10 o                         
   5   2   0        301.10        285.92         2.30 o                         
   6   2   0         25.26         29.37         0.62 o                         
   7   2   0         55.02         52.95         0.82 o                         
   8   2   0         13.15         14.82         0.75 o                         
   9   2   0          7.18          5.49         0.80 o                         
   1   3   0        771.38        766.90         9.83 o                         
   2   3   0       1727.72       1668.65        15.59 o                         
   3   3   0       1726.53       1826.68        14.97 o                         
   4   3   0        692.57        673.55         6.43 o                         
   5   3   0        258.94        272.56         3.02 o                         
   6   3   0        392.66        400.60         1.98 o                         
   7   3   0        332.53        329.32         5.13 o                         
   8   3   0         12.48         12.75         0.95 o                         
   9   3   0        107.34        115.31         3.19 o                         
   0   4   0        640.48        671.42         8.10 o                         
   1   4   0         26.10         26.83         0.58 o                         
   2   4   0       1127.45       1305.08        10.51 o                         
   3   4   0       1508.06       1638.76        21.03 o                         
   4   4   0        179.90        160.55         1.03 o                         
   5   4   0        295.80        298.73         3.04 o                         
   6   4   0         71.14         68.94         1.18 o                         
   7   4   0        133.07        123.15         1.82 o                         
   8   4   0         66.16         78.44         1.27 o                         
   9   4   0          4.15          4.87         0.59 o                         
   1   5   0        193.41        197.26         2.92 o                         
   2   5   0        605.84        602.80         5.15 o                         
   3   5   0        404.77        384.40         2.35 o                         
   4   5   0        288.24        284.94         1.55 o                         
   5   5   0        861.33        886.12        10.33 o                         
   6   5   0         17.40         19.27         0.59 o                         
   7   5   0        130.83        134.15         1.42 o                         
   8   5   0          0.01          1.15         0.69 o                         
   0   6   0        401.49        390.85         2.22 o                         
   1   6   0        250.66        280.35         2.90 o                         
   2   6   0          2.61          4.43         0.36 o                         
   3   6   0        246.74        242.55         2.05 o                         
   4   6   0        458.78        472.48         5.37 o                         
   5   6   0        283.54        279.35         1.77 o                         
   6   6   0         27.78         22.01         0.56 o                         
   7   6   0          0.96          0.84         0.58 o                         
   8   6   0         69.45         69.66         1.89 o                         
   1   7   0       1472.13       1565.51         7.33 o                         
   2   7   0         13.11         16.81         0.93 o                         
   3   7   0        391.74        366.07         2.01 o                         
   4   7   0         96.01        101.11         2.68 o                         
   5   7   0         29.04         19.69         0.87 o                         
   6   7   0         22.62         22.66         0.60 o                         
   7   7   0          1.33          1.83         0.84 o                         
   0   8   0       1011.34        995.26         8.31 o                         
   1   8   0         27.74         26.49         1.31 o                         
   2   8   0         26.30         31.27         0.86 o                         
   3   8   0        160.13        140.31         3.87 o                         
   4   8   0         24.86         24.12         0.58 o                         
   5   8   0          1.21          1.23         0.42 o                         
   6   8   0          7.27          6.43         0.55 o                         
   1   9   0        118.54        126.38         1.32 o                         
   2   9   0         52.08         66.95         1.92 o                         
   3   9   0        203.34        201.32         2.04 o                         
   4   9   0         10.48         10.02         0.47 o                         
   5   9   0         40.63         45.18         1.01 o                         
   0  10   0         81.92         69.88         1.26 o                         
   1  10   0          0.78          1.98         0.69 o                         
   2  10   0          0.47          1.09         0.45 o                         
   3  10   0          1.67          3.00         0.50 o                         
   4  10   0         11.68         14.40         0.89 o                         
   1  11   0        174.91        181.00         3.77 o                         
   2  11   0          8.19          8.17         0.48 o                         
   1   0   1       4096.97       3998.77        15.98 o                         
   2   0   1         78.01         92.98         1.80 o                         
   3   0   1         94.21        127.20         2.04 o                         
   4   0   1        309.50        343.83         4.02 o                         
   5   0   1         61.28         71.96         0.77 o                         
   6   0   1         45.22         51.15         1.00 o                         
   7   0   1        202.81        212.08         1.45 o                         
   8   0   1        280.89        259.78         1.98 o                         
   9   0   1         73.10         75.80         2.01 o                         
  -9   1   1         15.91         15.63         0.98 o                         
  -8   1   1         17.61         15.53         0.65 o                         
  -7   1   1        140.41        137.90         3.34 o                         
  -6   1   1        318.26        327.41         6.58 o                         
  -5   1   1        267.62        250.08         1.70 o                         
  -4   1   1        401.03        404.08         9.23 o                         
  -3   1   1        147.03        149.74         4.23 o                         
  -2   1   1       1890.57       1850.32        17.94 o                         
  -1   1   1       6214.59       6160.52        42.59 o                         
   0   1   1        931.70        863.58        13.94 o                         
   1   1   1       6240.81       6268.94        46.28 o                         
   2   1   1       1891.53       1792.71        22.10 o                         
   3   1   1        148.03        147.70         4.32 o                         
   4   1   1        406.18        423.31         8.52 o                         
   5   1   1        267.35        234.18         3.43 o                         
   6   1   1        319.79        300.51         1.75 o                         
   7   1   1        138.20        129.99         3.59 o                         
   8   1   1         16.83         19.18         0.93 o                         
   9   1   1         16.90         14.67         1.25 o                         
  -9   2   1          2.04          3.14         0.90 o                         
  -8   2   1         13.51         14.82         0.74 o                         
  -7   2   1        325.85        321.97         5.32 o                         
  -6   2   1        149.09        148.33         2.83 o                         
  -5   2   1        182.74        179.55         1.25 o                         
  -4   2   1        340.83        353.01         4.21 o                         
  -3   2   1       1073.03       1078.43        26.68 o                         
  -2   2   1        942.43        952.33         7.47 o                         
  -1   2   1        190.84        184.79         2.65 o                         
   0   2   1        169.29        167.97         2.58 o                         
   1   2   1        190.08        187.05         2.12 o                         
   2   2   1        943.85        903.18        14.37 o                         
   3   2   1       1075.54       1054.96        24.99 o                         
   4   2   1        338.91        347.71         3.40 o                         
   5   2   1        180.16        169.04         1.27 o                         
   6   2   1        148.66        158.54         2.28 o                         
   7   2   1        327.87        310.96         4.43 o                         
   8   2   1         13.06         16.19         0.78 o                         
   9   2   1          2.14          2.87         0.75 o                         
  -9   3   1         35.29         36.91         1.34 o                         
  -8   3   1          0.28          0.31         0.57 o                         
  -7   3   1        264.56        286.33         3.71 o                         
  -6   3   1       1216.00       1228.59        10.39 o                         
  -5   3   1        576.64        574.78         3.07 o                         
  -4   3   1        560.46        532.48         9.21 o                         
  -3   3   1        391.09        378.35        10.02 o                         
  -2   3   1       4315.61       4428.42        33.66 o                         
  -1   3   1        422.56        428.32         7.57 o                         
   0   3   1        497.85        463.46         5.67 o                         
   1   3   1        426.21        423.72         3.94 o                         
   2   3   1       4319.09       4351.57        37.90 o                         
   3   3   1        390.90        366.49        11.24 o                         
   4   3   1        559.35        538.94        10.61 o                         
   5   3   1        579.06        546.27         3.69 o                         
   6   3   1       1201.56       1221.98         9.02 o                         
   7   3   1        261.90        271.49         4.53 o                         
   8   3   1          0.22          1.23         0.52 o                         
   9   3   1         36.17         43.01         1.39 o                         
  -9   4   1         26.17         25.25         2.70 o                         
  -8   4   1         91.89         96.29         2.10 o                         
  -7   4   1         98.39        100.18         2.08 o                         
  -6   4   1        712.29        707.44         8.13 o                         
  -5   4   1         38.72         46.93         0.96 o                         
  -4   4   1         71.41         72.10         2.00 o                         
  -3   4   1        139.85        158.91         2.94 o                         
  -2   4   1        638.18        592.46        14.01 o                         
  -1   4   1       3902.38       4159.15        28.52 o                         
   0   4   1        593.24        556.65         4.54 o                         
   1   4   1       3885.32       4139.25        47.02 o                         
   2   4   1        629.07        594.38        11.94 o                         
   3   4   1        137.60        163.67         2.34 o                         
   4   4   1         71.38         72.72         3.61 o                         
   5   4   1         38.61         45.27         1.56 o                         
   6   4   1        709.39        719.53         5.93 o                         
   7   4   1         98.59         96.43         1.51 o                         
   8   4   1         91.38         87.56         3.60 o                         
   9   4   1         26.30         21.45         0.97 o                         
  -8   5   1          4.79          5.79         0.72 o                         
  -7   5   1         56.24         62.28         1.51 o                         
  -6   5   1         59.69         61.30         2.20 o                         
  -5   5   1        145.16        158.43         1.56 o                         
  -4   5   1        825.75        811.96         4.47 o                         
  -3   5   1         96.24         84.90         2.01 o                         
  -2   5   1        145.37        133.62         1.89 o                         
  -1   5   1        439.16        421.03         9.30 o                         
   0   5   1        127.77        128.53         2.53 o                         
   1   5   1        438.06        434.40         6.91 o                         
   2   5   1        144.40        130.88         3.24 o                         
   3   5   1         93.74         78.32         1.39 o                         
   4   5   1        827.70        824.58         4.23 o                         
   5   5   1        145.30        157.51         1.24 o                         
   6   5   1         58.25         58.34         1.44 o                         
   7   5   1         56.23         64.32         1.29 o                         
   8   5   1          4.98          7.91         0.66 o                         
  -8   6   1          3.63          6.29         0.68 o                         
  -7   6   1        120.19        123.81         2.56 o                         
  -6   6   1         15.42         19.06         0.64 o                         
  -5   6   1        177.70        177.53         2.98 o                         
  -4   6   1        146.49        147.77         2.41 o                         
  -3   6   1        636.40        647.60         4.82 o                         
  -2   6   1        351.53        359.75         2.64 o                         
  -1   6   1        243.12        268.10         2.10 o                         
   0   6   1        247.68        267.74         1.95 o                         
   1   6   1        242.74        269.33         3.16 o                         
   2   6   1        354.61        363.72         3.62 o                         
   3   6   1        629.91        651.68         4.93 o                         
   4   6   1        146.68        140.23         2.33 o                         
   5   6   1        175.81        182.81         4.37 o                         
   6   6   1         15.10         18.01         0.63 o                         
   7   6   1        117.25        120.18         1.54 o                         
   8   6   1          3.95          4.16         0.99 o                         
  -7   7   1         36.22         33.42         1.39 o                         
  -6   7   1         42.06         41.12         0.67 o                         
  -5   7   1        104.49        102.64         1.80 o                         
  -4   7   1         24.92         31.96         1.27 o                         
  -3   7   1         98.37         87.04         2.77 o                         
  -2   7   1        184.49        208.97         4.90 o                         
  -1   7   1        240.42        230.27         1.43 o                         
   0   7   1         10.29         10.30         0.52 o                         
   1   7   1        240.79        232.15         1.70 o                         
   2   7   1        185.70        209.42         6.12 o                         
   3   7   1         96.70         88.33         2.52 o                         
   4   7   1         23.79         29.60         1.11 o                         
   5   7   1        104.23        104.60         2.17 o                         
   6   7   1         41.90         40.82         0.89 o                         
   7   7   1         36.42         38.16         1.17 o                         
  -6   8   1        127.29        135.50         2.77 o                         
  -5   8   1         90.88         81.27         1.25 o                         
  -4   8   1         14.24         14.98         0.54 o                         
  -3   8   1        190.24        182.07         1.71 o                         
  -2   8   1        478.11        463.70         3.87 o                         
  -1   8   1        602.95        609.98         7.84 o                         
   0   8   1         14.60         15.31         0.84 o                         
   1   8   1        613.95        619.93         8.01 o                         
   2   8   1        475.47        471.00         2.60 o                         
   3   8   1        193.34        181.93         1.52 o                         
   4   8   1         14.69         15.32         0.51 o                         
   5   8   1         91.31         83.90         2.26 o                         
   6   8   1        127.79        133.30         1.80 o                         
  -5   9   1         10.86         12.14         0.68 o                         
  -4   9   1          0.47          1.13         0.38 o                         
  -3   9   1         38.53         40.29         0.88 o                         
  -2   9   1         13.55         17.76         1.34 o                         
  -1   9   1         38.90         39.63         0.91 o                         
   0   9   1        307.13        297.42         2.10 o                         
   1   9   1         37.70         36.49         1.01 o                         
   2   9   1         13.42         15.52         0.86 o                         
   3   9   1         37.49         39.00         0.67 o                         
   4   9   1          0.44          0.97         0.38 o                         
   5   9   1         10.80         12.69         0.59 o                         
  -4  10   1         29.63         34.13         2.25 o                         
  -3  10   1         89.12         91.77         2.04 o                         
  -2  10   1         19.07         17.77         0.63 o                         
  -1  10   1         47.03         47.78         2.68 o                         
   0  10   1          0.89          1.85         0.49 o                         
   1  10   1         47.04         46.82         2.15 o                         
   2  10   1         18.28         17.74         0.62 o                         
   3  10   1         91.25         93.23         1.59 o                         
   4  10   1         29.07         31.64         0.97 o                         
  -2  11   1         20.50         21.25         0.75 o                         
  -1  11   1        108.16        116.28         3.71 o                         
   0  11   1         20.82         28.93         2.98 o                         
   1  11   1        108.42        108.51         2.61 o                         
   2  11   1         20.53         21.12         0.73 o                         
   0   0   2         20.99         30.00         3.55 o                         
   1   0   2         48.67         28.98         1.89 o                         
   2   0   2       1888.16       1862.44        19.34 o                         
   3   0   2          8.41         12.82         0.44 o                         
   4   0   2        345.05        381.55         4.21 o                         
   5   0   2        154.18        173.66         3.21 o                         
   6   0   2          2.11          2.23         0.39 o                         
   7   0   2          6.81         11.82         0.50 o                         
   8   0   2        184.31        195.11         7.37 o                         
   9   0   2          5.57          5.91         1.03 o                         
  -9   1   2          7.94          7.69         0.70 o                         
  -8   1   2        208.79        201.88         1.83 o                         
  -7   1   2        388.88        359.66         2.81 o                         
  -6   1   2         68.20         64.23         0.74 o                         
  -5   1   2         77.96         80.94         0.88 o                         
  -4   1   2        443.91        466.58        10.43 o                         
  -3   1   2       3965.77       3959.45        31.82 o                         
  -2   1   2        356.09        371.80         7.12 o                         
  -1   1   2       1769.83       1637.91        22.64 o                         
   0   1   2       1243.19       1153.41        27.81 o                         
   1   1   2       1778.36       1614.30        12.57 o                         
   2   1   2        357.49        367.48         7.56 o                         
   3   1   2       3968.85       4076.75        23.16 o                         
   4   1   2        445.19        472.26        11.71 o                         
   5   1   2         79.24         79.58         2.53 o                         
   6   1   2         68.45         78.79         1.02 o                         
   7   1   2        387.38        351.82         2.14 o                         
   8   1   2        207.99        201.28         1.63 o                         
   9   1   2          8.17          9.55         1.02 o                         
  -9   2   2         33.67         32.60         0.93 o                         
  -8   2   2          3.75          4.65         0.70 o                         
  -7   2   2         59.80         55.44         1.31 o                         
  -6   2   2        476.03        488.78         6.24 o                         
  -5   2   2        682.47        673.34         3.15 o                         
  -4   2   2        561.62        534.46         8.10 o                         
  -3   2   2        102.11         85.99         5.28 o                         
  -2   2   2       1146.26       1127.70        17.76 o                         
  -1   2   2       1291.49       1143.34         5.94 o                         
   0   2   2       3384.11       3292.28        15.61 o                         
   1   2   2       1296.85       1174.21         5.29 o                         
   2   2   2       1147.04       1126.32         7.65 o                         
   3   2   2        101.46         97.15         7.04 o                         
   4   2   2        554.38        518.30        11.71 o                         
   5   2   2        685.33        648.47         6.21 o                         
   6   2   2        480.33        500.61         3.98 o                         
   7   2   2         59.26         56.45         1.17 o                         
   8   2   2          3.68          3.31         0.55 o                         
   9   2   2         33.80         35.06         1.18 o                         
  -9   3   2         56.69         56.16         3.41 o                         
  -8   3   2        162.78        155.89         1.74 o                         
  -7   3   2         24.85         25.37         1.35 o                         
  -6   3   2        310.18        325.68         3.35 o                         
  -5   3   2        379.24        361.47         3.34 o                         
  -4   3   2       1106.33       1104.14         8.15 o                         
  -3   3   2        194.35        162.29         4.24 o                         
  -2   3   2        855.10        894.26        12.67 o                         
  -1   3   2        155.02        144.15         3.18 o                         
   0   3   2         12.77         14.33         0.59 o                         
   1   3   2        155.79        143.29         2.17 o                         
   2   3   2        873.22        871.73         6.43 o                         
   3   3   2        194.67        214.84        20.11 o                         
   4   3   2       1103.43       1116.36         6.10 o                         
   5   3   2        378.70        341.30         2.48 o                         
   6   3   2        314.33        319.92         1.82 o                         
   7   3   2         24.98         19.46         0.64 o                         
   8   3   2        163.57        156.07         2.23 o                         
   9   3   2         57.52         54.44         1.17 o                         
  -9   4   2         24.92         19.88         1.04 o                         
  -8   4   2        161.72        165.22         2.87 o                         
  -7   4   2        154.30        147.46         2.15 o                         
  -6   4   2        482.19        505.35         3.03 o                         
  -5   4   2       1358.08       1370.85         5.34 o                         
  -4   4   2        527.81        540.25         2.52 o                         
  -3   4   2        500.85        512.69         8.40 o                         
  -2   4   2        113.89         95.20         1.94 o                         
  -1   4   2       1460.44       1445.10        12.55 o                         
   0   4   2          2.17          5.72         0.50 o                         
   1   4   2       1460.11       1427.53        14.67 o                         
   2   4   2        114.65        100.68         2.32 o                         
   3   4   2        496.62        491.76        21.45 o                         
   4   4   2        527.62        547.79         4.49 o                         
   5   4   2       1348.07       1326.86         6.86 o                         
   6   4   2        488.15        516.41         4.92 o                         
   7   4   2        154.82        146.23         4.14 o                         
   8   4   2        164.26        159.80         1.90 o                         
   9   4   2         24.67         20.46         1.44 o                         
  -8   5   2         22.70         22.23         0.74 o                         
  -7   5   2         69.23         69.01         1.39 o                         
  -6   5   2         12.65         13.64         0.55 o                         
  -5   5   2        485.73        483.74         5.17 o                         
  -4   5   2        300.89        303.76         1.96 o                         
  -3   5   2         93.29         98.69         1.67 o                         
  -2   5   2        917.22        912.89         5.66 o                         
  -1   5   2        828.97        867.77         6.75 o                         
   0   5   2         79.33        111.66         1.32 o                         
   1   5   2        818.78        861.74         6.90 o                         
   2   5   2        923.23        910.90         6.78 o                         
   3   5   2         94.39        100.62         1.75 o                         
   4   5   2        301.17        293.87         2.91 o                         
   5   5   2        485.70        483.20         4.32 o                         
   6   5   2         12.98         15.40         0.69 o                         
   7   5   2         68.86         67.59         1.47 o                         
   8   5   2         23.43         19.20         0.76 o                         
  -8   6   2        135.28        125.67         1.94 o                         
  -7   6   2          4.96          8.75         0.64 o                         
  -6   6   2         32.36         31.74         0.93 o                         
  -5   6   2        115.77        123.51         1.95 o                         
  -4   6   2        210.04        184.33         1.27 o                         
  -3   6   2          6.76          7.51         0.44 o                         
  -2   6   2        101.77        101.66         2.74 o                         
  -1   6   2        166.21        162.16         1.81 o                         
   0   6   2       1109.94       1075.79         6.55 o                         
   1   6   2        164.70        165.51         2.27 o                         
   2   6   2        101.25         99.04         2.75 o                         
   3   6   2          6.42          6.02         0.43 o                         
   4   6   2        212.61        187.78         1.50 o                         
   5   6   2        115.39        123.39         1.59 o                         
   6   6   2         30.81         28.85         0.84 o                         
   7   6   2          4.73          7.52         0.58 o                         
   8   6   2        134.43        125.45         2.95 o                         
  -7   7   2         40.32         35.81         2.87 o                         
  -6   7   2         88.42         88.11         2.81 o                         
  -5   7   2        183.39        169.72         2.45 o                         
  -4   7   2        454.61        435.83         2.67 o                         
  -3   7   2        372.69        388.73         1.97 o                         
  -2   7   2        219.70        210.37         2.27 o                         
  -1   7   2        469.10        469.10         3.25 o                         
   0   7   2       1189.72       1155.23         4.06 o                         
   1   7   2        466.34        466.43         3.91 o                         
   2   7   2        222.70        213.49         2.66 o                         
   3   7   2        370.47        386.11         1.88 o                         
   4   7   2        456.83        437.74         3.11 o                         
   5   7   2        183.46        167.05         3.60 o                         
   6   7   2         91.21         91.63         2.58 o                         
   7   7   2         38.02         40.56         0.97 o                         
  -6   8   2         27.52         28.02         0.78 o                         
  -5   8   2         12.76         12.51         0.47 o                         
  -4   8   2        135.02        145.66         2.17 o                         
  -3   8   2        123.84        107.92         2.66 o                         
  -2   8   2        508.77        454.77         3.45 o                         
  -1   8   2        450.58        451.97         4.71 o                         
   0   8   2         76.29         77.42         0.89 o                         
   1   8   2        446.27        448.52         4.97 o                         
   2   8   2        513.71        455.81         2.75 o                         
   3   8   2        125.30        106.51         2.56 o                         
   4   8   2        134.64        146.28         1.86 o                         
   5   8   2         12.54         12.16         0.46 o                         
   6   8   2         26.81         26.95         0.82 o                         
  -5   9   2         77.83         80.45         1.70 o                         
  -4   9   2         20.52         22.51         0.90 o                         
  -3   9   2        124.70        121.78         1.70 o                         
  -2   9   2         38.27         37.65         0.72 o                         
  -1   9   2        232.48        232.63         5.02 o                         
   0   9   2         24.15         26.63         1.21 o                         
   1   9   2        232.68        235.68         4.84 o                         
   2   9   2         39.36         38.98         0.67 o                         
   3   9   2        123.28        120.51         1.30 o                         
   4   9   2         20.98         23.23         0.90 o                         
   5   9   2         76.62         78.56         1.04 o                         
  -4  10   2         64.05         64.17         2.04 o                         
  -3  10   2         54.57         60.13         0.97 o                         
  -2  10   2         61.60         63.59         1.01 o                         
  -1  10   2         44.15         40.71         1.23 o                         
   0  10   2         73.64         75.53         1.03 o                         
   1  10   2         44.40         41.19         1.51 o                         
   2  10   2         62.64         65.72         1.03 o                         
   3  10   2         54.83         58.74         1.30 o                         
   4  10   2         63.70         66.57         2.86 o                         
  -2  11   2         33.99         31.03         0.64 o                         
  -1  11   2          1.62          1.73         0.35 o                         
   0  11   2        100.26        105.38         1.92 o                         
   1  11   2          1.79          2.22         0.43 o                         
   2  11   2         33.27         28.66         0.73 o                         
   1   0   3        588.79        600.12         9.20 o                         
   2   0   3        100.63        102.80         1.65 o                         
   3   0   3        948.15        893.77        18.61 o                         
   4   0   3       1873.83       2026.28        17.18 o                         
   5   0   3        239.33        246.21         2.48 o                         
   6   0   3        632.01        630.83         3.35 o                         
   7   0   3          7.02          4.91         0.42 o                         
   8   0   3         75.98         69.62         1.40 o                         
   9   0   3         62.67         63.59         1.65 o                         
  -9   1   3          3.29          2.66         0.66 o                         
  -8   1   3         52.61         53.76         2.50 o                         
  -7   1   3        281.02        253.20         4.98 o                         
  -6   1   3         84.43         74.38         1.39 o                         
  -5   1   3         47.92         46.58         0.92 o                         
  -4   1   3        490.85        475.90         5.69 o                         
  -3   1   3        812.24        822.66        16.60 o                         
  -2   1   3       2854.44       2875.76        24.45 o                         
  -1   1   3       5757.58       5543.24        21.48 o                         
   0   1   3       3354.89       3457.39        15.83 o                         
   1   1   3       5730.05       5570.35        33.33 o                         
   2   1   3       2843.22       2845.71        22.31 o                         
   3   1   3        816.74        845.04        10.88 o                         
   4   1   3        486.77        474.23         4.57 o                         
   5   1   3         47.78         48.48         2.22 o                         
   6   1   3         84.92         86.92         2.01 o                         
   7   1   3        282.60        260.42         2.10 o                         
   8   1   3         51.39         57.29         0.90 o                         
   9   1   3          3.00          3.25         0.90 o                         
  -9   2   3         24.13         23.54         0.92 o                         
  -8   2   3         74.77         79.11         1.34 o                         
  -7   2   3        150.76        148.63         3.81 o                         
  -6   2   3        399.27        366.22         3.82 o                         
  -5   2   3        611.54        601.95         4.72 o                         
  -4   2   3        504.36        522.17        14.76 o                         
  -3   2   3        124.47        139.66         3.79 o                         
  -2   2   3        494.59        503.58         8.53 o                         
  -1   2   3       1072.33        993.75         6.97 o                         
   0   2   3        286.82        267.74         2.00 o                         
   1   2   3       1080.91       1036.28        18.25 o                         
   2   2   3        491.39        491.39        11.56 o                         
   3   2   3        125.26        137.01         2.95 o                         
   4   2   3        502.60        525.69        11.98 o                         
   5   2   3        612.59        614.84         2.66 o                         
   6   2   3        396.99        394.44         3.14 o                         
   7   2   3        149.16        158.62         2.00 o                         
   8   2   3         74.52         69.49         1.17 o                         
   9   2   3         23.29         28.30         1.45 o                         
  -9   3   3         72.39         73.59         1.53 o                         
  -8   3   3         78.00         83.99         1.42 o                         
  -7   3   3        226.88        234.17         5.79 o                         
  -6   3   3        107.19        111.75         1.20 o                         
  -5   3   3         34.98         32.37         1.04 o                         
  -4   3   3        569.80        556.57         4.75 o                         
  -3   3   3        317.59        297.99        11.55 o                         
  -2   3   3       1026.26        957.07        12.31 o                         
  -1   3   3        316.79        330.71         1.99 o                         
   0   3   3         67.76         85.52         1.19 o                         
   1   3   3        314.29        322.80         3.28 o                         
   2   3   3       1025.98       1002.63        23.36 o                         
   3   3   3        318.89        286.34        11.36 o                         
   4   3   3        569.30        559.06         7.39 o                         
   5   3   3         35.44         39.56         1.62 o                         
   6   3   3        112.82        111.04         1.09 o                         
   7   3   3        229.38        249.83         2.80 o                         
   8   3   3         77.04         77.64         1.47 o                         
   9   3   3         72.20         78.27         1.89 o                         
  -9   4   3          2.37          0.71         0.74 o                         
  -8   4   3        201.30        210.91         4.37 o                         
  -7   4   3        216.40        229.61         3.68 o                         
  -6   4   3        298.06        305.68         5.07 o                         
  -5   4   3        125.82        132.93         1.15 o                         
  -4   4   3        196.43        199.69         3.09 o                         
  -3   4   3        101.36        109.48         2.23 o                         
  -2   4   3       1249.60       1225.72        12.61 o                         
  -1   4   3        829.94        808.34        15.16 o                         
   0   4   3          2.81          4.29         0.31 o                         
   1   4   3        842.30        826.36        18.10 o                         
   2   4   3       1254.60       1218.60        15.10 o                         
   3   4   3         98.53        112.13         1.64 o                         
   4   4   3        194.49        205.23         2.77 o                         
   5   4   3        124.20        124.57         1.08 o                         
   6   4   3        301.72        310.01         2.58 o                         
   7   4   3        218.84        221.53         3.47 o                         
   8   4   3        202.62        205.30         2.05 o                         
   9   4   3          2.67          3.96         1.15 o                         
  -8   5   3          2.52          2.29         0.58 o                         
  -7   5   3         11.98         14.55         0.87 o                         
  -6   5   3        128.82        118.20         1.20 o                         
  -5   5   3         41.78         46.53         1.91 o                         
  -4   5   3        732.57        720.95         4.92 o                         
  -3   5   3         59.76         73.49         1.74 o                         
  -2   5   3        949.55        942.94         7.13 o                         
  -1   5   3        105.78        103.46         1.79 o                         
   0   5   3          1.40          0.78         0.36 o                         
   1   5   3        104.50        105.02         2.70 o                         
   2   5   3        950.47        944.88         5.67 o                         
   3   5   3         59.74         67.27         1.21 o                         
   4   5   3        734.82        717.67         4.79 o                         
   5   5   3         43.80         42.18         1.46 o                         
   6   5   3        129.35        123.62         1.87 o                         
   7   5   3         12.04         13.70         0.63 o                         
   8   5   3          2.46          3.12         0.67 o                         
  -8   6   3          4.11          3.72         0.63 o                         
  -7   6   3         22.88         23.66         1.14 o                         
  -6   6   3         43.99         49.43         1.30 o                         
  -5   6   3          3.70          4.56         0.46 o                         
  -4   6   3        220.88        230.81         2.21 o                         
  -3   6   3        287.76        283.37         2.81 o                         
  -2   6   3        390.52        391.21         4.30 o                         
  -1   6   3        292.97        289.00         4.04 o                         
   0   6   3        301.86        331.34         3.94 o                         
   1   6   3        292.62        294.83         3.40 o                         
   2   6   3        388.76        392.33         4.72 o                         
   3   6   3        287.25        274.85         2.97 o                         
   4   6   3        226.64        232.44         2.07 o                         
   5   6   3          3.78          3.62         0.48 o                         
   6   6   3         44.56         48.79         0.90 o                         
   7   6   3         22.47         21.99         1.16 o                         
   8   6   3          3.46          4.90         0.62 o                         
  -7   7   3         33.83         39.20         2.52 o                         
  -6   7   3         10.43          8.07         0.45 o                         
  -5   7   3        100.43        113.06         1.86 o                         
  -4   7   3         58.62         63.43         1.52 o                         
  -3   7   3        271.58        260.38         5.31 o                         
  -2   7   3        151.51        156.11         4.39 o                         
  -1   7   3        669.57        635.16         4.34 o                         
   0   7   3         55.10         47.64         0.87 o                         
   1   7   3        671.28        641.68         4.10 o                         
   2   7   3        151.53        153.52         4.95 o                         
   3   7   3        270.06        248.33         4.97 o                         
   4   7   3         61.26         66.12         1.68 o                         
   5   7   3        101.52        113.48         2.20 o                         
   6   7   3         10.72          8.67         0.51 o                         
   7   7   3         33.34         37.72         0.90 o                         
  -6   8   3         29.02         28.82         0.81 o                         
  -5   8   3         26.25         28.37         0.64 o                         
  -4   8   3          3.21          4.68         0.42 o                         
  -3   8   3         86.69         92.99         1.02 o                         
  -2   8   3        538.70        554.75         5.51 o                         
  -1   8   3        276.18        266.64         4.63 o                         
   0   8   3        196.09        176.19         1.68 o                         
   1   8   3        282.97        278.85         4.12 o                         
   2   8   3        537.31        555.41         3.95 o                         
   3   8   3         86.65         96.28         1.24 o                         
   4   8   3          3.59          4.53         0.45 o                         
   5   8   3         27.34         29.38         0.54 o                         
   6   8   3         28.85         30.47         0.82 o                         
  -5   9   3         76.91         83.01         2.37 o                         
  -4   9   3          6.48          9.00         0.61 o                         
  -3   9   3         17.68         20.66         0.82 o                         
  -2   9   3        176.56        169.30         2.27 o                         
  -1   9   3        191.45        177.22         2.32 o                         
   0   9   3         93.55        105.16         1.79 o                         
   1   9   3        196.31        188.77         2.03 o                         
   2   9   3        175.68        169.66         1.52 o                         
   3   9   3         17.97         22.51         0.62 o                         
   4   9   3          6.74          9.15         0.63 o                         
   5   9   3         77.11         87.32         2.25 o                         
  -4  10   3         28.89         26.20         0.87 o                         
  -3  10   3         41.61         38.14         1.54 o                         
  -2  10   3         35.17         45.01         0.80 o                         
  -1  10   3         61.75         74.35         1.26 o                         
   0  10   3          0.28          0.88         0.41 o                         
   1  10   3         62.41         71.55         1.30 o                         
   2  10   3         34.08         44.01         0.90 o                         
   3  10   3         41.26         37.54         1.26 o                         
   4  10   3         29.90         24.37         0.86 o                         
  -1  11   3         50.56         48.75         2.01 o                         
   0  11   3          0.37          0.84         0.38 o                         
   1  11   3         50.24         46.12         1.31 o                         
   0   0   4      23576.95      25137.92        94.75 o                         
   1   0   4       5868.24       5643.69        41.62 o                         
   2   0   4          4.22          3.42         0.37 o                         
   3   0   4        784.86        783.68         8.23 o                         
   4   0   4         11.96         17.74         0.78 o                         
   5   0   4        255.97        269.99         1.41 o                         
   6   0   4         90.81         94.04         1.05 o                         
   7   0   4         22.27         26.51         0.76 o                         
   8   0   4        153.74        143.86         2.89 o                         
   9   0   4         94.18         91.46         2.91 o                         
  -9   1   4        106.73        108.58         1.53 o                         
  -8   1   4         43.43         41.80         1.43 o                         
  -7   1   4         39.48         44.19         1.66 o                         
  -6   1   4        209.96        197.58         2.84 o                         
  -5   1   4        150.34        169.19         3.49 o                         
  -4   1   4        293.33        268.60         9.18 o                         
  -3   1   4       2012.25       2037.38        25.97 o                         
  -2   1   4       1530.85       1546.38        25.03 o                         
  -1   1   4       9555.62       9578.49        92.32 o                         
   0   1   4          9.97         17.70         2.19 o                         
   1   1   4       9529.58       9616.56        87.15 o                         
   2   1   4       1513.11       1496.34        23.30 o                         
   3   1   4       2018.70       2050.29        15.70 o                         
   4   1   4        301.59        276.85         9.42 o                         
   5   1   4        151.62        167.47         1.82 o                         
   6   1   4        210.76        204.67         1.83 o                         
   7   1   4         38.60         44.98         0.75 o                         
   8   1   4         45.26         42.08         0.82 o                         
   9   1   4        104.19        111.13         2.01 o                         
  -9   2   4          5.41          5.92         1.10 o                         
  -8   2   4        185.30        190.93         3.03 o                         
  -7   2   4         29.51         30.38         0.90 o                         
  -6   2   4        218.91        209.97         1.86 o                         
  -5   2   4        435.88        453.08         3.48 o                         
  -4   2   4        148.06        143.60         5.57 o                         
  -3   2   4         16.85         16.07         1.54 o                         
  -2   2   4       1090.20       1122.59        22.36 o                         
  -1   2   4        401.06        372.63         3.82 o                         
   0   2   4        148.98        150.48         6.17 o                         
   1   2   4        400.01        382.12         4.72 o                         
   2   2   4       1092.19       1102.78        25.03 o                         
   3   2   4         17.17         14.60         1.30 o                         
   4   2   4        150.29        138.75         3.20 o                         
   5   2   4        442.76        438.68         3.23 o                         
   6   2   4        213.00        203.48         1.36 o                         
   7   2   4         29.57         30.20         1.37 o                         
   8   2   4        186.85        184.02         1.72 o                         
   9   2   4          5.65          5.79         0.97 o                         
  -9   3   4         45.71         41.01         1.09 o                         
  -8   3   4         10.76         12.06         0.83 o                         
  -7   3   4         86.77         86.43         2.26 o                         
  -6   3   4        454.48        451.83         4.21 o                         
  -5   3   4         66.46         70.16         1.66 o                         
  -4   3   4         31.84         30.59         1.51 o                         
  -3   3   4        886.70        890.11        13.73 o                         
  -2   3   4        334.51        348.06         9.04 o                         
  -1   3   4       1005.10        985.27         8.63 o                         
   0   3   4         26.68         14.50         0.72 o                         
   1   3   4        993.04        979.59         9.23 o                         
   2   3   4        330.60        357.90        10.59 o                         
   3   3   4        887.77        871.70        13.31 o                         
   4   3   4         33.36         37.33         1.19 o                         
   5   3   4         69.06         60.80         2.28 o                         
   6   3   4        451.35        445.17         4.92 o                         
   7   3   4         87.99         90.96         1.73 o                         
   8   3   4          9.68          9.69         0.68 o                         
   9   3   4         46.09         48.04         1.45 o                         
  -8   4   4         42.25         50.46         1.63 o                         
  -7   4   4        266.36        263.61         4.45 o                         
  -6   4   4         58.27         59.43         1.80 o                         
  -5   4   4        641.75        622.54         5.12 o                         
  -4   4   4        427.22        432.04         3.94 o                         
  -3   4   4        270.45        295.71         4.98 o                         
  -2   4   4       1790.72       1749.00        21.43 o                         
  -1   4   4         74.92         87.54         4.58 o                         
   0   4   4       1731.04       1677.36        12.98 o                         
   1   4   4         78.34         92.26         3.28 o                         
   2   4   4       1786.42       1913.54        39.55 o                         
   3   4   4        267.27        300.80         5.57 o                         
   4   4   4        428.29        449.63         3.79 o                         
   5   4   4        643.78        646.25         6.74 o                         
   6   4   4         58.45         57.16         0.88 o                         
   7   4   4        262.66        243.09         2.13 o                         
   8   4   4         42.81         46.66         1.59 o                         
  -8   5   4         39.33         38.07         0.91 o                         
  -7   5   4         41.98         45.89         4.17 o                         
  -6   5   4          8.38         10.19         0.53 o                         
  -5   5   4        224.19        211.00         3.30 o                         
  -4   5   4        901.40        979.81         4.54 o                         
  -3   5   4        370.93        372.37         3.20 o                         
  -2   5   4         61.97         60.23         2.12 o                         
  -1   5   4        165.63        168.36         3.86 o                         
   0   5   4          4.25          3.06         0.29 o                         
   1   5   4        164.67        163.90         5.02 o                         
   2   5   4         62.69         60.32         2.53 o                         
   3   5   4        367.59        382.89         3.19 o                         
   4   5   4        900.88        971.02         5.90 o                         
   5   5   4        221.55        213.76         2.43 o                         
   6   5   4          8.49          8.43         0.47 o                         
   7   5   4         43.61         46.40         2.18 o                         
   8   5   4         40.52         40.87         1.23 o                         
  -8   6   4         46.24         43.97         4.00 o                         
  -7   6   4          9.89         11.66         2.31 o                         
  -6   6   4         70.89         67.73         0.96 o                         
  -5   6   4        194.85        191.07         4.10 o                         
  -4   6   4         60.86         59.98         1.65 o                         
  -3   6   4         53.20         58.81         0.97 o                         
  -2   6   4        134.65        126.61         1.27 o                         
  -1   6   4        152.77        165.17         4.55 o                         
   0   6   4         84.23         85.14         2.20 o                         
   1   6   4        155.49        170.16         4.83 o                         
   2   6   4        133.25        128.24         1.66 o                         
   3   6   4         52.77         56.77         0.85 o                         
   4   6   4         60.22         54.98         1.59 o                         
   5   6   4        192.20        202.30         3.77 o                         
   6   6   4         70.34         68.31         1.18 o                         
   7   6   4          9.53         12.12         1.63 o                         
   8   6   4         47.36         37.68         1.32 o                         
  -7   7   4         10.07         12.97         1.67 o                         
  -6   7   4         18.84         19.68         0.81 o                         
  -5   7   4         36.57         32.57         1.06 o                         
  -4   7   4        106.97        111.10         1.21 o                         
  -3   7   4        232.95        231.35         2.68 o                         
  -2   7   4        252.60        257.32         5.29 o                         
  -1   7   4        106.27         99.13         2.10 o                         
   0   7   4         84.62         86.81         2.03 o                         
   1   7   4        103.80        102.56         2.29 o                         
   2   7   4        254.54        257.27         4.10 o                         
   3   7   4        232.70        229.36         2.27 o                         
   4   7   4        107.69        112.93         1.29 o                         
   5   7   4         37.23         34.19         1.07 o                         
   6   7   4         19.07         19.30         0.51 o                         
   7   7   4          9.39         10.45         0.70 o                         
  -6   8   4         10.54         11.39         0.59 o                         
  -5   8   4         72.75         88.40         0.96 o                         
  -4   8   4         52.94         54.08         1.18 o                         
  -3   8   4         36.07         32.28         1.24 o                         
  -2   8   4         46.71         47.53         0.83 o                         
  -1   8   4         75.63         75.45         3.30 o                         
   0   8   4          0.95          1.97         0.42 o                         
   1   8   4         75.69         78.80         1.81 o                         
   2   8   4         46.75         48.03         0.77 o                         
   3   8   4         37.44         35.56         1.73 o                         
   4   8   4         52.98         54.99         1.14 o                         
   5   8   4         71.48         92.26         1.24 o                         
   6   8   4          9.83         10.54         0.57 o                         
  -5   9   4         11.49         12.71         0.99 o                         
  -4   9   4        133.50        135.01         1.44 o                         
  -3   9   4          5.61          6.98         0.73 o                         
  -2   9   4         13.49         17.21         1.10 o                         
  -1   9   4         40.43         41.61         2.28 o                         
   0   9   4         44.28         36.68         0.94 o                         
   1   9   4         38.67         43.22         1.59 o                         
   2   9   4         14.49         18.44         0.88 o                         
   3   9   4          6.45          8.30         0.66 o                         
   4   9   4        135.25        137.37         1.21 o                         
   5   9   4         11.74         14.00         0.72 o                         
  -4  10   4         11.57          9.99         0.52 o                         
  -3  10   4         77.39         80.87         1.64 o                         
  -2  10   4         12.05         16.09         0.55 o                         
  -1  10   4         27.30         27.09         1.21 o                         
   0  10   4        118.87        126.68         2.93 o                         
   1  10   4         27.53         26.99         1.15 o                         
   2  10   4         12.00         15.91         0.52 o                         
   3  10   4         76.98         82.41         1.62 o                         
   4  10   4         12.01         11.47         1.09 o                         
  -1  11   4         71.01         63.47         1.44 o                         
   0  11   4         87.60         80.60         3.08 o                         
   1  11   4         67.52         60.26         1.84 o                         
   1   0   5        130.24        131.07         4.05 o                         
   2   0   5       2909.88       2910.03        16.24 o                         
   3   0   5         39.52         52.22         0.87 o                         
   4   0   5       1176.74       1202.77         7.59 o                         
   5   0   5        331.67        344.54         3.38 o                         
   6   0   5         90.07         91.46         2.06 o                         
   7   0   5         59.31         73.32         1.01 o                         
   8   0   5        345.79        358.58         5.07 o                         
   9   0   5        139.81        128.67         2.25 o                         
  -9   1   5          2.84          2.95         1.12 o                         
  -8   1   5         65.26         70.04         1.55 o                         
  -7   1   5         34.16         30.09         0.73 o                         
  -6   1   5        329.57        336.87         3.95 o                         
  -5   1   5         71.24         64.66         0.76 o                         
  -4   1   5        123.40        121.24         2.36 o                         
  -3   1   5        288.39        322.06         5.58 o                         
  -2   1   5        460.02        423.46         9.71 o                         
  -1   1   5        597.58        606.06         9.91 o                         
   0   1   5         37.19         48.67         1.30 o                         
   1   1   5        599.05        594.65        14.31 o                         
   2   1   5        458.51        433.74         5.44 o                         
   3   1   5        289.13        316.20         6.00 o                         
   4   1   5        120.35        114.72         2.21 o                         
   5   1   5         70.90         70.74         1.61 o                         
   6   1   5        327.87        347.57         2.19 o                         
   7   1   5         35.27         31.15         1.03 o                         
   8   1   5         65.41         72.13         2.10 o                         
   9   1   5          2.85          4.43         1.04 o                         
  -9   2   5        187.31        182.56         2.46 o                         
  -8   2   5         33.02         32.34         0.88 o                         
  -7   2   5        167.04        174.80         2.69 o                         
  -6   2   5          4.52          4.17         0.47 o                         
  -5   2   5        221.38        211.63         5.48 o                         
  -4   2   5        160.23        150.52         1.77 o                         
  -3   2   5        504.57        476.62         5.86 o                         
  -2   2   5       1437.62       1487.38        18.10 o                         
  -1   2   5       2040.18       1956.35        16.01 o                         
   0   2   5        609.18        516.80         3.85 o                         
   1   2   5       2049.11       1993.36        14.83 o                         
   2   2   5       1443.74       1465.27        16.06 o                         
   3   2   5        501.51        476.71         6.43 o                         
   4   2   5        162.07        155.14         1.26 o                         
   5   2   5        221.56        218.84         2.20 o                         
   6   2   5          5.14          2.63         0.47 o                         
   7   2   5        164.48        165.50         2.56 o                         
   8   2   5         34.30         29.52         0.81 o                         
   9   2   5        188.69        199.21         4.54 o                         
  -9   3   5         13.86         12.79         0.79 o                         
  -8   3   5         34.72         32.96         1.01 o                         
  -7   3   5          5.82          5.84         0.64 o                         
  -6   3   5        520.50        524.10         3.34 o                         
  -5   3   5         25.89         28.80         0.58 o                         
  -4   3   5         28.44         38.69         1.11 o                         
  -3   3   5        494.00        482.59         7.50 o                         
  -2   3   5        749.06        813.34        12.16 o                         
  -1   3   5        253.78        269.77         3.29 o                         
   0   3   5        913.33        874.84         7.11 o                         
   1   3   5        252.33        261.38         2.68 o                         
   2   3   5        759.01        788.29         9.18 o                         
   3   3   5        493.69        482.56         9.39 o                         
   4   3   5         28.56         33.53         0.53 o                         
   5   3   5         25.64         30.23         1.01 o                         
   6   3   5        523.60        536.82         4.97 o                         
   7   3   5          5.42          4.69         0.60 o                         
   8   3   5         35.60         35.20         0.98 o                         
   9   3   5         13.11         13.94         1.57 o                         
  -8   4   5         21.67         21.46         0.77 o                         
  -7   4   5         69.75         71.85         1.88 o                         
  -6   4   5        213.90        209.29         1.98 o                         
  -5   4   5        375.68        380.48         3.42 o                         
  -4   4   5        202.16        194.68         1.63 o                         
  -3   4   5        600.52        562.58         4.28 o                         
  -2   4   5        230.75        233.09         4.93 o                         
  -1   4   5        113.36        119.36         3.24 o                         
   0   4   5        304.08        311.60         5.21 o                         
   1   4   5        117.20        121.56         3.88 o                         
   2   4   5        226.17        261.74         8.50 o                         
   3   4   5        608.13        574.89         3.42 o                         
   4   4   5        202.67        213.62         4.19 o                         
   5   4   5        372.22        384.74         5.10 o                         
   6   4   5        212.47        208.32         2.19 o                         
   7   4   5         67.25         64.23         0.97 o                         
   8   4   5         20.64         22.58         1.28 o                         
  -8   5   5         58.05         58.74         1.18 o                         
  -7   5   5          3.16          5.20         1.24 o                         
  -6   5   5         41.51         46.63         0.78 o                         
  -5   5   5        131.67        131.86         1.94 o                         
  -4   5   5        142.90        142.97         1.08 o                         
  -3   5   5        356.72        347.44         3.35 o                         
  -2   5   5         90.57         93.70         3.83 o                         
  -1   5   5          0.37          1.27         0.29 o                         
   0   5   5       2587.43       2649.13        12.38 o                         
   1   5   5          0.38          1.30         0.33 o                         
   2   5   5         91.39         95.57         3.96 o                         
   3   5   5        355.94        352.66         4.52 o                         
   4   5   5        143.49        144.39         1.16 o                         
   5   5   5        127.51        124.35         1.26 o                         
   6   5   5         42.64         45.43         0.69 o                         
   7   5   5          3.90          4.88         0.67 o                         
   8   5   5         56.77         58.07         1.05 o                         
  -7   6   5         74.51         87.80         3.61 o                         
  -6   6   5          3.56          4.09         0.45 o                         
  -5   6   5        103.34        103.46         1.04 o                         
  -4   6   5        160.76        161.35         1.39 o                         
  -3   6   5        290.31        302.04         2.13 o                         
  -2   6   5         25.54         23.05         0.61 o                         
  -1   6   5         18.27         16.63         0.60 o                         
   0   6   5          0.72          1.52         0.35 o                         
   1   6   5         17.98         16.45         0.47 o                         
   2   6   5         25.81         22.98         0.60 o                         
   3   6   5        287.85        299.59         2.19 o                         
   4   6   5        159.44        163.58         1.45 o                         
   5   6   5        102.72        103.29         1.39 o                         
   6   6   5          3.87          3.76         0.47 o                         
   7   6   5         73.63         83.74         2.18 o                         
  -7   7   5         44.20         50.66         1.63 o                         
  -6   7   5        191.95        197.98         2.48 o                         
  -5   7   5        305.14        304.79         2.63 o                         
  -4   7   5         41.94         29.26         1.45 o                         
  -3   7   5        231.86        221.76         2.11 o                         
  -2   7   5        151.63        144.24         2.36 o                         
  -1   7   5        393.67        399.21         5.45 o                         
   0   7   5        870.35        884.16         4.48 o                         
   1   7   5        394.73        403.76         4.54 o                         
   2   7   5        148.29        139.42         2.28 o                         
   3   7   5        233.74        222.29         1.87 o                         
   4   7   5         42.40         32.23         1.08 o                         
   5   7   5        309.06        318.25         3.66 o                         
   6   7   5        190.34        197.67         1.79 o                         
   7   7   5         43.38         42.67         1.46 o                         
  -6   8   5         13.32         12.96         0.63 o                         
  -5   8   5          4.51          3.28         0.41 o                         
  -4   8   5        102.86         96.25         1.26 o                         
  -3   8   5        102.23         98.12         1.74 o                         
  -2   8   5        130.48        127.35         2.79 o                         
  -1   8   5        201.46        194.12         3.70 o                         
   0   8   5          0.93          2.22         0.41 o                         
   1   8   5        201.77        195.23         2.50 o                         
   2   8   5        125.60        122.55         1.94 o                         
   3   8   5        103.93        101.16         1.36 o                         
   4   8   5        101.82         96.04         1.10 o                         
   5   8   5          4.34          3.82         0.39 o                         
   6   8   5         12.62         13.40         0.93 o                         
  -5   9   5          7.86         11.67         0.68 o                         
  -4   9   5         11.57         12.98         0.49 o                         
  -3   9   5        176.05        187.74         2.27 o                         
  -2   9   5         87.21         86.81         2.05 o                         
  -1   9   5         11.56         14.00         0.63 o                         
   0   9   5         33.50         31.26         0.66 o                         
   1   9   5         11.98         15.22         0.60 o                         
   2   9   5         87.27         91.06         2.40 o                         
   3   9   5        175.13        188.87         1.71 o                         
   4   9   5         11.19         12.11         0.50 o                         
   5   9   5          8.02         11.47         0.62 o                         
  -3  10   5          0.10          0.60         0.42 o                         
  -2  10   5         27.34         30.19         1.07 o                         
  -1  10   5          6.91          8.08         0.74 o                         
   0  10   5        243.69        250.61         1.86 o                         
   1  10   5          6.96          7.93         0.54 o                         
   2  10   5         25.96         29.84         0.84 o                         
   3  10   5          0.16          0.99         0.39 o                         
   0   0   6         37.05         46.56         0.90 o                         
   1   0   6        168.10        174.37         1.49 o                         
   2   0   6        138.04        115.48         1.62 o                         
   3   0   6         18.14         25.21         0.72 o                         
   4   0   6        232.21        207.28         1.25 o                         
   5   0   6          1.22          3.19         0.42 o                         
   6   0   6        531.72        532.86         4.22 o                         
   7   0   6         50.59         54.84         0.91 o                         
   8   0   6          1.61          3.73         0.65 o                         
   9   0   6          8.27          5.23         1.05 o                         
  -9   1   6          6.47          7.93         1.11 o                         
  -8   1   6        119.05        125.92         3.33 o                         
  -7   1   6         21.30         21.89         0.70 o                         
  -6   1   6         70.95         63.07         1.00 o                         
  -5   1   6         58.68         55.25         2.19 o                         
  -4   1   6        445.02        440.55         3.65 o                         
  -3   1   6        521.50        533.09         9.74 o                         
  -2   1   6       1133.84       1047.03         9.23 o                         
  -1   1   6         73.57         78.62         2.32 o                         
   0   1   6         20.90         12.79         1.04 o                         
   1   1   6         75.22         81.60         3.34 o                         
   2   1   6       1139.99       1048.30        11.05 o                         
   3   1   6        527.58        529.42         5.43 o                         
   4   1   6        442.93        448.74         3.61 o                         
   5   1   6         58.58         58.73         1.87 o                         
   6   1   6         71.14         71.17         1.59 o                         
   7   1   6         20.63         19.61         0.94 o                         
   8   1   6        117.96        118.80         1.68 o                         
   9   1   6          6.20          6.31         1.02 o                         
  -9   2   6         43.86         35.40         1.33 o                         
  -8   2   6         35.52         43.17         1.16 o                         
  -7   2   6         61.64         54.15         0.94 o                         
  -6   2   6        178.11        175.25         2.74 o                         
  -5   2   6        947.89        942.85         6.19 o                         
  -4   2   6         62.21         56.93         1.77 o                         
  -3   2   6         40.85         48.20         3.03 o                         
  -2   2   6        495.77        459.20         7.09 o                         
  -1   2   6         55.60         61.02         4.68 o                         
   0   2   6       1978.87       1910.28        22.85 o                         
   1   2   6         57.55         64.52         4.16 o                         
   2   2   6        501.68        486.40        10.01 o                         
   3   2   6         40.82         46.93         2.07 o                         
   4   2   6         60.19         62.41         1.59 o                         
   5   2   6        953.84        974.36         5.02 o                         
   6   2   6        179.26        169.58         1.83 o                         
   7   2   6         61.02         56.65         1.05 o                         
   8   2   6         36.02         35.91         2.04 o                         
   9   2   6         43.64         44.45         2.14 o                         
  -8   3   6          8.18          7.63         0.73 o                         
  -7   3   6        690.49        696.05         4.78 o                         
  -6   3   6        257.42        247.60         5.04 o                         
  -5   3   6        252.23        278.56         3.62 o                         
  -4   3   6        144.62        149.06         1.99 o                         
  -3   3   6        164.38        151.40         3.50 o                         
  -2   3   6         30.13         38.27         2.08 o                         
  -1   3   6         37.28         47.40         1.51 o                         
   0   3   6         51.87         48.71         1.25 o                         
   1   3   6         37.06         45.18         1.45 o                         
   2   3   6         30.84         36.89         1.80 o                         
   3   3   6        165.13        147.62         3.30 o                         
   4   3   6        146.26        150.15         2.05 o                         
   5   3   6        250.55        259.62         3.67 o                         
   6   3   6        258.16        262.00         2.77 o                         
   7   3   6        693.45        682.79         6.29 o                         
   8   3   6          8.15         10.86         0.68 o                         
  -8   4   6         60.65         48.92         0.95 o                         
  -7   4   6         33.36         34.54         1.30 o                         
  -6   4   6        358.84        360.09         2.45 o                         
  -5   4   6        276.25        288.68         3.02 o                         
  -4   4   6        111.95        123.06         3.73 o                         
  -3   4   6        507.22        545.56         3.57 o                         
  -2   4   6        199.06        208.78         5.53 o                         
  -1   4   6        259.78        236.20         1.53 o                         
   0   4   6        321.80        290.55         3.24 o                         
   1   4   6        259.42        235.55         1.63 o                         
   2   4   6        199.37        206.02         3.88 o                         
   3   4   6        513.32        538.70         4.90 o                         
   4   4   6        113.77        121.02         3.50 o                         
   5   4   6        273.78        285.06         3.58 o                         
   6   4   6        358.81        371.20         5.50 o                         
   7   4   6         33.94         34.53         1.26 o                         
   8   4   6         59.21         55.40         2.60 o                         
  -8   5   6         72.00         73.01         1.33 o                         
  -7   5   6         36.23         38.64         1.50 o                         
  -6   5   6         24.25         24.35         0.64 o                         
  -5   5   6        191.88        207.41         3.16 o                         
  -4   5   6        125.50        124.28         1.85 o                         
  -3   5   6         55.80         47.69         1.12 o                         
  -2   5   6        102.37         97.99         1.51 o                         
  -1   5   6        115.05         97.66         1.56 o                         
   0   5   6         36.55         39.04         1.51 o                         
   1   5   6        111.24         93.04         1.54 o                         
   2   5   6        101.56        102.29         1.23 o                         
   3   5   6         55.54         47.98         0.86 o                         
   4   5   6        124.32        120.04         2.09 o                         
   5   5   6        194.27        206.49         1.92 o                         
   6   5   6         24.58         25.06         0.64 o                         
   7   5   6         35.55         38.74         0.89 o                         
   8   5   6         70.96         66.04         1.48 o                         
  -7   6   6        164.42        162.37         5.03 o                         
  -6   6   6         96.59        105.43         1.82 o                         
  -5   6   6        153.70        148.64         1.57 o                         
  -4   6   6          3.30          2.68         0.44 o                         
  -3   6   6        143.84        141.03         1.52 o                         
  -2   6   6         11.75         10.58         0.68 o                         
  -1   6   6        516.45        529.78         5.76 o                         
   0   6   6          0.72          1.21         0.38 o                         
   1   6   6        517.35        531.48         5.07 o                         
   2   6   6         11.38         10.80         0.76 o                         
   3   6   6        147.05        144.25         1.22 o                         
   4   6   6          3.56          2.71         0.40 o                         
   5   6   6        153.74        151.67         1.42 o                         
   6   6   6         96.79        103.22         1.88 o                         
   7   6   6        163.39        158.16         4.29 o                         
  -7   7   6         71.42         63.78         2.04 o                         
  -6   7   6         33.84         33.48         2.64 o                         
  -5   7   6          6.83          3.81         0.41 o                         
  -4   7   6        108.25         98.81         2.07 o                         
  -3   7   6         69.90         81.96         1.32 o                         
  -2   7   6         67.29         60.43         1.18 o                         
  -1   7   6         30.55         30.46         1.54 o                         
   0   7   6        409.28        417.40         2.50 o                         
   1   7   6         30.47         31.48         1.35 o                         
   2   7   6         68.62         62.27         1.02 o                         
   3   7   6         68.98         79.90         1.22 o                         
   4   7   6        108.04         94.85         1.81 o                         
   5   7   6          6.72          3.50         0.44 o                         
   6   7   6         33.29         32.74         1.63 o                         
   7   7   6         71.57         62.42         1.20 o                         
  -6   8   6        137.45        124.49         3.65 o                         
  -5   8   6         70.10         78.29         1.43 o                         
  -4   8   6        151.81        134.72         2.42 o                         
  -3   8   6         86.37         93.09         1.92 o                         
  -2   8   6        354.40        362.32         3.45 o                         
  -1   8   6         38.41         41.56         1.16 o                         
   0   8   6        396.85        399.54         3.24 o                         
   1   8   6         38.30         38.73         1.02 o                         
   2   8   6        356.69        366.32         2.31 o                         
   3   8   6         87.42         98.13         1.26 o                         
   4   8   6        150.70        140.04         2.15 o                         
   5   8   6         68.93         78.82         1.49 o                         
   6   8   6        136.71        110.99         2.59 o                         
  -5   9   6          2.93          3.88         0.63 o                         
  -4   9   6         25.34         23.42         0.96 o                         
  -3   9   6         53.35         54.78         1.60 o                         
  -2   9   6        487.66        473.23         5.25 o                         
  -1   9   6         39.58         37.62         0.86 o                         
   0   9   6          0.12          1.37         0.43 o                         
   1   9   6         37.84         36.74         0.87 o                         
   2   9   6        490.03        475.48         2.74 o                         
   3   9   6         52.68         54.30         1.29 o                         
   4   9   6         26.03         22.94         1.04 o                         
   5   9   6          2.58          4.28         0.61 o                         
  -3  10   6         23.40         22.35         0.62 o                         
  -2  10   6         40.32         41.32         1.52 o                         
  -1  10   6         34.40         34.92         1.36 o                         
   0  10   6         11.84         12.85         0.73 o                         
   1  10   6         35.27         37.18         1.36 o                         
   2  10   6         41.29         42.61         1.00 o                         
   3  10   6         23.54         22.25         0.77 o                         
   1   0   7       1392.19       1494.79        20.28 o                         
   2   0   7       1473.54       1336.55        21.53 o                         
   3   0   7         81.04         77.68         1.09 o                         
   4   0   7         98.99         84.42         0.83 o                         
   5   0   7        553.01        565.67         5.05 o                         
   6   0   7        238.75        238.88         4.13 o                         
   7   0   7         28.07         26.92         0.73 o                         
   8   0   7          7.93          6.05         0.70 o                         
   9   0   7          3.48          2.59         1.15 o                         
  -9   1   7         44.36         40.69         2.72 o                         
  -8   1   7        151.10        154.03         1.74 o                         
  -7   1   7         48.68         44.75         0.78 o                         
  -6   1   7        523.34        525.28         3.92 o                         
  -5   1   7        127.56        119.35         2.71 o                         
  -4   1   7        242.71        237.66         3.12 o                         
  -3   1   7        972.97        964.90         9.34 o                         
  -2   1   7        495.41        494.80         6.32 o                         
  -1   1   7       1334.59       1336.94        18.85 o                         
   0   1   7         54.67         37.39         1.46 o                         
   1   1   7       1323.56       1337.07        18.75 o                         
   2   1   7        494.25        504.81         5.42 o                         
   3   1   7        972.48        956.98         7.55 o                         
   4   1   7        246.63        236.06         2.01 o                         
   5   1   7        128.10        137.67         1.97 o                         
   6   1   7        518.75        532.92         4.94 o                         
   7   1   7         47.51         48.32         1.25 o                         
   8   1   7        153.16        176.94         2.29 o                         
   9   1   7         44.32         36.08         1.29 o                         
  -8   2   7         43.67         41.91         2.05 o                         
  -7   2   7         22.03         27.53         0.86 o                         
  -6   2   7         45.72         38.28         2.07 o                         
  -5   2   7        225.45        220.52         4.72 o                         
  -4   2   7        315.82        311.77         3.28 o                         
  -3   2   7        496.82        525.16         4.09 o                         
  -2   2   7         99.06         79.61         1.04 o                         
  -1   2   7        152.69        123.86         5.48 o                         
   0   2   7          9.90         19.54         2.66 o                         
   1   2   7        152.83        133.93         6.36 o                         
   2   2   7         98.90         77.84         1.18 o                         
   3   2   7        491.38        503.78         3.31 o                         
   4   2   7        316.47        302.98         3.24 o                         
   5   2   7        227.25        227.67         3.90 o                         
   6   2   7         44.10         41.17         1.05 o                         
   7   2   7         20.97         22.01         0.83 o                         
   8   2   7         43.33         41.80         1.10 o                         
  -8   3   7         12.80         12.09         1.53 o                         
  -7   3   7        145.48        151.21         4.42 o                         
  -6   3   7        109.45        111.93         1.22 o                         
  -5   3   7         68.96         64.62         0.95 o                         
  -4   3   7        143.90        136.96         2.78 o                         
  -3   3   7        185.98        188.85         6.02 o                         
  -2   3   7        281.73        289.85         2.49 o                         
  -1   3   7        112.53        101.14         2.46 o                         
   0   3   7       2162.55       2123.68        16.71 o                         
   1   3   7        113.85         98.26         3.08 o                         
   2   3   7        287.56        297.11         3.25 o                         
   3   3   7        184.25        176.50         4.55 o                         
   4   3   7        146.65        133.77         2.39 o                         
   5   3   7         70.62         67.47         0.84 o                         
   6   3   7        109.84        114.18         1.40 o                         
   7   3   7        146.03        153.18         2.47 o                         
   8   3   7         13.02         12.24         0.73 o                         
  -8   4   7        148.67        134.42         6.34 o                         
  -7   4   7         54.39         57.26         2.48 o                         
  -6   4   7        232.30        243.87         3.42 o                         
  -5   4   7         91.77         82.49         1.94 o                         
  -4   4   7        377.91        396.09         3.11 o                         
  -3   4   7         93.08         85.92         1.78 o                         
  -2   4   7        407.91        404.67         4.75 o                         
  -1   4   7        331.19        318.74         4.55 o                         
   0   4   7         48.94         49.06         1.36 o                         
   1   4   7        333.35        314.52         3.81 o                         
   2   4   7        410.96        410.53         5.07 o                         
   3   4   7         92.10         89.77         0.89 o                         
   4   4   7        382.97        398.13         4.08 o                         
   5   4   7         92.64         84.42         2.02 o                         
   6   4   7        230.78        241.53         2.30 o                         
   7   4   7         55.57         59.84         1.06 o                         
   8   4   7        151.32        136.90         3.70 o                         
  -8   5   7        152.19        144.07         2.37 o                         
  -7   5   7         27.65         24.55         1.42 o                         
  -6   5   7         47.72         52.00         1.68 o                         
  -5   5   7         39.12         43.51         0.72 o                         
  -4   5   7        221.33        227.43         3.18 o                         
  -3   5   7        148.87        135.30         3.46 o                         
  -2   5   7         85.38         79.54         1.28 o                         
  -1   5   7          7.44          9.71         0.45 o                         
   0   5   7        762.11        749.06         3.60 o                         
   1   5   7          6.21          8.13         0.40 o                         
   2   5   7         84.31         80.99         1.13 o                         
   3   5   7        147.73        139.30         1.93 o                         
   4   5   7        222.07        228.20         3.21 o                         
   5   5   7         39.23         44.00         0.69 o                         
   6   5   7         47.01         48.28         1.35 o                         
   7   5   7         27.09         27.13         1.43 o                         
   8   5   7        150.92        148.02         7.29 o                         
  -7   6   7         32.25         32.32         0.94 o                         
  -6   6   7         31.58         40.07         1.10 o                         
  -5   6   7         67.70         65.27         1.50 o                         
  -4   6   7        388.65        359.50         3.73 o                         
  -3   6   7        458.08        446.96         4.02 o                         
  -2   6   7         22.15         19.52         0.51 o                         
  -1   6   7        135.51        138.67         2.50 o                         
   0   6   7       1112.27       1110.81         6.93 o                         
   1   6   7        139.63        142.21         2.02 o                         
   2   6   7         21.91         19.24         0.50 o                         
   3   6   7        459.82        445.04         3.65 o                         
   4   6   7        392.79        371.68         3.79 o                         
   5   6   7         67.32         66.96         0.83 o                         
   6   6   7         32.34         40.22         0.81 o                         
   7   6   7         31.09         30.57         1.08 o                         
  -6   7   7         91.44         88.37         4.80 o                         
  -5   7   7         44.58         47.25         1.21 o                         
  -4   7   7         55.74         63.53         1.56 o                         
  -3   7   7         28.52         31.51         1.37 o                         
  -2   7   7          7.71          9.21         0.55 o                         
  -1   7   7        187.94        193.35         4.07 o                         
   0   7   7        170.09        169.77         3.13 o                         
   1   7   7        187.07        186.23         3.66 o                         
   2   7   7          7.88          9.56         0.43 o                         
   3   7   7         27.21         32.37         1.15 o                         
   4   7   7         57.98         62.39         1.64 o                         
   5   7   7         44.48         49.82         1.07 o                         
   6   7   7         92.04         90.70         4.02 o                         
  -6   8   7          5.36          3.80         0.81 o                         
  -5   8   7         46.16         46.11         1.04 o                         
  -4   8   7         42.57         43.61         1.02 o                         
  -3   8   7         11.49         11.73         0.62 o                         
  -2   8   7         37.83         40.18         1.09 o                         
  -1   8   7         46.62         55.16         1.82 o                         
   0   8   7        110.91        114.00         1.12 o                         
   1   8   7         47.30         56.70         2.28 o                         
   2   8   7         35.37         36.11         1.27 o                         
   3   8   7         11.32         12.95         0.88 o                         
   4   8   7         43.28         45.03         0.78 o                         
   5   8   7         46.76         46.88         1.22 o                         
   6   8   7          4.86          3.57         1.18 o                         
  -4   9   7         17.51         18.28         1.40 o                         
  -3   9   7         15.53         17.32         1.12 o                         
  -2   9   7         62.89         61.07         1.68 o                         
  -1   9   7         22.54         24.20         0.65 o                         
   0   9   7          4.58          5.42         0.50 o                         
   1   9   7         23.49         24.61         0.79 o                         
   2   9   7         61.27         63.31         1.50 o                         
   3   9   7         14.10         17.20         1.31 o                         
   4   9   7         18.25         18.74         1.36 o                         
  -3  10   7         33.44         30.23         1.23 o                         
  -2  10   7        187.80        194.61         2.26 o                         
  -1  10   7         90.37         88.24         0.92 o                         
   0  10   7         67.30         67.52         1.21 o                         
   1  10   7         92.88         95.05         1.39 o                         
   2  10   7        188.76        200.94         2.27 o                         
   3  10   7         34.98         31.02         1.49 o                         
   0   0   8       1994.82       2029.78        11.59 o                         
   1   0   8       2500.89       2630.38        31.06 o                         
   2   0   8       1051.97        982.29        10.60 o                         
   3   0   8         41.44         56.10         3.95 o                         
   4   0   8        245.17        246.27         2.92 o                         
   5   0   8        133.51        127.29         1.47 o                         
   6   0   8        345.70        356.31         2.26 o                         
   7   0   8         14.75         18.72         0.76 o                         
   8   0   8          0.83          0.65         0.59 o                         
  -8   1   8         46.88         45.32         1.23 o                         
  -7   1   8        108.07        105.53         2.06 o                         
  -6   1   8         27.08         29.89         0.77 o                         
  -5   1   8         21.50         24.84         2.25 o                         
  -4   1   8         27.48         25.46         0.58 o                         
  -3   1   8         27.94         34.48         1.53 o                         
  -2   1   8       1897.86       1979.50        22.81 o                         
  -1   1   8       2507.99       2355.46        20.44 o                         
   0   1   8        132.90        130.70         5.49 o                         
   1   1   8       2492.59       2386.01        42.43 o                         
   2   1   8       1899.37       1924.47        22.76 o                         
   3   1   8         29.48         30.73         1.21 o                         
   4   1   8         27.53         28.99         0.85 o                         
   5   1   8         21.73         21.08         1.05 o                         
   6   1   8         27.39         30.60         1.04 o                         
   7   1   8        110.05        102.95         1.51 o                         
   8   1   8         47.77         51.42         1.25 o                         
  -8   2   8         43.74         46.84         1.23 o                         
  -7   2   8         57.22         63.20         2.56 o                         
  -6   2   8         94.79        111.06         1.46 o                         
  -5   2   8        250.96        252.97         1.92 o                         
  -4   2   8         60.53         60.22         1.41 o                         
  -3   2   8        143.95        141.77         3.57 o                         
  -2   2   8        817.26        876.13         9.85 o                         
  -1   2   8        312.56        296.18         7.53 o                         
   0   2   8        613.50        672.73         7.49 o                         
   1   2   8        312.20        306.45         9.36 o                         
   2   2   8        810.12        847.36         9.68 o                         
   3   2   8        148.58        150.32         3.51 o                         
   4   2   8         60.97         63.02         1.32 o                         
   5   2   8        250.14        238.22         3.08 o                         
   6   2   8         96.35        119.32         2.32 o                         
   7   2   8         57.74         60.90         1.83 o                         
   8   2   8         44.41         49.81         1.68 o                         
  -8   3   8         30.74         27.77         0.74 o                         
  -7   3   8        172.18        174.67         3.58 o                         
  -6   3   8          7.88          7.73         0.53 o                         
  -5   3   8        239.15        223.60         3.12 o                         
  -4   3   8         65.12         70.37         2.06 o                         
  -3   3   8        700.66        709.34         4.83 o                         
  -2   3   8        776.95        823.87         4.00 o                         
  -1   3   8        148.11        151.85         3.23 o                         
   0   3   8         84.77         72.39         0.87 o                         
   1   3   8        148.01        153.61         3.47 o                         
   2   3   8        770.19        792.83         5.06 o                         
   3   3   8        694.47        703.64         6.14 o                         
   4   3   8         64.26         71.45         1.93 o                         
   5   3   8        241.83        229.46         3.61 o                         
   6   3   8          7.40          7.62         0.62 o                         
   7   3   8        175.80        186.30         2.36 o                         
   8   3   8         29.34         25.73         0.80 o                         
  -8   4   8         19.66         18.24         0.66 o                         
  -7   4   8         42.85         40.93         1.54 o                         
  -6   4   8         12.95         15.10         0.84 o                         
  -5   4   8          8.48         10.15         0.85 o                         
  -4   4   8        313.86        320.25         4.20 o                         
  -3   4   8         60.78         60.04         0.99 o                         
  -2   4   8         51.02         50.81         1.51 o                         
  -1   4   8        123.77        121.36         3.42 o                         
   0   4   8        332.54        322.65         4.85 o                         
   1   4   8        126.34        120.94         3.08 o                         
   2   4   8         51.79         51.62         1.39 o                         
   3   4   8         59.29         55.44         0.88 o                         
   4   4   8        311.52        305.65         3.91 o                         
   5   4   8          9.16         11.04         0.69 o                         
   6   4   8         12.46         14.09         0.87 o                         
   7   4   8         41.69         34.65         0.92 o                         
   8   4   8         19.41         14.72         1.28 o                         
  -7   5   8          0.00          0.85         0.46 o                         
  -6   5   8        177.43        190.77         2.27 o                         
  -5   5   8         62.99         66.84         1.32 o                         
  -4   5   8        733.60        725.55         6.18 o                         
  -3   5   8        103.92        106.03         1.42 o                         
  -2   5   8         10.63         15.52         0.50 o                         
  -1   5   8          7.82         12.98         0.51 o                         
   0   5   8          0.00          1.97         0.38 o                         
   1   5   8          7.44         12.36         0.50 o                         
   2   5   8         10.64         13.85         0.47 o                         
   3   5   8        100.67        106.43         1.12 o                         
   4   5   8        722.20        706.86         6.18 o                         
   5   5   8         63.54         64.18         0.87 o                         
   6   5   8        176.48        194.73         2.34 o                         
   7   5   8          0.03          0.82         0.47 o                         
  -7   6   8         31.63         34.84         1.40 o                         
  -6   6   8         34.51         33.22         1.18 o                         
  -5   6   8         49.53         50.57         1.26 o                         
  -4   6   8         65.05         64.76         2.41 o                         
  -3   6   8         11.32         10.73         0.76 o                         
  -2   6   8         37.28         37.84         1.19 o                         
  -1   6   8        255.19        264.83         4.71 o                         
   0   6   8          1.34          3.59         0.39 o                         
   1   6   8        256.76        266.15         4.94 o                         
   2   6   8         37.00         35.96         1.11 o                         
   3   6   8         11.27         11.65         0.74 o                         
   4   6   8         63.24         61.36         2.05 o                         
   5   6   8         49.57         54.87         1.33 o                         
   6   6   8         32.90         33.32         1.23 o                         
   7   6   8         31.92         33.50         1.20 o                         
  -6   7   8         16.97         18.85         1.31 o                         
  -5   7   8        137.16        132.26         1.23 o                         
  -4   7   8         43.18         37.16         0.76 o                         
  -3   7   8         45.21         45.60         1.52 o                         
  -2   7   8        112.55        112.59         1.62 o                         
  -1   7   8        416.47        413.81         7.70 o                         
   0   7   8        223.84        229.16         7.05 o                         
   1   7   8        417.89        408.87         6.99 o                         
   2   7   8        109.28        109.76         1.57 o                         
   3   7   8         44.85         47.08         1.42 o                         
   4   7   8         43.71         36.82         0.74 o                         
   5   7   8        136.36        128.38         1.32 o                         
   6   7   8         16.70         19.46         0.98 o                         
  -5   8   8         52.68         42.51         0.91 o                         
  -4   8   8         26.39         27.32         1.08 o                         
  -3   8   8         30.67         32.26         1.34 o                         
  -2   8   8          0.44          0.68         0.47 o                         
  -1   8   8         91.40         89.56         1.21 o                         
   0   8   8         63.64         62.91         1.44 o                         
   1   8   8         92.17         90.93         0.99 o                         
   2   8   8          0.44          0.76         0.56 o                         
   3   8   8         30.95         32.59         0.90 o                         
   4   8   8         25.61         26.15         0.87 o                         
   5   8   8         52.50         43.47         1.08 o                         
  -4   9   8        143.44        133.14         2.36 o                         
  -3   9   8         13.80         16.12         0.64 o                         
  -2   9   8          5.22          7.67         0.51 o                         
  -1   9   8         12.41         13.21         0.65 o                         
   0   9   8         62.55         67.60         0.91 o                         
   1   9   8         12.17         12.49         0.64 o                         
   2   9   8          5.24          7.55         0.51 o                         
   3   9   8         12.75         14.11         0.57 o                         
   4   9   8        143.42        137.82         4.84 o                         
  -2  10   8         40.35         43.61         1.69 o                         
  -1  10   8         52.51         47.45         2.46 o                         
   0  10   8          0.95          0.72         0.48 o                         
   1  10   8         51.96         45.27         2.07 o                         
   2  10   8         40.69         48.97         2.51 o                         
   1   0   9       1118.13       1092.44        30.70 o                         
   2   0   9          0.20          9.28         1.04 o                         
   3   0   9        314.98        322.82         5.13 o                         
   4   0   9         30.02         26.98         1.09 o                         
   5   0   9         65.73         67.84         1.02 o                         
   6   0   9          0.54          2.05         0.47 o                         
   7   0   9          9.53          8.00         0.58 o                         
   8   0   9         87.07        100.12         2.82 o                         
  -8   1   9        239.88        256.27         6.54 o                         
  -7   1   9         23.51         21.85         0.87 o                         
  -6   1   9          9.31         10.76         0.56 o                         
  -5   1   9          6.06          6.49         0.49 o                         
  -4   1   9        134.63        127.13         1.92 o                         
  -3   1   9         15.57         21.52         1.42 o                         
  -2   1   9        739.79        745.94        11.15 o                         
  -1   1   9        171.47        166.57         5.38 o                         
   0   1   9         87.55         91.31         1.97 o                         
   1   1   9        171.16        187.23        10.08 o                         
   2   1   9        753.50        780.92        14.72 o                         
   3   1   9         15.74         16.54         1.03 o                         
   4   1   9        133.79        130.50         2.04 o                         
   5   1   9          6.37          8.87         0.52 o                         
   6   1   9          9.41          9.80         0.70 o                         
   7   1   9         24.20         22.20         0.77 o                         
   8   1   9        239.52        255.69         4.01 o                         
  -8   2   9         68.97         58.53         1.99 o                         
  -7   2   9         33.09         34.49         0.80 o                         
  -6   2   9        121.94        114.03         1.51 o                         
  -5   2   9        306.09        330.74         5.05 o                         
  -4   2   9        321.87        336.40         4.29 o                         
  -3   2   9          9.68          6.87         0.42 o                         
  -2   2   9        212.86        238.60         5.74 o                         
  -1   2   9        973.91        979.28         8.44 o                         
   0   2   9         36.72         43.36         0.57 o                         
   1   2   9        972.22        966.31         8.66 o                         
   2   2   9        216.71        243.49         4.46 o                         
   3   2   9          9.22          6.89         0.49 o                         
   4   2   9        315.54        329.49         4.17 o                         
   5   2   9        303.30        340.34         4.32 o                         
   6   2   9        123.23        122.40         2.04 o                         
   7   2   9         33.15         34.72         0.88 o                         
   8   2   9         70.62         64.47         1.30 o                         
  -8   3   9        119.44        109.86         2.60 o                         
  -7   3   9         51.09         47.87         1.10 o                         
  -6   3   9        394.09        387.77         3.65 o                         
  -5   3   9          4.99          7.25         0.79 o                         
  -4   3   9        241.36        230.61         2.24 o                         
  -3   3   9        724.53        731.36         6.84 o                         
  -2   3   9       1059.88       1068.75         5.27 o                         
  -1   3   9         30.04         30.75         1.88 o                         
   0   3   9         79.90         93.56         1.60 o                         
   1   3   9         31.03         33.75         2.46 o                         
   2   3   9       1057.47       1053.85         6.44 o                         
   3   3   9        726.06        734.11         7.89 o                         
   4   3   9        240.88        234.71         2.65 o                         
   5   3   9          4.26          6.51         0.57 o                         
   6   3   9        395.63        384.67         3.27 o                         
   7   3   9         50.05         49.06         1.27 o                         
   8   3   9        116.87        109.17         2.33 o                         
  -7   4   9        190.22        181.82         1.96 o                         
  -6   4   9        285.77        286.63         2.52 o                         
  -5   4   9         14.89         19.33         0.71 o                         
  -4   4   9        163.49        169.28         2.86 o                         
  -3   4   9         89.02         92.12         1.72 o                         
  -2   4   9         85.36         81.02         1.40 o                         
  -1   4   9         71.54         70.68         1.82 o                         
   0   4   9        300.33        313.94         2.74 o                         
   1   4   9         71.42         72.05         1.63 o                         
   2   4   9         83.31         80.07         1.68 o                         
   3   4   9         90.25         85.89         2.58 o                         
   4   4   9        158.37        167.07         2.34 o                         
   5   4   9         14.87         16.65         0.81 o                         
   6   4   9        285.14        289.30         1.99 o                         
   7   4   9        187.52        178.57         3.25 o                         
  -7   5   9         53.09         50.06         1.24 o                         
  -6   5   9        101.24        109.56         2.85 o                         
  -5   5   9        158.16        167.55         3.49 o                         
  -4   5   9         73.30         75.59         1.73 o                         
  -3   5   9        193.89        192.24         3.32 o                         
  -2   5   9        209.32        226.37         3.36 o                         
  -1   5   9          6.69          8.27         0.59 o                         
   0   5   9        127.16        121.34         3.17 o                         
   1   5   9          7.18          9.40         0.58 o                         
   2   5   9        211.16        223.89         3.30 o                         
   3   5   9        194.84        193.14         3.27 o                         
   4   5   9         72.39         74.97         1.73 o                         
   5   5   9        159.00        165.62         2.69 o                         
   6   5   9        100.06        108.32         2.42 o                         
   7   5   9         53.98         51.41         1.89 o                         
  -6   6   9          2.44          2.03         0.45 o                         
  -5   6   9         88.76         87.84         1.39 o                         
  -4   6   9        308.79        295.53         2.49 o                         
  -3   6   9        299.37        304.03         5.20 o                         
  -2   6   9         10.74          7.82         0.48 o                         
  -1   6   9        515.66        514.21         6.74 o                         
   0   6   9          7.52          6.72         0.44 o                         
   1   6   9        507.36        501.88         5.80 o                         
   2   6   9          9.90          7.28         0.54 o                         
   3   6   9        298.12        295.39         4.53 o                         
   4   6   9        302.15        289.93         3.26 o                         
   5   6   9         87.67         86.98         1.40 o                         
   6   6   9          1.95          1.99         0.53 o                         
  -6   7   9         71.82         68.22         1.44 o                         
  -5   7   9         26.20         26.05         0.62 o                         
  -4   7   9         13.24         10.79         0.58 o                         
  -3   7   9         64.65         66.97         1.62 o                         
  -2   7   9         59.13         60.12         1.09 o                         
  -1   7   9         31.83         35.60         1.71 o                         
   0   7   9        455.85        476.15         6.36 o                         
   1   7   9         32.04         36.87         1.49 o                         
   2   7   9         59.82         61.22         0.89 o                         
   3   7   9         63.39         63.64         1.08 o                         
   4   7   9         13.60         10.98         0.56 o                         
   5   7   9         25.32         25.48         0.66 o                         
   6   7   9         72.01         75.19         3.29 o                         
  -5   8   9         30.63         28.78         1.15 o                         
  -4   8   9          8.94         12.72         0.75 o                         
  -3   8   9        182.64        181.24         2.06 o                         
  -2   8   9        208.24        207.41         2.71 o                         
  -1   8   9         43.80         48.69         1.59 o                         
   0   8   9        110.27        125.19         2.65 o                         
   1   8   9         45.86         48.30         1.53 o                         
   2   8   9        208.81        212.50         2.24 o                         
   3   8   9        183.06        184.90         3.05 o                         
   4   8   9          9.02         13.14         0.72 o                         
   5   8   9         30.39         27.10         1.12 o                         
  -3   9   9         55.62         49.90         2.22 o                         
  -2   9   9         53.10         54.15         1.80 o                         
  -1   9   9         36.14         36.49         1.01 o                         
   0   9   9         43.19         43.24         0.77 o                         
   1   9   9         34.18         33.47         1.12 o                         
   2   9   9         52.84         54.15         1.27 o                         
   3   9   9         54.15         50.60         0.88 o                         
  -1  10   9         19.61         17.34         1.25 o                         
   0  10   9         42.23         48.50         1.51 o                         
   1  10   9         19.13         16.97         0.80 o                         
   0   0  10         67.17         70.80         0.87 o                         
   1   0  10        170.55        177.04         6.13 o                         
   2   0  10        509.60        466.25         4.18 o                         
   3   0  10         63.64         76.70         1.81 o                         
   4   0  10        157.88        146.69         1.18 o                         
   5   0  10         41.32         37.01         1.22 o                         
   6   0  10          7.88         11.56         0.59 o                         
   7   0  10         91.11         99.67         1.21 o                         
   8   0  10        339.03        332.09         2.79 o                         
  -8   1  10         34.34         38.29         1.13 o                         
  -7   1  10         44.15         47.23         1.60 o                         
  -6   1  10          6.48          5.43         0.45 o                         
  -5   1  10         81.17         78.16         1.09 o                         
  -4   1  10        137.97        142.49         2.21 o                         
  -3   1  10         40.67         39.30         0.76 o                         
  -2   1  10         97.77        114.52         3.74 o                         
  -1   1  10        360.25        404.59         4.25 o                         
   0   1  10         91.76         83.57         1.90 o                         
   1   1  10        359.24        411.71         4.98 o                         
   2   1  10         96.73        115.32         3.42 o                         
   3   1  10         42.03         43.45         1.08 o                         
   4   1  10        139.04        144.75         2.24 o                         
   5   1  10         81.30         77.44         1.03 o                         
   6   1  10          6.35          5.85         0.57 o                         
   7   1  10         45.97         52.62         2.15 o                         
   8   1  10         34.37         38.62         1.18 o                         
  -8   2  10         68.51         66.52         3.07 o                         
  -7   2  10         75.41         81.55         1.79 o                         
  -6   2  10        114.94         95.40         2.71 o                         
  -5   2  10        456.53        484.18         4.24 o                         
  -4   2  10        755.89        770.73         7.64 o                         
  -3   2  10        167.66        180.68         3.96 o                         
  -2   2  10        511.24        490.53         4.83 o                         
  -1   2  10        116.35        118.89         1.39 o                         
   0   2  10        644.66        745.94         5.78 o                         
   1   2  10        117.36        124.62         1.41 o                         
   2   2  10        513.05        504.85         7.85 o                         
   3   2  10        168.06        185.12         3.35 o                         
   4   2  10        757.70        776.69         7.47 o                         
   5   2  10        459.98        486.71         4.60 o                         
   6   2  10        114.18         97.14         2.65 o                         
   7   2  10         75.15         78.48         1.28 o                         
   8   2  10         70.98         74.32         1.30 o                         
  -7   3  10         65.32         70.26         2.26 o                         
  -6   3  10         50.52         52.34         1.16 o                         
  -5   3  10         55.77         63.91         1.59 o                         
  -4   3  10         53.62         58.23         2.11 o                         
  -3   3  10        315.03        323.90         3.42 o                         
  -2   3  10         68.38         72.91         0.96 o                         
  -1   3  10        185.07        175.17         1.76 o                         
   0   3  10         26.41         29.05         0.56 o                         
   1   3  10        185.35        174.78         1.59 o                         
   2   3  10         67.22         70.61         1.12 o                         
   3   3  10        314.95        323.02         4.09 o                         
   4   3  10         53.25         51.77         1.66 o                         
   5   3  10         55.91         59.97         1.89 o                         
   6   3  10         47.73         52.64         2.07 o                         
   7   3  10         65.13         76.47         1.21 o                         
  -7   4  10         17.38         17.43         0.71 o                         
  -6   4  10         70.39         73.06         2.92 o                         
  -5   4  10         48.91         47.88         1.42 o                         
  -4   4  10         69.14         71.15         1.58 o                         
  -3   4  10          5.91          6.49         0.51 o                         
  -2   4  10         29.82         31.68         0.81 o                         
  -1   4  10         27.84         30.63         0.64 o                         
   0   4  10        127.12        104.19         0.95 o                         
   1   4  10         29.25         30.94         0.62 o                         
   2   4  10         29.20         28.04         1.02 o                         
   3   4  10          5.42          6.36         0.51 o                         
   4   4  10         69.02         74.10         1.94 o                         
   5   4  10         49.45         49.28         1.28 o                         
   6   4  10         69.55         67.46         2.10 o                         
   7   4  10         18.60         17.94         1.11 o                         
  -7   5  10         26.13         24.59         1.59 o                         
  -6   5  10         13.44         14.09         0.51 o                         
  -5   5  10         15.81         19.47         1.28 o                         
  -4   5  10        311.81        320.70         3.75 o                         
  -3   5  10         36.32         43.91         1.93 o                         
  -2   5  10        952.90        959.81         4.74 o                         
  -1   5  10        242.04        230.62         2.99 o                         
   0   5  10          9.57          9.15         0.48 o                         
   1   5  10        247.73        238.99         2.15 o                         
   2   5  10        950.18        953.69         8.39 o                         
   3   5  10         36.42         48.13         1.98 o                         
   4   5  10        317.55        317.40         4.07 o                         
   5   5  10         15.93         17.29         1.03 o                         
   6   5  10         12.86         14.64         0.61 o                         
   7   5  10         26.00         22.72         1.22 o                         
  -6   6  10         14.13         15.50         1.48 o                         
  -5   6  10         12.63         13.52         0.64 o                         
  -4   6  10        215.30        227.21         2.88 o                         
  -3   6  10        103.86         90.83         4.38 o                         
  -2   6  10        216.50        218.90         2.97 o                         
  -1   6  10        308.05        315.85         3.52 o                         
   0   6  10        360.59        366.39         5.93 o                         
   1   6  10        309.52        322.76         2.70 o                         
   2   6  10        212.35        213.71         2.90 o                         
   3   6  10        105.62         99.40         3.14 o                         
   4   6  10        215.67        225.61         2.39 o                         
   5   6  10         13.05         13.29         0.74 o                         
   6   6  10         14.77         13.05         0.66 o                         
  -5   7  10         20.61         21.68         0.86 o                         
  -4   7  10         63.90         59.62         0.85 o                         
  -3   7  10        130.36        126.54         1.40 o                         
  -2   7  10         56.24         61.37         1.59 o                         
  -1   7  10         38.90         39.79         1.07 o                         
   0   7  10         86.47         88.56         1.41 o                         
   1   7  10         39.95         42.71         1.01 o                         
   2   7  10         56.09         64.19         1.83 o                         
   3   7  10        126.71        121.10         1.76 o                         
   4   7  10         65.00         58.70         1.14 o                         
   5   7  10         20.75         20.54         1.04 o                         
  -4   8  10         16.59         15.16         0.55 o                         
  -3   8  10         73.40         67.93         1.10 o                         
  -2   8  10        106.38        109.73         2.84 o                         
  -1   8  10         46.96         52.61         1.67 o                         
   0   8  10          3.96          3.54         0.47 o                         
   1   8  10         46.12         51.07         1.75 o                         
   2   8  10        109.13        115.52         2.76 o                         
   3   8  10         74.32         71.34         1.38 o                         
   4   8  10         16.93         15.64         0.61 o                         
  -3   9  10        139.24        120.10         2.73 o                         
  -2   9  10         23.68         18.26         0.72 o                         
  -1   9  10        298.32        300.89         4.90 o                         
   0   9  10          7.05          8.14         0.58 o                         
   1   9  10        300.55        289.62         8.08 o                         
   2   9  10         23.38         19.31         0.55 o                         
   3   9  10        140.83        122.19         2.86 o                         
   1   0  11         26.84         15.86         0.91 o                         
   2   0  11          6.75          7.77         0.75 o                         
   3   0  11          1.97          5.39         0.73 o                         
   4   0  11          7.57         10.08         0.62 o                         
   5   0  11         67.33         73.33         1.54 o                         
   6   0  11        250.89        242.99         2.01 o                         
   7   0  11          1.42          1.89         0.50 o                         
   8   0  11          2.02          2.12         0.68 o                         
  -8   1  11         21.01         12.16         1.57 o                         
  -7   1  11         99.42        103.12         2.05 o                         
  -6   1  11         19.82         18.96         0.57 o                         
  -5   1  11         80.32         77.11         0.92 o                         
  -4   1  11        126.16        122.32         1.62 o                         
  -3   1  11        155.67        159.90         2.93 o                         
  -2   1  11       2094.62       2179.46        16.70 o                         
  -1   1  11        106.57        107.76         2.53 o                         
   0   1  11        124.83        114.06         1.21 o                         
   1   1  11        106.25        105.44         2.31 o                         
   2   1  11       2091.93       2200.38        15.92 o                         
   3   1  11        153.22        150.72         3.54 o                         
   4   1  11        126.53        129.01         2.69 o                         
   5   1  11         80.65         79.18         1.06 o                         
   6   1  11         20.46         19.44         0.72 o                         
   7   1  11         98.72         99.88         1.25 o                         
   8   1  11         19.56         23.81         1.29 o                         
  -7   2  11         93.26         90.96         1.33 o                         
  -6   2  11         34.08         26.93         0.78 o                         
  -5   2  11        542.70        541.76         5.76 o                         
  -4   2  11        208.21        228.57         3.40 o                         
  -3   2  11        546.16        553.83         3.64 o                         
  -2   2  11        258.68        271.79         2.58 o                         
  -1   2  11         24.44         23.04         0.84 o                         
   0   2  11        226.51        202.86         2.47 o                         
   1   2  11         24.32         21.72         0.63 o                         
   2   2  11        262.06        272.99         3.41 o                         
   3   2  11        542.66        546.85         3.16 o                         
   4   2  11        210.41        221.15         4.10 o                         
   5   2  11        540.25        553.97         5.32 o                         
   6   2  11         34.08         26.87         0.83 o                         
   7   2  11         91.53         90.67         3.22 o                         
  -7   3  11         16.66         18.83         0.85 o                         
  -6   3  11         71.68         79.36         1.69 o                         
  -5   3  11        171.43        168.23         3.04 o                         
  -4   3  11        127.95        126.65         1.62 o                         
  -3   3  11        311.65        327.28         2.83 o                         
  -2   3  11        182.89        189.14         2.37 o                         
  -1   3  11         15.97         13.19         0.62 o                         
   0   3  11          4.70          4.72         0.42 o                         
   1   3  11         16.04         14.11         0.61 o                         
   2   3  11        184.74        183.62         2.82 o                         
   3   3  11        316.06        323.08         4.16 o                         
   4   3  11        129.23        131.48         2.55 o                         
   5   3  11        174.39        170.19         3.69 o                         
   6   3  11         73.29         80.18         1.91 o                         
   7   3  11         16.31         15.84         0.79 o                         
  -7   4  11         86.07         77.72         2.14 o                         
  -6   4  11          8.46          7.33         0.56 o                         
  -5   4  11         58.63         62.67         1.63 o                         
  -4   4  11         49.69         47.49         1.06 o                         
  -3   4  11         60.82         55.63         0.83 o                         
  -2   4  11        265.64        275.67         2.30 o                         
  -1   4  11        365.38        359.57         3.14 o                         
   0   4  11         16.34         15.69         0.51 o                         
   1   4  11        362.81        354.32         2.05 o                         
   2   4  11        265.95        276.15         3.01 o                         
   3   4  11         60.17         52.10         0.89 o                         
   4   4  11         47.14         48.47         1.50 o                         
   5   4  11         58.47         62.12         1.39 o                         
   6   4  11          8.70          6.91         0.54 o                         
   7   4  11         85.04         82.86         1.91 o                         
  -6   5  11         30.74         28.46         0.72 o                         
  -5   5  11         49.66         46.06         0.80 o                         
  -4   5  11        100.37        101.61         2.05 o                         
  -3   5  11        282.00        298.46         4.42 o                         
  -2   5  11         39.76         42.90         1.53 o                         
  -1   5  11        137.41        136.09         2.92 o                         
   0   5  11         23.74         25.28         0.84 o                         
   1   5  11        135.88        140.11         2.38 o                         
   2   5  11         39.25         42.69         1.59 o                         
   3   5  11        284.81        294.41         5.14 o                         
   4   5  11        101.12        103.89         2.52 o                         
   5   5  11         49.48         45.18         0.77 o                         
   6   5  11         30.63         24.51         1.31 o                         
  -6   6  11         45.64         40.94         0.82 o                         
  -5   6  11         14.56         18.87         0.60 o                         
  -4   6  11         56.42         56.60         1.39 o                         
  -3   6  11        785.37        816.61         9.02 o                         
  -2   6  11         52.98         57.53         1.51 o                         
  -1   6  11        206.62        207.39         1.53 o                         
   0   6  11        276.46        289.69         5.73 o                         
   1   6  11        206.37        209.02         1.77 o                         
   2   6  11         50.82         56.82         1.50 o                         
   3   6  11        792.43        830.88         7.77 o                         
   4   6  11         54.12         56.12         1.69 o                         
   5   6  11         14.50         18.18         0.69 o                         
   6   6  11         44.42         39.27         1.20 o                         
  -5   7  11         26.12         20.40         0.76 o                         
  -4   7  11         20.65         23.76         0.94 o                         
  -3   7  11          1.26          2.11         0.51 o                         
  -2   7  11        149.03        144.94         2.66 o                         
  -1   7  11          5.00          5.85         0.51 o                         
   0   7  11         41.16         41.29         0.88 o                         
   1   7  11          4.71          5.02         0.53 o                         
   2   7  11        151.43        152.66         1.84 o                         
   3   7  11          1.39          1.59         0.45 o                         
   4   7  11         21.14         23.08         0.65 o                         
   5   7  11         26.39         20.96         0.89 o                         
  -4   8  11         68.56         57.21         2.21 o                         
  -3   8  11         30.91         28.67         0.72 o                         
  -2   8  11         13.22         16.21         0.79 o                         
  -1   8  11        176.73        181.39         2.42 o                         
   0   8  11         77.66         89.49         2.54 o                         
   1   8  11        175.59        183.42         1.90 o                         
   2   8  11         13.42         14.84         0.91 o                         
   3   8  11         30.34         29.34         0.68 o                         
   4   8  11         67.92         56.47         1.95 o                         
  -2   9  11        164.90        146.29         2.08 o                         
  -1   9  11         15.55         12.76         1.42 o                         
   0   9  11         83.11         77.89         1.00 o                         
   1   9  11         16.23         14.48         0.63 o                         
   2   9  11        163.12        152.21         2.29 o                         
   0   0  12       2293.35       2220.70        13.47 o                         
   1   0  12         21.87         28.56         0.77 o                         
   2   0  12          4.73          7.30         0.42 o                         
   3   0  12        170.64        168.88         1.18 o                         
   4   0  12          0.93          2.06         0.43 o                         
   5   0  12          1.94          2.26         0.49 o                         
   6   0  12         71.30         61.52         2.66 o                         
   7   0  12        110.78        122.76         3.20 o                         
  -7   1  12         65.24         65.22         2.63 o                         
  -6   1  12          6.32          4.26         0.46 o                         
  -5   1  12        172.37        171.53         3.97 o                         
  -4   1  12        395.45        393.49         3.82 o                         
  -3   1  12        180.19        185.24         3.77 o                         
  -2   1  12        345.12        355.71         2.38 o                         
  -1   1  12        242.43        245.35         2.62 o                         
   0   1  12        145.73        134.53         4.60 o                         
   1   1  12        240.75        243.98         3.55 o                         
   2   1  12        342.46        360.70         2.58 o                         
   3   1  12        180.85        180.90         4.46 o                         
   4   1  12        394.36        394.15         2.66 o                         
   5   1  12        177.77        177.13         2.57 o                         
   6   1  12          5.81          4.28         0.57 o                         
   7   1  12         64.69         64.40         1.53 o                         
  -7   2  12         36.64         31.02         1.15 o                         
  -6   2  12         43.68         53.10         1.21 o                         
  -5   2  12         14.52         17.00         0.76 o                         
  -4   2  12        478.56        492.49         6.67 o                         
  -3   2  12        399.79        405.64         3.05 o                         
  -2   2  12        135.16        141.38         3.22 o                         
  -1   2  12        132.52        131.19         2.18 o                         
   0   2  12        473.10        511.33         4.89 o                         
   1   2  12        130.50        131.49         2.54 o                         
   2   2  12        136.22        140.38         2.83 o                         
   3   2  12        399.18        406.19         4.44 o                         
   4   2  12        484.82        503.10         7.00 o                         
   5   2  12         13.53         14.59         0.85 o                         
   6   2  12         45.66         52.55         1.39 o                         
   7   2  12         37.31         32.97         0.88 o                         
  -7   3  12         13.82         13.30         0.81 o                         
  -6   3  12         22.40         17.80         0.61 o                         
  -5   3  12         18.13         17.22         0.77 o                         
  -4   3  12         83.32         81.08         1.08 o                         
  -3   3  12        181.01        191.41         1.68 o                         
  -2   3  12         28.46         29.56         0.71 o                         
  -1   3  12        178.31        177.71         4.12 o                         
   0   3  12        598.62        589.51         7.44 o                         
   1   3  12        179.76        175.41         3.66 o                         
   2   3  12         25.91         27.43         0.66 o                         
   3   3  12        178.34        185.09         2.69 o                         
   4   3  12         81.39         78.51         1.01 o                         
   5   3  12         17.47         17.84         1.03 o                         
   6   3  12         21.95         18.68         1.05 o                         
   7   3  12         14.87         13.22         0.77 o                         
  -6   4  12         48.49         48.66         0.97 o                         
  -5   4  12          9.47          9.87         0.79 o                         
  -4   4  12         36.47         40.34         0.76 o                         
  -3   4  12        101.24        102.84         1.37 o                         
  -2   4  12         21.50         22.34         0.81 o                         
  -1   4  12         79.33         77.56         1.72 o                         
   0   4  12        633.84        645.71         5.68 o                         
   1   4  12         79.64         76.99         1.58 o                         
   2   4  12         22.11         23.22         0.92 o                         
   3   4  12        101.66        104.26         1.55 o                         
   4   4  12         35.63         37.58         0.85 o                         
   5   4  12          9.71         10.24         0.81 o                         
   6   4  12         49.71         49.61         1.44 o                         
  -6   5  12          1.23          1.66         0.53 o                         
  -5   5  12         72.43         74.24         2.57 o                         
  -4   5  12        109.71        107.06         2.52 o                         
  -3   5  12        257.37        251.04         4.27 o                         
  -2   5  12         47.11         47.71         0.89 o                         
  -1   5  12         10.14         10.83         0.52 o                         
   0   5  12          0.62          0.78         0.49 o                         
   1   5  12         10.01         11.16         0.67 o                         
   2   5  12         46.15         44.70         1.08 o                         
   3   5  12        252.72        248.82         4.20 o                         
   4   5  12        111.15        103.99         2.24 o                         
   5   5  12         70.11         67.85         2.04 o                         
   6   5  12          1.13          1.92         0.55 o                         
  -5   6  12         43.10         47.50         1.49 o                         
  -4   6  12        266.52        274.19         2.39 o                         
  -3   6  12        116.41        118.70         2.25 o                         
  -2   6  12         68.31         74.55         1.96 o                         
  -1   6  12        107.85        117.34         3.09 o                         
   0   6  12         30.47         31.66         1.00 o                         
   1   6  12        109.84        108.51         1.74 o                         
   2   6  12         69.44         77.64         1.82 o                         
   3   6  12        118.61        124.04         2.52 o                         
   4   6  12        264.85        261.56         2.83 o                         
   5   6  12         41.99         45.56         1.09 o                         
  -4   7  12         21.98         21.60         0.65 o                         
  -3   7  12         21.16         20.22         0.86 o                         
  -2   7  12         39.64         36.74         2.19 o                         
  -1   7  12        139.14        133.86         2.99 o                         
   0   7  12         68.37         83.80         2.42 o                         
   1   7  12        137.47        133.70         2.95 o                         
   2   7  12         39.38         38.50         1.95 o                         
   3   7  12         20.64         19.14         0.83 o                         
   4   7  12         21.18         20.65         0.58 o                         
  -3   8  12          2.55          2.30         0.45 o                         
  -2   8  12         19.91         15.91         0.62 o                         
  -1   8  12         23.31         20.15         0.74 o                         
   0   8  12        151.94        149.36         1.98 o                         
   1   8  12         23.58         21.89         0.76 o                         
   2   8  12         19.80         17.22         0.69 o                         
   3   8  12          2.77          2.96         0.45 o                         
   1   0  13         20.92         27.04         1.93 o                         
   2   0  13          4.61          3.28         0.43 o                         
   3   0  13          0.00          1.59         0.38 o                         
   4   0  13         44.44         43.76         1.47 o                         
   5   0  13         27.48         27.46         0.69 o                         
   6   0  13         33.88         29.55         1.78 o                         
   7   0  13        102.98        100.99         3.25 o                         
  -7   1  13          9.04          7.92         0.66 o                         
  -6   1  13         76.54         81.80         1.28 o                         
  -5   1  13         13.41         13.37         0.62 o                         
  -4   1  13        109.81        115.33         2.73 o                         
  -3   1  13         97.02         99.59         1.34 o                         
  -2   1  13         20.85         18.81         0.64 o                         
  -1   1  13         42.40         52.26         2.83 o                         
   0   1  13        797.58        746.88         5.82 o                         
   1   1  13         42.63         49.58         2.66 o                         
   2   1  13         20.27         20.85         0.55 o                         
   3   1  13         97.99         94.58         1.46 o                         
   4   1  13        108.46        118.29         3.06 o                         
   5   1  13         12.99         12.53         0.81 o                         
   6   1  13         76.19         80.15         1.18 o                         
   7   1  13          8.94          7.62         0.61 o                         
  -7   2  13         13.01         10.53         0.99 o                         
  -6   2  13          1.78          2.07         0.46 o                         
  -5   2  13         46.71         45.60         0.85 o                         
  -4   2  13         69.30         81.04         2.20 o                         
  -3   2  13        168.87        179.08         2.49 o                         
  -2   2  13        351.20        340.01         4.34 o                         
  -1   2  13        861.30        880.01        14.43 o                         
   0   2  13         32.03         34.08         2.33 o                         
   1   2  13        858.14        871.53         8.90 o                         
   2   2  13        354.24        339.42         3.29 o                         
   3   2  13        170.77        174.30         2.28 o                         
   4   2  13         72.74         83.55         1.45 o                         
   5   2  13         47.13         48.42         0.94 o                         
   6   2  13          2.08          2.57         0.57 o                         
   7   2  13         13.25         10.81         0.71 o                         
  -6   3  13         52.11         47.28         2.15 o                         
  -5   3  13         31.81         23.52         0.63 o                         
  -4   3  13        147.63        157.90         1.90 o                         
  -3   3  13         77.82         82.21         1.42 o                         
  -2   3  13         77.14         87.68         1.06 o                         
  -1   3  13          5.42         11.40         1.09 o                         
   0   3  13        113.74        120.79         1.31 o                         
   1   3  13          5.88         12.50         1.06 o                         
   2   3  13         77.22         84.35         1.09 o                         
   3   3  13         78.01         80.00         1.07 o                         
   4   3  13        146.22        151.07         1.67 o                         
   5   3  13         32.13         23.46         0.66 o                         
   6   3  13         50.06         43.91         1.12 o                         
  -6   4  13          4.49          5.15         0.48 o                         
  -5   4  13         10.57         12.88         1.03 o                         
  -4   4  13         31.95         32.25         0.82 o                         
  -3   4  13         44.76         45.54         1.91 o                         
  -2   4  13        104.37        101.62         1.81 o                         
  -1   4  13        413.58        409.91         7.44 o                         
   0   4  13         17.82         18.59         1.49 o                         
   1   4  13        414.93        417.05         4.66 o                         
   2   4  13        104.96         99.78         1.78 o                         
   3   4  13         45.02         44.91         1.98 o                         
   4   4  13         32.38         31.83         0.69 o                         
   5   4  13         10.42         11.47         0.85 o                         
   6   4  13          4.54          4.60         0.59 o                         
  -5   5  13         81.71         83.04         1.64 o                         
  -4   5  13        169.28        181.68         2.84 o                         
  -3   5  13        283.90        289.93         4.97 o                         
  -2   5  13        239.39        249.40         4.10 o                         
  -1   5  13         20.60         22.71         0.75 o                         
   0   5  13         30.13         32.82         1.01 o                         
   1   5  13         19.93         21.06         0.82 o                         
   2   5  13        236.81        237.59         4.23 o                         
   3   5  13        281.94        284.00         5.65 o                         
   4   5  13        169.35        179.48         2.89 o                         
   5   5  13         81.58         79.08         2.37 o                         
  -5   6  13         35.82         34.36         1.39 o                         
  -4   6  13         14.48         13.40         0.76 o                         
  -3   6  13         67.18         70.88         1.98 o                         
  -2   6  13        197.70        193.85         1.71 o                         
  -1   6  13         48.23         50.87         1.97 o                         
   0   6  13          6.92          7.11         0.63 o                         
   1   6  13         48.31         48.59         1.44 o                         
   2   6  13        195.56        190.98         2.38 o                         
   3   6  13         68.48         67.38         2.44 o                         
   4   6  13         14.86         11.28         0.57 o                         
   5   6  13         34.81         29.18         0.81 o                         
  -4   7  13         13.40         12.04         0.62 o                         
  -3   7  13         71.73         62.85         1.80 o                         
  -2   7  13        140.64        137.98         3.77 o                         
  -1   7  13         36.23         32.84         2.48 o                         
   0   7  13        216.30        212.92         1.87 o                         
   1   7  13         36.04         30.90         2.33 o                         
   2   7  13        140.29        138.04         2.90 o                         
   3   7  13         69.92         58.79         1.16 o                         
   4   7  13         13.00         12.30         0.72 o                         
  -2   8  13         53.50         48.28         2.29 o                         
  -1   8  13         85.98         81.16         2.26 o                         
   0   8  13          1.27          2.80         0.44 o                         
   1   8  13         85.75         79.24         2.43 o                         
   2   8  13         54.08         45.50         1.12 o                         
   0   0  14          7.43         10.43         0.74 o                         
   1   0  14          0.24          1.63         0.50 o                         
   2   0  14         98.72         97.59         1.43 o                         
   3   0  14         22.40         21.43         1.14 o                         
   4   0  14         31.63         30.10         0.72 o                         
   5   0  14         52.24         48.32         1.29 o                         
   6   0  14         38.98         38.49         1.97 o                         
  -6   1  14         30.57         26.08         1.37 o                         
  -5   1  14        106.05        105.74         1.71 o                         
  -4   1  14        180.94        180.37         2.74 o                         
  -3   1  14        117.92        122.00         2.44 o                         
  -2   1  14         66.91         70.77         1.58 o                         
  -1   1  14         67.08         60.13         2.05 o                         
   0   1  14          4.74          6.17         0.52 o                         
   1   1  14         68.58         65.14         2.52 o                         
   2   1  14         68.27         71.75         1.62 o                         
   3   1  14        116.15        126.56         3.58 o                         
   4   1  14        179.58        184.88         2.46 o                         
   5   1  14        107.01        107.61         1.72 o                         
   6   1  14         30.68         25.36         0.99 o                         
  -6   2  14          8.80          8.15         0.59 o                         
  -5   2  14         16.93         22.34         0.73 o                         
  -4   2  14        117.15        113.11         1.37 o                         
  -3   2  14        142.50        157.95         1.42 o                         
  -2   2  14         23.63         23.92         0.93 o                         
  -1   2  14         82.14         92.10         1.66 o                         
   0   2  14        390.87        374.64         5.68 o                         
   1   2  14         83.92         95.54         1.86 o                         
   2   2  14         22.84         23.79         1.10 o                         
   3   2  14        141.74        154.59         1.24 o                         
   4   2  14        119.19        116.36         1.21 o                         
   5   2  14         17.08         21.53         0.81 o                         
   6   2  14          9.15          8.34         0.58 o                         
  -6   3  14         68.71         65.46         1.87 o                         
  -5   3  14         13.53         11.94         0.56 o                         
  -4   3  14         94.79         94.97         1.15 o                         
  -3   3  14         11.06         14.08         0.60 o                         
  -2   3  14          7.09          8.05         0.54 o                         
  -1   3  14         47.69         47.88         2.38 o                         
   0   3  14         52.52         50.33         1.22 o                         
   1   3  14         48.68         50.91         2.01 o                         
   2   3  14          7.42          6.45         0.52 o                         
   3   3  14         10.45         14.27         0.65 o                         
   4   3  14         96.95         98.70         1.04 o                         
   5   3  14         13.51         12.32         0.57 o                         
   6   3  14         68.45         57.82         1.47 o                         
  -5   4  14         13.93         11.98         0.69 o                         
  -4   4  14        104.47        111.33         1.62 o                         
  -3   4  14          2.02          4.24         0.62 o                         
  -2   4  14        106.28        113.75         2.63 o                         
  -1   4  14         30.34         27.96         0.82 o                         
   0   4  14          2.46          4.54         0.82 o                         
   1   4  14         29.31         29.78         1.78 o                         
   2   4  14        105.61        115.65         2.96 o                         
   3   4  14          1.94          3.45         0.48 o                         
   4   4  14        104.87        109.32         1.51 o                         
   5   4  14         13.71         11.26         0.80 o                         
  -5   5  14         53.17         48.44         2.09 o                         
  -4   5  14         52.05         51.08         1.72 o                         
  -3   5  14         19.74         26.02         0.75 o                         
  -2   5  14        274.24        273.90         1.97 o                         
  -1   5  14        100.11        100.70         1.16 o                         
   0   5  14         30.82         28.97         0.81 o                         
   1   5  14         98.01         98.43         2.33 o                         
   2   5  14        278.05        270.80         2.14 o                         
   3   5  14         20.01         24.91         0.76 o                         
   4   5  14         52.36         54.66         1.08 o                         
   5   5  14         53.63         46.74         2.08 o                         
  -4   6  14         26.79         26.18         0.69 o                         
  -3   6  14         11.59          9.99         0.52 o                         
  -2   6  14         91.37         96.30         2.98 o                         
  -1   6  14         99.79         98.23         1.90 o                         
   0   6  14        129.53        133.27         1.95 o                         
   1   6  14         99.26         93.02         3.07 o                         
   2   6  14         92.17         95.08         3.67 o                         
   3   6  14         12.59         10.41         0.58 o                         
   4   6  14         26.04         24.00         0.95 o                         
  -3   7  14         59.14         53.65         1.74 o                         
  -2   7  14        108.00        102.88         2.19 o                         
  -1   7  14         12.89         13.97         1.11 o                         
   0   7  14          1.36          2.93         0.57 o                         
   1   7  14         12.47         14.63         1.00 o                         
   2   7  14        109.53        105.70         6.14 o                         
   3   7  14         60.67         56.91         1.95 o                         
   1   0  15          3.60          3.62         0.51 o                         
   2   0  15        237.77        241.81         3.09 o                         
   3   0  15         75.21         70.64         1.58 o                         
   4   0  15        244.14        260.45         3.77 o                         
   5   0  15         43.26         41.42         1.79 o                         
   6   0  15          0.07          0.69         0.62 o                         
  -6   1  15         20.89         21.57         0.84 o                         
  -5   1  15          1.75          2.54         0.57 o                         
  -4   1  15        114.94        119.81         3.36 o                         
  -3   1  15        117.43        113.86         1.33 o                         
  -2   1  15        107.11        112.79         1.62 o                         
  -1   1  15         21.19         20.75         0.66 o                         
   0   1  15         89.36         98.48         1.16 o                         
   1   1  15         21.57         20.14         0.67 o                         
   2   1  15        109.07        112.73         2.33 o                         
   3   1  15        118.28        114.90         1.30 o                         
   4   1  15        113.79        116.44         1.62 o                         
   5   1  15          1.73          2.98         0.47 o                         
   6   1  15         20.67         20.65         0.73 o                         
  -6   2  15         53.66         45.64         1.45 o                         
  -5   2  15         10.16          7.08         0.59 o                         
  -4   2  15        207.78        191.79         1.74 o                         
  -3   2  15         35.67         37.04         0.93 o                         
  -2   2  15          2.37          3.45         0.50 o                         
  -1   2  15        419.32        437.30         2.78 o                         
   0   2  15         18.87         20.16         0.66 o                         
   1   2  15        423.00        438.91         4.53 o                         
   2   2  15          2.07          3.79         0.43 o                         
   3   2  15         35.21         37.09         1.43 o                         
   4   2  15        202.97        187.24         1.66 o                         
   5   2  15         10.09          7.27         0.57 o                         
   6   2  15         53.22         45.10         2.09 o                         
  -5   3  15         46.76         45.50         1.97 o                         
  -4   3  15         47.20         44.54         0.68 o                         
  -3   3  15        246.88        253.22         4.05 o                         
  -2   3  15        175.21        176.53         2.38 o                         
  -1   3  15         62.91         55.28         0.91 o                         
   0   3  15         28.57         27.48         0.80 o                         
   1   3  15         61.82         56.01         0.93 o                         
   2   3  15        176.18        174.41         2.20 o                         
   3   3  15        250.07        254.90         2.78 o                         
   4   3  15         47.34         45.71         0.88 o                         
   5   3  15         46.56         46.16         0.91 o                         
  -5   4  15          3.39          3.26         0.54 o                         
  -4   4  15         12.15         12.38         0.58 o                         
  -3   4  15          9.34         12.89         0.89 o                         
  -2   4  15         60.73         65.17         2.11 o                         
  -1   4  15         77.50         83.02         1.65 o                         
   0   4  15         12.42         15.39         0.77 o                         
   1   4  15         77.24         80.91         2.09 o                         
   2   4  15         60.83         66.49         1.65 o                         
   3   4  15          8.61         10.38         0.60 o                         
   4   4  15         11.94         12.05         0.79 o                         
   5   4  15          3.27          2.93         0.45 o                         
  -4   5  15         10.91          8.30         0.55 o                         
  -3   5  15         21.30         22.37         0.74 o                         
  -2   5  15        250.11        251.82         8.68 o                         
  -1   5  15         44.61         40.22         0.78 o                         
   0   5  15          4.74          5.05         0.53 o                         
   1   5  15         45.68         42.19         1.05 o                         
   2   5  15        252.30        250.58         4.70 o                         
   3   5  15         20.96         22.82         0.73 o                         
   4   5  15         10.41          7.75         0.53 o                         
  -3   6  15        182.63        167.84         4.53 o                         
  -2   6  15         89.10         85.00         1.94 o                         
  -1   6  15          6.05          6.62         0.61 o                         
   0   6  15        110.25        112.69         2.32 o                         
   1   6  15          6.63          6.56         0.56 o                         
   2   6  15         89.21         81.96         1.39 o                         
   3   6  15        181.57        168.33         4.86 o                         
  -1   7  15        120.73        101.51         4.11 o                         
   0   7  15          0.11         -0.12         0.53 o                         
   1   7  15        121.64        102.50         3.25 o                         
   0   0  16         16.59         20.33         0.88 o                         
   1   0  16         61.33         55.38         0.82 o                         
   2   0  16          3.62          4.03         0.46 o                         
   3   0  16        147.27        145.04         4.98 o                         
   4   0  16        126.23        131.87         2.87 o                         
   5   0  16         13.40         10.98         0.83 o                         
  -5   1  16          8.96          9.41         0.89 o                         
  -4   1  16         22.05         24.40         1.27 o                         
  -3   1  16        140.59        145.45         2.18 o                         
  -2   1  16         56.34         60.02         1.68 o                         
  -1   1  16         40.53         40.37         0.83 o                         
   0   1  16          8.01         12.91         0.62 o                         
   1   1  16         40.95         41.01         0.79 o                         
   2   1  16         58.23         57.91         1.54 o                         
   3   1  16        142.96        149.20         3.13 o                         
   4   1  16         23.42         23.62         1.31 o                         
   5   1  16          9.41          9.62         0.87 o                         
  -5   2  16         26.02         25.67         1.38 o                         
  -4   2  16         65.10         59.64         3.46 o                         
  -3   2  16        208.91        218.92         4.82 o                         
  -2   2  16        118.60        127.16         1.95 o                         
  -1   2  16         82.22         91.72         2.77 o                         
   0   2  16          0.15          0.96         0.61 o                         
   1   2  16         82.08         91.35         2.76 o                         
   2   2  16        113.18        117.01         1.43 o                         
   3   2  16        207.58        205.75         4.32 o                         
   4   2  16         64.92         64.66         2.17 o                         
   5   2  16         26.20         22.91         1.08 o                         
  -4   3  16         45.45         43.59         1.49 o                         
  -3   3  16         30.04         29.08         0.92 o                         
  -2   3  16         71.45         75.23         1.11 o                         
  -1   3  16         84.57         83.28         1.81 o                         
   0   3  16        481.23        499.21         5.64 o                         
   1   3  16         82.05         80.44         2.08 o                         
   2   3  16         70.82         74.44         0.98 o                         
   3   3  16         30.10         27.01         0.85 o                         
   4   3  16         46.71         40.44         1.35 o                         
   5   3  16         21.46         18.27         2.68 o                         
  -4   4  16         12.62         14.25         0.52 o                         
  -3   4  16         19.91         20.60         0.82 o                         
  -2   4  16         58.61         58.43         1.12 o                         
  -1   4  16         41.12         44.28         1.02 o                         
   0   4  16         22.17         20.50         0.89 o                         
   1   4  16         40.79         44.55         1.07 o                         
   2   4  16         57.12         57.66         1.36 o                         
   3   4  16         20.47         21.27         0.63 o                         
   4   4  16         11.98         13.24         0.62 o                         
  -3   5  16         55.06         53.47         3.68 o                         
  -2   5  16         10.10         12.96         0.58 o                         
  -1   5  16          0.36          1.03         0.47 o                         
   0   5  16          0.07          0.41         0.41 o                         
   1   5  16          0.39          1.36         0.41 o                         
   2   5  16         10.31         13.65         0.58 o                         
   3   5  16         56.66         48.74         2.45 o                         
  -2   6  16         89.09         84.46         1.61 o                         
  -1   6  16         76.57         66.80         2.63 o                         
   0   6  16          7.55          7.69         0.45 o                         
   1   6  16         75.92         72.46         2.70 o                         
   2   6  16         88.89         89.31         2.64 o                         
   1   0  17         36.42         35.18         0.80 o                         
   2   0  17         45.18         46.42         0.83 o                         
   3   0  17          0.20          0.95         0.46 o                         
   4   0  17         12.56         14.48         0.82 o                         
  -4   1  17         59.85         51.74         1.48 o                         
  -3   1  17         60.93         60.27         1.41 o                         
  -2   1  17        141.35        152.06         1.97 o                         
  -1   1  17          9.45          8.33         0.52 o                         
   0   1  17         72.58         57.83         0.99 o                         
   1   1  17          9.49          8.07         0.57 o                         
   2   1  17        141.43        146.92         2.74 o                         
   3   1  17         62.43         62.17         1.32 o                         
   4   1  17         59.42         50.85         1.14 o                         
  -4   2  17         46.33         50.08         1.45 o                         
  -3   2  17          3.34          5.25         0.58 o                         
  -2   2  17          4.30          5.20         0.55 o                         
  -1   2  17         78.83         83.32         1.82 o                         
   0   2  17         41.95         54.82         0.93 o                         
   1   2  17         76.37         75.46         1.30 o                         
   2   2  17          4.52          5.15         0.50 o                         
   3   2  17          3.53          5.90         0.60 o                         
   4   2  17         46.04         52.07         1.26 o                         
  -4   3  17         43.57         33.99         6.56 o                         
  -3   3  17         92.12         83.52         2.96 o                         
  -2   3  17         26.88         22.67         0.72 o                         
  -1   3  17          6.51          7.98         0.75 o                         
   0   3  17          1.68          1.44         0.64 o                         
   1   3  17          6.24          7.07         0.54 o                         
   2   3  17         26.42         22.73         0.71 o                         
   3   3  17         91.33         76.54         4.31 o                         
   4   3  17         43.51         32.50         1.34 o                         
  -3   4  17          6.17          6.66         0.62 o                         
  -2   4  17          3.78          3.58         0.84 o                         
  -1   4  17         22.48         20.69         1.05 o                         
   0   4  17          8.64         10.00         0.60 o                         
   1   4  17         22.37         20.15         0.91 o                         
   2   4  17          3.88          3.50         0.44 o                         
   3   4  17          5.99          5.49         0.65 o                         
  -2   5  17         18.91         16.16         0.80 o                         
  -1   5  17          2.81          2.18         0.49 o                         
   0   5  17         67.20         61.88         1.15 o                         
   1   5  17          2.90          2.18         0.42 o                         
   2   5  17         19.65         15.10         0.62 o                         
   0   0  18         42.01         46.30         0.99 o                         
   1   0  18         23.46         28.00         1.11 o                         
   2   0  18          3.74          2.39         0.56 o                         
   3   0  18          0.84          1.15         0.63 o                         
  -3   1  18         15.59         18.57         0.77 o                         
  -2   1  18         14.51         14.84         0.79 o                         
  -1   1  18         18.53         19.69         0.78 o                         
   0   1  18          0.01          0.64         0.52 o                         
   1   1  18         18.83         19.16         0.71 o                         
   2   1  18         14.61         15.38         0.87 o                         
   3   1  18         15.36         17.95         0.80 o                         
  -3   2  18         38.59         32.39         1.77 o                         
  -2   2  18         72.30         67.97         1.72 o                         
  -1   2  18          7.00          6.47         0.52 o                         
   0   2  18         26.39         28.09         0.86 o                         
   1   2  18          7.25          6.48         0.59 o                         
   2   2  18         73.32         73.62         1.92 o                         
   3   2  18         37.80         28.34         1.05 o                         
  -2   3  18          6.84          8.38         0.80 o                         
  -1   3  18          5.88          8.44         0.61 o                         
   0   3  18         39.86         41.16         0.90 o                         
   1   3  18          6.25          8.22         0.56 o                         
   2   3  18          6.73          8.37         0.79 o                         
  -1   4  18          8.16          8.75         0.67 o                         
   0   4  18         13.73         11.57         0.61 o                         
   1   4  18          7.88          7.40         0.62 o                         
   1   0  19         11.08         11.55         0.63 o                         
   2   0  19        115.87         89.84         1.31 o                         
  -2   1  19         95.96         77.42         2.93 o                         
  -1   1  19         32.70         28.52         1.00 o                         
   0   1  19         28.90         35.70         0.82 o                         
   1   1  19         32.80         31.71         1.00 o                         
   2   1  19         93.66         69.55         1.92 o                         
  -1   2  19         36.40         28.62         0.95 o                         
   0   2  19          3.39          2.17         0.39 o                         
   1   2  19         37.31         32.37         0.93 o                         
                                                                                
